# Supplementary material for: N-(3,5-Di­chloro-4-meth­oxy­phen­yl)acetamide
Source: IUCrdata. 2026 May 22;11(Pt 5):x260502. doi: 10.1107/S241431462600502X (PMC13238999; doi:10.1107/S241431462600502X)
Supplement: Supplementary file 1 [file x-11-x260502-sup1.cif]

##############################################################################
#                                                                            #
# This CIF contains the data for a data article accepted for                 #
# publication in IUCrData. It conforms to the requirements of                #
# Notes for Authors for IUCrData, and has been                               #
# peer reviewed under the auspices of IUCrData.                              #
#                                                                            #
# Full details of the Crystallographic Information File format               #
# are given in the paper "The Crystallographic Information File (CIF):       #
# a New Standard Archive File for Crystallography" by S. R. Hall, F. H.      #
# Allen and I. D. Brown [Acta Cryst. (1991), A47, 655-685].                  #
#                                                                            #
# The current version of the core CIF dictionary is obtainable from          #
# ftp://ftp.iucr.org/pub/cif_core.dic.                                       #
#                                                                            #
# Software is freely available for graphical display of the structure(s)     #
# in this CIF. For information consult the CIF software page                 #
# http://www.iucr.org/resources/cif/software.                                #
#                                                                            #
# This file may be used for bona fide research purposes within the           #
# scientific community so long as proper attribution is given to the data    # 
# article from which it was obtained.                                        #
#                                                                            #
##############################################################################
data_I
_audit_creation_method     'SHELXL-2019/1'
_journal_date_recd_electronic     2026-05-08
_journal_date_accepted     2026-05-12
_journal_name_full     'IUCrData'
_journal_year     2026
_journal_volume     11
_journal_issue      1
_journal_page_first     0
_journal_page_last     0
_journal_paper_category     HO
_journal_paper_doi     10.1107/S241431462600502X
_journal_coeditor_code     HB4561
_publ_contact_author_name     'Rao M. Uppu'
_publ_contact_author_address
;
Department of Environmental Toxicology
Southern University and A&M College
Baton Rouge, LA 70813
USA
;
_publ_contact_author_email     rao_uppu@subr.edu
_publ_contact_author_fax     ?
_publ_contact_author_phone     ?
_publ_section_title
;
<i>N</i>-(3,5-Dichloro-4-methoxyphenyl)acetamide
;
loop_
    _publ_author_name
    _publ_author_footnote
    _publ_author_address
    'Uppu, Rao M.' .
;
Department of Environmental Toxicology, Southern University and A&M College,
Baton Rouge, Louisiana 70813,
USA
;
    'Bai, Sindhu V.' .
;
Department of Environmental Toxicology, Southern University and A&M College,
Baton Rouge, Louisiana 70813,
USA
;
    'Mensah, Patrick F.' .
;
Department of Mechanical Engineering, Southern University and A&M College,
Baton Rouge, Louisiana 70813,
USA
;
    'Li, Guoqiang' .
;
Department of Mechanical and Industrial Engineering, Louisiana State University,
Baton Rouge, Louisiana 70803,
USA
;
    'Fronczek, Frank R.' .
;
Department of Chemistry, Louisiana State University, Baton Rouge,
Louisiana 70803,
USA
;
_publ_section_synopsis
;
The title compound crystallizes as a two-component twin in space group
<i>P</i>\=1 with <i>Z</i>' = 6, exhibiting packing-driven conformational
multiplicity and N---H...O hydrogen-bonded chains propagating along [1\=10].
;
_chemical_name_systematic
;
<i>N</i>-(3,5-Dichloro-4-methoxyphenyl)acetamide
;
_chemical_name_common     ?
_chemical_formula_moiety     'C9 H9 Cl2 N O2'
_chemical_formula_sum     'C9 H9 Cl2 N O2'
_chemical_formula_iupac     'C9 H9 Cl2 N O2'
_chemical_formula_weight     234.07
_chemical_melting_point     ?
_space_group_crystal_system     triclinic
_space_group_name_H-M_alt     'P -1'
_space_group_name_Hall     '-P 1'
loop_
    _space_group_symop_operation_xyz
    'x, y, z'
    '-x, -y, -z'
_cell_length_a     8.1860(8)
_cell_length_b     8.7093(8)
_cell_length_c     44.343(4)
_cell_angle_alpha     84.465(4)
_cell_angle_beta     88.209(4)
_cell_angle_gamma     71.399(3)
_cell_volume     2982.3(5)
_cell_formula_units_Z     12
_cell_measurement_reflns_used     9974
_cell_measurement_theta_min     5.38
_cell_measurement_theta_max     78.37
_cell_measurement_temperature     100.0(5)
_exptl_crystal_description     'lath fragment'
_exptl_crystal_colour     'colourless'
_exptl_crystal_size_max     0.120
_exptl_crystal_size_mid     0.110
_exptl_crystal_size_min     0.020
_exptl_crystal_density_diffrn     1.564
_exptl_crystal_density_meas     ?
_exptl_crystal_density_method     ?
_exptl_crystal_F_000     1440
_exptl_absorpt_coefficient_mu     5.664
_exptl_absorpt_correction_type     multi-scan
_exptl_absorpt_process_details
;
(SADABS; Krause <i>et al.</i>, 2015)
;
_exptl_absorpt_correction_T_min     0.679
_exptl_absorpt_correction_T_max     0.895
_diffrn_ambient_temperature     100.0(5)
_diffrn_radiation_type     CuK\a
_diffrn_radiation_wavelength     1.54184
_diffrn_radiation_source     'I\mS 3.0 microfocus'
_diffrn_measurement_device_type     'Bruker D8 Venture DUO with Photon III C14'
_diffrn_measurement_method     '\f and \w scans'
_diffrn_detector_area_resol_mean     ?
_diffrn_reflns_number     100590
_diffrn_reflns_av_R_equivalents     0.0673
_diffrn_reflns_av_unetI/netI     0.0426
_diffrn_reflns_theta_min     2.002
_diffrn_reflns_theta_max     79.049
_diffrn_reflns_theta_full     67.684
_diffrn_measured_fraction_theta_max     0.964
_diffrn_measured_fraction_theta_full     0.998
_diffrn_reflns_limit_h_min     -10
_diffrn_reflns_limit_h_max     10
_diffrn_reflns_limit_k_min     -11
_diffrn_reflns_limit_k_max     10
_diffrn_reflns_limit_l_min     -55
_diffrn_reflns_limit_l_max     55
_refine_special_details
;
 Refined as a 2-component twin.
;
_reflns_number_total     12442
_reflns_number_gt     6847
_reflns_threshold_expression     'I > 2\s(I)'
_refine_ls_structure_factor_coef     Fsqd
_refine_ls_matrix_type     full
_refine_ls_R_factor_all     0.0656
_refine_ls_R_factor_gt     0.0325
_refine_ls_wR_factor_gt     0.0845
_refine_ls_wR_factor_ref     0.0989
_refine_ls_goodness_of_fit_ref     1.032
_refine_ls_restrained_S_all     1.032
_refine_ls_number_reflns     12442
_refine_ls_number_parameters     789
_refine_ls_number_restraints     15
_refine_ls_hydrogen_treatment     mixed
_refine_ls_weighting_scheme     calc
_refine_ls_weighting_details
              'w=1/[\s^2^(Fo^2^)+(0.0445P)^2^+0.6459P] where P=(Fo^2^+2Fc^2^)/3'
_atom_sites_solution_hydrogens     mixed
_atom_sites_solution_primary     dual
_atom_sites_solution_secondary     ?
_refine_ls_shift/su_max     0.001
_refine_ls_shift/su_mean     0.000
_refine_diff_density_max     0.436
_refine_diff_density_min     -0.497
_refine_ls_extinction_method
;
SHELXL2019/1 (Sheldrick 2015b)
;
_refine_ls_extinction_coef     0.00015(3)
_refine_ls_extinction_expression
                                  'Fc^*^=kFc[1+0.001xFc^2^\l^3^/sin(2\q)]^-1/4^'
loop_
    _atom_type_symbol
    _atom_type_description
    _atom_type_scat_dispersion_real
    _atom_type_scat_dispersion_imag
    _atom_type_scat_source
    'C' 'C' 0.0181 0.0091
                         'International Tables Vol C Tables 4.2.6.8 and 6.1.1.4'
    'H' 'H' 0.0000 0.0000
                         'International Tables Vol C Tables 4.2.6.8 and 6.1.1.4'
    'Cl' 'Cl' 0.3639 0.7018
                         'International Tables Vol C Tables 4.2.6.8 and 6.1.1.4'
    'N' 'N' 0.0311 0.0180
                         'International Tables Vol C Tables 4.2.6.8 and 6.1.1.4'
    'O' 'O' 0.0492 0.0322
                         'International Tables Vol C Tables 4.2.6.8 and 6.1.1.4'
_computing_data_collection
;
APEX5 (Bruker, 2016)
;
_computing_cell_refinement
;
SAINT (Bruker, 2016)
;
_computing_data_reduction
;
SAINT (Bruker, 2016)
;
_computing_structure_solution     '<i>SHELXT2018/2</i> (Sheldrick, 2015a)'
_computing_structure_refinement
;
<i>SHELXL2019/1</i> (Sheldrick, 2015b)
;
_computing_molecular_graphics
;
Mercury (Macrae <i>et al.</i>, 2020)
;
_computing_publication_material
;
publCIF (Westrip, 2010)
;
loop_
    _atom_site_type_symbol
    _atom_site_label
    _atom_site_fract_x
    _atom_site_fract_y
    _atom_site_fract_z
    _atom_site_U_iso_or_equiv
    _atom_site_adp_type
    _atom_site_calc_flag
    _atom_site_occupancy
    _atom_site_disorder_assembly
    _atom_site_disorder_group
    Cl Cl1 -0.00483(15) 0.97432(12) 0.05545(3) 0.0268(2) Uani d 1 . .
    Cl Cl2 0.47196(16) 0.37931(11) 0.05965(3) 0.0255(2) Uani d 1 . .
    O O1 0.1580(4) 0.9282(3) 0.16586(7) 0.0213(6) Uani d 1 . .
    O O2 0.1882(4) 0.6586(4) 0.03202(8) 0.0246(7) Uani d 1 . .
    N N1 0.3698(5) 0.7079(4) 0.14998(9) 0.0187(7) Uani d 1 . .
    H H1N 0.475(3) 0.635(4) 0.1534(11) 0.022 Uiso d 1 . .
    C C1 0.3177(6) 0.7077(5) 0.11994(10) 0.0184(8) Uani d 1 . .
    C C2 0.1895(6) 0.8328(5) 0.10488(10) 0.0189(8) Uani d 1 . .
    H H2 0.128577 0.927058 0.114605 0.023 Uiso calc 1 . .
    C C3 0.1510(5) 0.8175(4) 0.07479(11) 0.0182(8) Uani d 1 . .
    C C4 0.2366(6) 0.6783(5) 0.05979(11) 0.0208(9) Uani d 1 . .
    C C5 0.3642(6) 0.5572(5) 0.07631(10) 0.0177(8) Uani d 1 . .
    C C6 0.4053(6) 0.5690(5) 0.10559(11) 0.0200(9) Uani d 1 . .
    H H6 0.493070 0.483002 0.116039 0.024 Uiso calc 1 . .
    C C7 0.2925(6) 0.8119(5) 0.17087(10) 0.0180(8) Uani d 1 . .
    C C8 0.3809(6) 0.7742(5) 0.20090(11) 0.0223(9) Uani d 1 . .
    H H8A 0.480478 0.675313 0.200479 0.033 Uiso calc 1 . .
    H H8B 0.300413 0.757218 0.216703 0.033 Uiso calc 1 . .
    H H8C 0.419818 0.865149 0.205219 0.033 Uiso calc 1 . .
    C C9 0.2775(7) 0.7144(6) 0.00677(11) 0.0311(11) Uani d 1 . .
    H H9A 0.246659 0.679406 -0.011999 0.047 Uiso calc 1 . .
    H H9B 0.402217 0.668190 0.009983 0.047 Uiso calc 1 . .
    H H9C 0.244093 0.833418 0.005218 0.047 Uiso calc 1 . .
    Cl Cl9 0.14784(13) 0.98252(11) 0.37794(3) 0.0224(2) Uani d 1 . .
    Cl Cl10 0.63149(13) 0.39432(10) 0.39756(3) 0.0201(2) Uani d 1 . .
    O O9 0.6742(4) 0.5843(3) 0.49870(8) 0.0208(7) Uani d 1 . .
    O O10 0.3609(4) 0.6548(3) 0.36213(7) 0.0179(6) Uani d 1 . .
    N N5 0.4396(4) 0.7919(3) 0.48021(9) 0.0159(7) Uani d 1 . .
    H H5N 0.361(5) 0.882(4) 0.4858(12) 0.019 Uiso d 1 . .
    C C37 0.4303(5) 0.7519(4) 0.45073(10) 0.0122(7) Uani d 1 . .
    C C38 0.5306(5) 0.6050(4) 0.43947(10) 0.0150(8) Uani d 1 . .
    H H38 0.612871 0.524658 0.452060 0.018 Uiso calc 1 . .
    C C39 0.5071(5) 0.5792(4) 0.40962(10) 0.0148(8) Uani d 1 . .
    C C40 0.3910(5) 0.6900(4) 0.39042(11) 0.0155(8) Uani d 1 . .
    C C41 0.2938(5) 0.8361(4) 0.40140(11) 0.0165(8) Uani d 1 . .
    C C42 0.3123(5) 0.8687(4) 0.43071(10) 0.0147(8) Uani d 1 . .
    H H42 0.245419 0.970038 0.437520 0.018 Uiso calc 1 . .
    C C43 0.5556(5) 0.7111(4) 0.50249(11) 0.0170(8) Uani d 1 . .
    C C44 0.5286(5) 0.7891(4) 0.53143(11) 0.0173(8) Uani d 1 . .
    H H44A 0.479197 0.907305 0.527169 0.026 Uiso calc 1 . .
    H H44B 0.639311 0.763272 0.541827 0.026 Uiso calc 1 . .
    H H44C 0.449483 0.748193 0.544375 0.026 Uiso calc 1 . .
    C C45 0.4658(6) 0.7017(5) 0.33853(11) 0.0216(9) Uani d 1 . .
    H H45A 0.435942 0.673462 0.319028 0.032 Uiso calc 1 . .
    H H45B 0.587735 0.644149 0.342938 0.032 Uiso calc 1 . .
    H H45C 0.444777 0.819290 0.337605 0.032 Uiso calc 1 . .
    Cl Cl11 0.66132(13) 0.97484(11) 0.38871(3) 0.0228(2) Uani d 1 . .
    Cl Cl12 1.13883(14) 0.37932(10) 0.39285(3) 0.0219(2) Uani d 1 . .
    O O11 0.8284(4) 0.9267(3) 0.49911(8) 0.0187(6) Uani d 1 . .
    O O12 0.8529(4) 0.6592(3) 0.36509(8) 0.0196(6) Uani d 1 . .
    N N6 1.0365(4) 0.7074(3) 0.48312(9) 0.0162(7) Uani d 1 . .
    H H6N 1.124(5) 0.621(4) 0.4906(12) 0.019 Uiso d 1 . .
    C C46 0.9859(5) 0.7058(4) 0.45352(10) 0.0148(8) Uani d 1 . .
    C C47 0.8566(5) 0.8326(4) 0.43774(11) 0.0168(8) Uani d 1 . .
    H H47 0.796216 0.927886 0.447207 0.020 Uiso calc 1 . .
    C C48 0.8185(5) 0.8165(4) 0.40814(11) 0.0174(8) Uani d 1 . .
    C C49 0.9033(5) 0.6776(4) 0.39348(10) 0.0152(8) Uani d 1 . .
    C C50 1.0322(5) 0.5558(4) 0.40942(11) 0.0167(8) Uani d 1 . .
    C C51 1.0733(5) 0.5683(4) 0.43877(11) 0.0156(8) Uani d 1 . .
    H H51 1.161907 0.482496 0.449082 0.019 Uiso calc 1 . .
    C C52 0.9593(5) 0.8102(4) 0.50426(10) 0.0159(8) Uani d 1 . .
    C C53 1.0489(5) 0.7750(4) 0.53471(11) 0.0202(9) Uani d 1 . .
    H H53A 1.164119 0.696101 0.532945 0.030 Uiso calc 1 . .
    H H53B 0.981555 0.730051 0.549656 0.030 Uiso calc 1 . .
    H H53C 1.058889 0.875932 0.541243 0.030 Uiso calc 1 . .
    C C54 0.9436(6) 0.7131(5) 0.34042(12) 0.0274(10) Uani d 1 . .
    H H54A 0.900187 0.694115 0.321245 0.041 Uiso calc 1 . .
    H H54B 1.066935 0.652631 0.342248 0.041 Uiso calc 1 . .
    H H54C 0.926054 0.829582 0.340847 0.041 Uiso calc 1 . .
    Cl Cl7 0.67080(14) 0.02552(11) 0.27795(3) 0.0242(2) Uani d 1 . .
    Cl Cl8 0.19360(15) 0.62021(11) 0.27378(3) 0.0230(2) Uani d 1 . .
    O O7 0.5051(4) 0.0727(3) 0.16761(7) 0.0201(6) Uani d 1 . .
    O O8 0.4796(4) 0.3422(3) 0.30151(8) 0.0192(6) Uani d 1 . .
    N N4 0.2948(5) 0.2923(4) 0.18317(9) 0.0169(7) Uani d 1 . .
    H H4N 0.211(5) 0.382(4) 0.1755(12) 0.020 Uiso d 1 . .
    C C28 0.3486(5) 0.2934(4) 0.21338(10) 0.0159(8) Uani d 1 . .
    C C29 0.4759(5) 0.1688(4) 0.22922(11) 0.0186(9) Uani d 1 . .
    H H29 0.537412 0.073352 0.219889 0.022 Uiso calc 1 . .
    C C30 0.5112(5) 0.1857(4) 0.25838(11) 0.0182(8) Uani d 1 . .
    C C31 0.4322(6) 0.3209(4) 0.27336(11) 0.0178(9) Uani d 1 . .
    C C32 0.3037(6) 0.4447(4) 0.25708(11) 0.0184(9) Uani d 1 . .
    C C33 0.2582(5) 0.4317(4) 0.22761(10) 0.0173(8) Uani d 1 . .
    H H33 0.167199 0.515508 0.217413 0.021 Uiso calc 1 . .
    C C34 0.3722(5) 0.1887(4) 0.16262(10) 0.0165(8) Uani d 1 . .
    C C35 0.2848(6) 0.2272(4) 0.13218(10) 0.0203(9) Uani d 1 . .
    H H35A 0.221669 0.343850 0.129172 0.030 Uiso calc 1 . .
    H H35B 0.204084 0.165305 0.131346 0.030 Uiso calc 1 . .
    H H35C 0.371634 0.197471 0.116217 0.030 Uiso calc 1 . .
    C C36 0.3881(6) 0.2836(6) 0.32625(11) 0.0245(9) Uani d 1 . .
    H H36A 0.417588 0.316102 0.345373 0.037 Uiso calc 1 . .
    H H36B 0.421315 0.164698 0.327270 0.037 Uiso calc 1 . .
    H H36C 0.263635 0.330427 0.322790 0.037 Uiso calc 1 . .
    Cl Cl5 1.18368(14) 0.01843(11) 0.28875(3) 0.0237(2) Uani d 1 . .
    Cl Cl6 0.70077(14) 0.60680(11) 0.26920(3) 0.0222(2) Uani d 1 . .
    O O5 0.6582(4) 0.4151(3) 0.16794(8) 0.0231(7) Uani d 1 . .
    O O6 0.9707(4) 0.3466(3) 0.30442(8) 0.0198(6) Uani d 1 . .
    N N3 0.8929(5) 0.2097(4) 0.18647(9) 0.0184(7) Uani d 1 . .
    H H3N 0.953(5) 0.108(3) 0.1830(11) 0.022 Uiso d 1 . .
    C C19 0.9015(5) 0.2478(4) 0.21581(11) 0.0195(9) Uani d 1 . .
    C C20 0.8034(5) 0.3936(5) 0.22667(11) 0.0196(9) Uani d 1 . .
    H H20 0.722681 0.473728 0.213786 0.024 Uiso calc 1 . .
    C C21 0.8234(5) 0.4217(4) 0.25607(12) 0.0194(9) Uani d 1 . .
    C C22 0.9444(5) 0.3112(4) 0.27637(10) 0.0165(9) Uani d 1 . .
    C C23 1.0402(5) 0.1646(4) 0.26459(11) 0.0191(9) Uani d 1 . .
    C C24 1.0205(6) 0.1348(4) 0.23504(11) 0.0191(9) Uani d 1 . .
    H H24 1.089688 0.035370 0.227819 0.023 Uiso calc 1 . .
    C C25 0.7743(6) 0.2903(5) 0.16449(11) 0.0189(9) Uani d 1 . .
    C C26 0.8020(6) 0.2120(4) 0.13468(11) 0.0233(9) Uani d 1 . .
    H H26A 0.907911 0.118589 0.135892 0.035 Uiso calc 1 . .
    H H26B 0.812176 0.291635 0.118147 0.035 Uiso calc 1 . .
    H H26C 0.703834 0.175306 0.130819 0.035 Uiso calc 1 . .
    C C27 0.8663(6) 0.2972(5) 0.32811(11) 0.0229(9) Uani d 1 . .
    H H27A 0.886784 0.335289 0.347283 0.034 Uiso calc 1 . .
    H H27B 0.897545 0.178263 0.330323 0.034 Uiso calc 1 . .
    H H27C 0.744171 0.344591 0.322689 0.034 Uiso calc 1 . .
    Cl Cl3 0.48165(15) 0.98228(12) 0.04455(3) 0.0257(2) Uani d 1 . .
    Cl Cl4 0.96522(15) 0.39414(11) 0.06414(3) 0.0238(2) Uani d 1 . .
    O O3 1.0073(4) 0.5849(3) 0.16548(8) 0.0240(7) Uani d 1 . .
    O O4 0.6939(4) 0.6544(4) 0.02870(7) 0.0229(7) Uani d 1 . .
    N N2 0.7712(5) 0.7930(4) 0.14728(9) 0.0166(7) Uani d 1 . .
    H H2N 0.679(4) 0.871(4) 0.1534(11) 0.020 Uiso d 1 . .
    C C10 0.7613(6) 0.7527(5) 0.11650(10) 0.0175(8) Uani d 1 . .
    C C11 0.8634(6) 0.6067(5) 0.10666(11) 0.0197(9) Uani d 1 . .
    H H11 0.946091 0.529510 0.119663 0.024 Uiso calc 1 . .
    C C12 0.8408(6) 0.5766(5) 0.07694(10) 0.0185(8) Uani d 1 . .
    C C13 0.7234(6) 0.6884(5) 0.05729(11) 0.0207(9) Uani d 1 . .
    C C14 0.6279(6) 0.8349(4) 0.06840(10) 0.0180(9) Uani d 1 . .
    C C15 0.6435(6) 0.8686(5) 0.09760(10) 0.0196(8) Uani d 1 . .
    H H15 0.575325 0.968817 0.104654 0.023 Uiso calc 1 . .
    C C16 0.8878(6) 0.7122(4) 0.16864(10) 0.0156(8) Uani d 1 . .
    C C17 0.8620(5) 0.7887(5) 0.19837(10) 0.0187(8) Uani d 1 . .
    H H17A 0.781361 0.899664 0.195428 0.028 Uiso calc 1 . .
    H H17B 0.972804 0.791930 0.205511 0.028 Uiso calc 1 . .
    H H17C 0.814938 0.724096 0.213432 0.028 Uiso calc 1 . .
    C C18 0.7998(6) 0.7026(6) 0.00546(11) 0.0274(10) Uani d 1 . .
    H H18A 0.768863 0.678187 -0.014291 0.041 Uiso calc 1 . .
    H H18B 0.921413 0.642679 0.009711 0.041 Uiso calc 1 . .
    H H18C 0.780983 0.819614 0.005182 0.041 Uiso calc 1 . .
loop_
    _atom_site_aniso_label
    _atom_site_aniso_U_11
    _atom_site_aniso_U_22
    _atom_site_aniso_U_33
    _atom_site_aniso_U_12
    _atom_site_aniso_U_13
    _atom_site_aniso_U_23
    Cl1 0.0279(5) 0.0257(4) 0.0232(6) -0.0036(4) -0.0078(5) -0.0002(4)
    Cl2 0.0362(6) 0.0218(4) 0.0170(6) -0.0053(4) 0.0024(5) -0.0092(4)
    O1 0.0229(15) 0.0217(12) 0.0161(17) -0.0021(11) -0.0024(13) -0.0032(11)
    O2 0.0284(16) 0.0358(15) 0.0135(17) -0.0147(13) -0.0009(14) -0.0056(12)
    N1 0.0183(16) 0.0195(15) 0.0169(19) -0.0036(12) 0.0021(15) -0.0048(13)
    C1 0.0210(19) 0.0225(18) 0.015(2) -0.0128(15) 0.0048(18) -0.0022(15)
    C2 0.026(2) 0.0221(17) 0.011(2) -0.0093(15) -0.0040(17) -0.0052(14)
    C3 0.0176(18) 0.0199(17) 0.016(2) -0.0048(14) 0.0006(17) 0.0012(15)
    C4 0.026(2) 0.0237(18) 0.016(2) -0.0134(16) 0.006(2) 0.0021(16)
    C5 0.022(2) 0.0201(17) 0.012(2) -0.0066(15) 0.0039(18) -0.0060(15)
    C6 0.027(2) 0.0166(16) 0.018(2) -0.0089(15) 0.0017(19) -0.0023(15)
    C7 0.024(2) 0.0198(17) 0.014(2) -0.0110(15) 0.0057(18) -0.0051(14)
    C8 0.024(2) 0.0242(18) 0.018(2) -0.0070(15) 0.0049(19) -0.0008(16)
    C9 0.037(3) 0.042(2) 0.012(2) -0.010(2) -0.003(2) 0.0008(18)
    Cl9 0.0207(5) 0.0161(4) 0.0273(6) -0.0012(3) -0.0087(4) -0.0006(4)
    Cl10 0.0210(5) 0.0142(4) 0.0221(5) 0.0000(3) 0.0014(4) -0.0070(3)
    O9 0.0182(14) 0.0112(11) 0.0266(18) 0.0048(10) -0.0048(13) -0.0027(11)
    O10 0.0218(14) 0.0219(12) 0.0145(16) -0.0123(10) 0.0005(13) -0.0043(11)
    N5 0.0131(15) 0.0113(13) 0.0188(19) 0.0036(11) -0.0044(15) -0.0038(12)
    C37 0.0121(17) 0.0123(15) 0.012(2) -0.0034(13) -0.0023(16) -0.0005(13)
    C38 0.0099(15) 0.0057(14) 0.024(2) 0.0046(11) 0.0014(16) -0.0002(13)
    C39 0.0138(17) 0.0135(15) 0.020(2) -0.0057(13) 0.0086(16) -0.0147(14)
    C40 0.0146(18) 0.0171(16) 0.017(2) -0.0066(13) 0.0007(17) -0.0052(14)
    C41 0.0140(17) 0.0129(15) 0.024(2) -0.0057(13) 0.0014(18) -0.0029(14)
    C42 0.0093(16) 0.0075(14) 0.026(2) 0.0012(12) -0.0008(17) -0.0050(14)
    C43 0.0093(17) 0.0127(16) 0.027(2) -0.0007(12) -0.0038(17) 0.0018(15)
    C44 0.0138(17) 0.0175(16) 0.021(2) -0.0052(13) 0.0011(17) -0.0013(14)
    C45 0.022(2) 0.0288(19) 0.016(2) -0.0115(15) -0.0027(18) 0.0021(16)
    Cl11 0.0167(4) 0.0178(4) 0.0299(6) 0.0002(3) -0.0082(4) 0.0000(4)
    Cl12 0.0236(5) 0.0155(4) 0.0238(6) -0.0008(3) 0.0005(4) -0.0076(4)
    O11 0.0147(13) 0.0116(11) 0.0264(17) 0.0010(9) 0.0029(13) -0.0048(11)
    O12 0.0185(14) 0.0260(13) 0.0187(17) -0.0119(10) -0.0027(13) -0.0062(12)
    N6 0.0136(15) 0.0116(13) 0.022(2) -0.0012(11) -0.0030(15) -0.0036(12)
    C46 0.0123(17) 0.0128(15) 0.018(2) -0.0034(13) 0.0018(17) 0.0015(14)
    C47 0.0128(17) 0.0109(15) 0.027(2) -0.0028(13) 0.0037(18) -0.0065(14)
    C48 0.0154(18) 0.0159(16) 0.021(2) -0.0055(14) -0.0032(18) 0.0010(15)
    C49 0.0116(17) 0.0222(16) 0.016(2) -0.0094(13) 0.0001(17) -0.0099(15)
    C50 0.0108(17) 0.0163(16) 0.023(2) -0.0038(13) 0.0005(17) -0.0016(15)
    C51 0.0094(16) 0.0122(15) 0.023(2) -0.0002(12) 0.0007(16) 0.0003(14)
    C52 0.0164(18) 0.0150(15) 0.019(2) -0.0077(13) 0.0021(17) -0.0038(14)
    C53 0.0190(19) 0.0152(16) 0.026(3) -0.0024(14) -0.0049(18) -0.0075(15)
    C54 0.028(2) 0.036(2) 0.024(3) -0.0177(18) -0.002(2) -0.0055(18)
    Cl7 0.0222(5) 0.0224(4) 0.0245(6) -0.0022(3) -0.0059(5) -0.0002(4)
    Cl8 0.0274(5) 0.0204(4) 0.0192(5) -0.0035(4) 0.0008(5) -0.0066(4)
    O7 0.0224(15) 0.0186(12) 0.0172(16) -0.0031(10) 0.0027(13) -0.0046(11)
    O8 0.0211(15) 0.0247(13) 0.0144(16) -0.0108(11) -0.0045(13) -0.0001(11)
    N4 0.0165(15) 0.0191(14) 0.0113(18) -0.0007(12) -0.0029(14) -0.0001(12)
    C28 0.0169(18) 0.0190(17) 0.015(2) -0.0075(14) -0.0011(17) -0.0092(14)
    C29 0.0120(17) 0.0171(17) 0.024(2) -0.0020(13) 0.0023(18) 0.0006(15)
    C30 0.0155(18) 0.0174(17) 0.025(2) -0.0084(13) -0.0039(18) -0.0043(15)
    C31 0.019(2) 0.0195(18) 0.016(2) -0.0079(15) -0.0039(18) 0.0006(15)
    C32 0.022(2) 0.0152(16) 0.020(2) -0.0082(14) 0.0042(19) -0.0072(15)
    C33 0.0169(18) 0.0199(16) 0.014(2) -0.0037(14) -0.0035(17) -0.0038(15)
    C34 0.0171(18) 0.0126(15) 0.019(2) -0.0034(13) -0.0012(18) 0.0004(14)
    C35 0.029(2) 0.0194(17) 0.010(2) -0.0046(15) -0.0044(18) 0.0001(14)
    C36 0.026(2) 0.041(2) 0.013(2) -0.0201(18) 0.0015(19) -0.0015(17)
    Cl5 0.0258(5) 0.0186(4) 0.0227(6) -0.0012(3) -0.0089(5) -0.0005(4)
    Cl6 0.0263(5) 0.0169(4) 0.0194(5) -0.0003(4) 0.0014(4) -0.0050(4)
    O5 0.0181(15) 0.0247(14) 0.0210(18) 0.0019(11) -0.0035(14) -0.0052(12)
    O6 0.0164(14) 0.0222(12) 0.0224(17) -0.0068(10) -0.0013(13) -0.0076(11)
    N3 0.0194(16) 0.0172(14) 0.018(2) -0.0052(12) 0.0025(15) -0.0040(13)
    C19 0.0163(18) 0.0125(16) 0.029(3) -0.0048(13) 0.0002(18) 0.0010(15)
    C20 0.020(2) 0.0216(18) 0.016(2) -0.0064(15) -0.0024(18) 0.0019(15)
    C21 0.0161(18) 0.0126(16) 0.028(3) -0.0028(13) -0.0006(19) 0.0007(15)
    C22 0.020(2) 0.0189(18) 0.014(2) -0.0116(15) 0.0001(18) 0.0008(15)
    C23 0.0153(18) 0.0173(16) 0.025(2) -0.0052(14) -0.0014(18) -0.0034(15)
    C24 0.0203(19) 0.0150(16) 0.023(2) -0.0060(14) -0.0003(19) -0.0032(15)
    C25 0.022(2) 0.0194(17) 0.018(2) -0.0107(15) 0.0016(18) 0.0004(15)
    C26 0.032(2) 0.0137(16) 0.021(2) -0.0026(15) -0.002(2) -0.0017(15)
    C27 0.023(2) 0.0290(19) 0.017(2) -0.0089(16) 0.0010(18) -0.0025(16)
    Cl3 0.0314(6) 0.0228(4) 0.0197(6) -0.0035(4) -0.0083(5) -0.0007(4)
    Cl4 0.0329(5) 0.0195(4) 0.0153(5) -0.0024(4) 0.0034(4) -0.0046(3)
    O3 0.0274(17) 0.0233(14) 0.0177(17) -0.0035(12) 0.0027(14) -0.0009(12)
    O4 0.0304(16) 0.0269(14) 0.0128(16) -0.0104(12) -0.0027(14) -0.0028(11)
    N2 0.0212(16) 0.0158(14) 0.0116(18) -0.0036(12) 0.0022(15) -0.0036(12)
    C10 0.0216(19) 0.0288(18) 0.0062(19) -0.0131(15) 0.0060(17) -0.0066(15)
    C11 0.027(2) 0.0235(18) 0.012(2) -0.0109(16) 0.0007(18) -0.0067(15)
    C12 0.024(2) 0.0200(17) 0.011(2) -0.0076(14) -0.0007(17) 0.0044(14)
    C13 0.021(2) 0.0270(19) 0.017(2) -0.0120(16) 0.0003(19) -0.0041(16)
    C14 0.023(2) 0.0190(17) 0.011(2) -0.0061(14) -0.0053(17) 0.0049(14)
    C15 0.024(2) 0.0223(17) 0.012(2) -0.0066(15) 0.0030(18) -0.0002(15)
    C16 0.0216(19) 0.0163(16) 0.009(2) -0.0056(14) 0.0057(16) -0.0057(13)
    C17 0.0183(19) 0.0306(19) 0.007(2) -0.0065(15) -0.0039(17) -0.0047(15)
    C18 0.026(2) 0.043(2) 0.012(2) -0.0094(18) -0.0020(19) -0.0036(18)
_geom_special_details
;
 All esds (except the esd in the dihedral angle between two l.s. planes)
 are estimated using the full covariance matrix.  The cell esds are taken
 into account individually in the estimation of esds in distances, angles
 and torsion angles; correlations between esds in cell parameters are only
 used when they are defined by crystal symmetry.  An approximate (isotropic)
 treatment of cell esds is used for estimating esds involving l.s. planes.
;
loop_
    _geom_bond_atom_site_label_1
    _geom_bond_atom_site_label_2
    _geom_bond_site_symmetry_2
    _geom_bond_distance
    _geom_bond_publ_flag
    Cl1 C3 . 1.720(4) ?
    Cl2 C5 . 1.741(4) ?
    O1 C7 . 1.244(5) ?
    O2 C4 . 1.348(6) ?
    O2 C9 . 1.447(6) ?
    N1 C7 . 1.356(5) ?
    N1 C1 . 1.412(6) ?
    N1 H1N . 0.899(17) ?
    C1 C2 . 1.382(6) ?
    C1 C6 . 1.395(6) ?
    C2 C3 . 1.409(6) ?
    C2 H2 . 0.9500 ?
    C3 C4 . 1.410(6) ?
    C4 C5 . 1.392(6) ?
    C5 C6 . 1.373(7) ?
    C6 H6 . 0.9500 ?
    C7 C8 . 1.493(7) ?
    C8 H8A . 0.9800 ?
    C8 H8B . 0.9800 ?
    C8 H8C . 0.9800 ?
    C9 H9A . 0.9800 ?
    C9 H9B . 0.9800 ?
    C9 H9C . 0.9800 ?
    Cl9 C41 . 1.728(4) ?
    Cl10 C39 . 1.733(3) ?
    O9 C43 . 1.237(5) ?
    O10 C40 . 1.367(6) ?
    O10 C45 . 1.443(6) ?
    N5 C43 . 1.368(5) ?
    N5 C37 . 1.395(6) ?
    N5 H5N . 0.895(17) ?
    C37 C38 . 1.410(5) ?
    C37 C42 . 1.417(5) ?
    C38 C39 . 1.393(6) ?
    C38 H38 . 0.9500 ?
    C39 C40 . 1.366(6) ?
    C40 C41 . 1.392(5) ?
    C41 C42 . 1.380(7) ?
    C42 H42 . 0.9500 ?
    C43 C44 . 1.487(6) ?
    C44 H44A . 0.9800 ?
    C44 H44B . 0.9800 ?
    C44 H44C . 0.9800 ?
    C45 H45A . 0.9800 ?
    C45 H45B . 0.9800 ?
    C45 H45C . 0.9800 ?
    Cl11 C48 . 1.735(4) ?
    Cl12 C50 . 1.728(4) ?
    O11 C52 . 1.228(5) ?
    O12 C49 . 1.376(6) ?
    O12 C54 . 1.429(6) ?
    N6 C52 . 1.358(6) ?
    N6 C46 . 1.391(6) ?
    N6 H6N . 0.902(17) ?
    C46 C51 . 1.396(5) ?
    C46 C47 . 1.407(5) ?
    C47 C48 . 1.389(7) ?
    C47 H47 . 0.9500 ?
    C48 C49 . 1.398(6) ?
    C49 C50 . 1.388(5) ?
    C50 C51 . 1.377(7) ?
    C51 H51 . 0.9500 ?
    C52 C53 . 1.514(6) ?
    C53 H53A . 0.9800 ?
    C53 H53B . 0.9800 ?
    C53 H53C . 0.9800 ?
    C54 H54A . 0.9800 ?
    C54 H54B . 0.9800 ?
    C54 H54C . 0.9800 ?
    Cl7 C30 . 1.755(4) ?
    Cl8 C32 . 1.731(4) ?
    O7 C34 . 1.234(5) ?
    O8 C31 . 1.365(6) ?
    O8 C36 . 1.453(6) ?
    N4 C34 . 1.343(5) ?
    N4 C28 . 1.425(6) ?
    N4 H4N . 0.901(17) ?
    C28 C29 . 1.391(5) ?
    C28 C33 . 1.395(5) ?
    C29 C30 . 1.365(7) ?
    C29 H29 . 0.9500 ?
    C30 C31 . 1.373(6) ?
    C31 C32 . 1.402(6) ?
    C32 C33 . 1.395(7) ?
    C33 H33 . 0.9500 ?
    C34 C35 . 1.505(6) ?
    C35 H35A . 0.9800 ?
    C35 H35B . 0.9800 ?
    C35 H35C . 0.9800 ?
    C36 H36A . 0.9800 ?
    C36 H36B . 0.9800 ?
    C36 H36C . 0.9800 ?
    Cl5 C23 . 1.735(4) ?
    Cl6 C21 . 1.749(4) ?
    O5 C25 . 1.213(5) ?
    O6 C22 . 1.350(6) ?
    O6 C27 . 1.453(6) ?
    N3 C25 . 1.370(6) ?
    N3 C19 . 1.383(6) ?
    N3 H3N . 0.891(17) ?
    C19 C24 . 1.387(6) ?
    C19 C20 . 1.390(6) ?
    C20 C21 . 1.373(7) ?
    C20 H20 . 0.9500 ?
    C21 C22 . 1.413(6) ?
    C22 C23 . 1.408(6) ?
    C23 C24 . 1.384(7) ?
    C24 H24 . 0.9500 ?
    C25 C26 . 1.524(6) ?
    C26 H26A . 0.9800 ?
    C26 H26B . 0.9800 ?
    C26 H26C . 0.9800 ?
    C27 H27A . 0.9800 ?
    C27 H27B . 0.9800 ?
    C27 H27C . 0.9800 ?
    Cl3 C14 . 1.742(4) ?
    Cl4 C12 . 1.729(4) ?
    O3 C16 . 1.239(5) ?
    O4 C13 . 1.375(6) ?
    O4 C18 . 1.443(6) ?
    N2 C16 . 1.343(6) ?
    N2 C10 . 1.453(5) ?
    N2 H2N . 0.894(17) ?
    C10 C11 . 1.382(6) ?
    C10 C15 . 1.384(6) ?
    C11 C12 . 1.397(7) ?
    C11 H11 . 0.9500 ?
    C12 C13 . 1.387(6) ?
    C13 C14 . 1.394(6) ?
    C14 C15 . 1.374(6) ?
    C15 H15 . 0.9500 ?
    C16 C17 . 1.513(6) ?
    C17 H17A . 0.9800 ?
    C17 H17B . 0.9800 ?
    C17 H17C . 0.9800 ?
    C18 H18A . 0.9800 ?
    C18 H18B . 0.9800 ?
    C18 H18C . 0.9800 ?
loop_
    _geom_angle_atom_site_label_1
    _geom_angle_atom_site_label_2
    _geom_angle_atom_site_label_3
    _geom_angle_site_symmetry_1
    _geom_angle_site_symmetry_3
    _geom_angle
    _geom_angle_publ_flag
    C4 O2 C9 . . 115.9(4) ?
    C7 N1 C1 . . 128.5(4) ?
    C7 N1 H1N . . 121(3) ?
    C1 N1 H1N . . 110(3) ?
    C2 C1 C6 . . 120.3(4) ?
    C2 C1 N1 . . 124.4(4) ?
    C6 C1 N1 . . 115.3(4) ?
    C1 C2 C3 . . 118.6(4) ?
    C1 C2 H2 . . 120.7 ?
    C3 C2 H2 . . 120.7 ?
    C2 C3 C4 . . 122.3(4) ?
    C2 C3 Cl1 . . 119.1(3) ?
    C4 C3 Cl1 . . 118.6(4) ?
    O2 C4 C5 . . 122.0(4) ?
    O2 C4 C3 . . 121.8(4) ?
    C5 C4 C3 . . 116.0(4) ?
    C6 C5 C4 . . 123.0(4) ?
    C6 C5 Cl2 . . 118.3(3) ?
    C4 C5 Cl2 . . 118.7(3) ?
    C5 C6 C1 . . 119.8(4) ?
    C5 C6 H6 . . 120.1 ?
    C1 C6 H6 . . 120.1 ?
    O1 C7 N1 . . 123.4(4) ?
    O1 C7 C8 . . 122.2(4) ?
    N1 C7 C8 . . 114.3(4) ?
    C7 C8 H8A . . 109.5 ?
    C7 C8 H8B . . 109.5 ?
    H8A C8 H8B . . 109.5 ?
    C7 C8 H8C . . 109.5 ?
    H8A C8 H8C . . 109.5 ?
    H8B C8 H8C . . 109.5 ?
    O2 C9 H9A . . 109.5 ?
    O2 C9 H9B . . 109.5 ?
    H9A C9 H9B . . 109.5 ?
    O2 C9 H9C . . 109.5 ?
    H9A C9 H9C . . 109.5 ?
    H9B C9 H9C . . 109.5 ?
    C40 O10 C45 . . 114.4(3) ?
    C43 N5 C37 . . 128.7(3) ?
    C43 N5 H5N . . 114(4) ?
    C37 N5 H5N . . 118(4) ?
    N5 C37 C38 . . 124.8(3) ?
    N5 C37 C42 . . 117.3(3) ?
    C38 C37 C42 . . 118.0(4) ?
    C39 C38 C37 . . 119.0(3) ?
    C39 C38 H38 . . 120.5 ?
    C37 C38 H38 . . 120.5 ?
    C40 C39 C38 . . 123.2(3) ?
    C40 C39 Cl10 . . 120.3(3) ?
    C38 C39 Cl10 . . 116.5(3) ?
    C39 C40 O10 . . 121.5(3) ?
    C39 C40 C41 . . 117.8(4) ?
    O10 C40 C41 . . 120.6(4) ?
    C42 C41 C40 . . 121.6(4) ?
    C42 C41 Cl9 . . 118.5(3) ?
    C40 C41 Cl9 . . 119.9(4) ?
    C41 C42 C37 . . 120.4(3) ?
    C41 C42 H42 . . 119.8 ?
    C37 C42 H42 . . 119.8 ?
    O9 C43 N5 . . 122.6(4) ?
    O9 C43 C44 . . 122.9(4) ?
    N5 C43 C44 . . 114.5(3) ?
    C43 C44 H44A . . 109.5 ?
    C43 C44 H44B . . 109.5 ?
    H44A C44 H44B . . 109.5 ?
    C43 C44 H44C . . 109.5 ?
    H44A C44 H44C . . 109.5 ?
    H44B C44 H44C . . 109.5 ?
    O10 C45 H45A . . 109.5 ?
    O10 C45 H45B . . 109.5 ?
    H45A C45 H45B . . 109.5 ?
    O10 C45 H45C . . 109.5 ?
    H45A C45 H45C . . 109.5 ?
    H45B C45 H45C . . 109.5 ?
    C49 O12 C54 . . 115.3(3) ?
    C52 N6 C46 . . 129.3(3) ?
    C52 N6 H6N . . 113(4) ?
    C46 N6 H6N . . 117(4) ?
    N6 C46 C51 . . 116.4(3) ?
    N6 C46 C47 . . 124.7(4) ?
    C51 C46 C47 . . 118.8(4) ?
    C48 C47 C46 . . 119.1(3) ?
    C48 C47 H47 . . 120.4 ?
    C46 C47 H47 . . 120.4 ?
    C47 C48 C49 . . 122.2(4) ?
    C47 C48 Cl11 . . 118.7(3) ?
    C49 C48 Cl11 . . 119.0(4) ?
    O12 C49 C50 . . 121.6(4) ?
    O12 C49 C48 . . 120.9(4) ?
    C50 C49 C48 . . 117.4(4) ?
    C51 C50 C49 . . 121.8(4) ?
    C51 C50 Cl12 . . 118.6(3) ?
    C49 C50 Cl12 . . 119.6(3) ?
    C50 C51 C46 . . 120.6(3) ?
    C50 C51 H51 . . 119.7 ?
    C46 C51 H51 . . 119.7 ?
    O11 C52 N6 . . 122.9(4) ?
    O11 C52 C53 . . 121.6(4) ?
    N6 C52 C53 . . 115.4(3) ?
    C52 C53 H53A . . 109.5 ?
    C52 C53 H53B . . 109.5 ?
    H53A C53 H53B . . 109.5 ?
    C52 C53 H53C . . 109.5 ?
    H53A C53 H53C . . 109.5 ?
    H53B C53 H53C . . 109.5 ?
    O12 C54 H54A . . 109.5 ?
    O12 C54 H54B . . 109.5 ?
    H54A C54 H54B . . 109.5 ?
    O12 C54 H54C . . 109.5 ?
    H54A C54 H54C . . 109.5 ?
    H54B C54 H54C . . 109.5 ?
    C31 O8 C36 . . 114.4(3) ?
    C34 N4 C28 . . 128.0(3) ?
    C34 N4 H4N . . 114(4) ?
    C28 N4 H4N . . 117(4) ?
    C29 C28 C33 . . 119.6(4) ?
    C29 C28 N4 . . 125.6(4) ?
    C33 C28 N4 . . 114.7(4) ?
    C30 C29 C28 . . 119.1(4) ?
    C30 C29 H29 . . 120.5 ?
    C28 C29 H29 . . 120.5 ?
    C29 C30 C31 . . 124.4(4) ?
    C29 C30 Cl7 . . 118.1(3) ?
    C31 C30 Cl7 . . 117.5(4) ?
    O8 C31 C30 . . 123.7(4) ?
    O8 C31 C32 . . 120.5(4) ?
    C30 C31 C32 . . 115.6(4) ?
    C33 C32 C31 . . 122.4(4) ?
    C33 C32 Cl8 . . 117.9(3) ?
    C31 C32 Cl8 . . 119.8(4) ?
    C32 C33 C28 . . 118.8(4) ?
    C32 C33 H33 . . 120.6 ?
    C28 C33 H33 . . 120.6 ?
    O7 C34 N4 . . 123.9(4) ?
    O7 C34 C35 . . 121.9(4) ?
    N4 C34 C35 . . 114.2(3) ?
    C34 C35 H35A . . 109.5 ?
    C34 C35 H35B . . 109.5 ?
    H35A C35 H35B . . 109.5 ?
    C34 C35 H35C . . 109.5 ?
    H35A C35 H35C . . 109.5 ?
    H35B C35 H35C . . 109.5 ?
    O8 C36 H36A . . 109.5 ?
    O8 C36 H36B . . 109.5 ?
    H36A C36 H36B . . 109.5 ?
    O8 C36 H36C . . 109.5 ?
    H36A C36 H36C . . 109.5 ?
    H36B C36 H36C . . 109.5 ?
    C22 O6 C27 . . 115.0(3) ?
    C25 N3 C19 . . 128.3(4) ?
    C25 N3 H3N . . 114(3) ?
    C19 N3 H3N . . 115(3) ?
    N3 C19 C24 . . 117.2(4) ?
    N3 C19 C20 . . 124.2(4) ?
    C24 C19 C20 . . 118.6(4) ?
    C21 C20 C19 . . 119.9(4) ?
    C21 C20 H20 . . 120.1 ?
    C19 C20 H20 . . 120.1 ?
    C20 C21 C22 . . 123.5(4) ?
    C20 C21 Cl6 . . 119.2(3) ?
    C22 C21 Cl6 . . 117.2(4) ?
    O6 C22 C23 . . 122.7(4) ?
    O6 C22 C21 . . 122.4(4) ?
    C23 C22 C21 . . 114.8(4) ?
    C24 C23 C22 . . 122.1(4) ?
    C24 C23 Cl5 . . 120.4(3) ?
    C22 C23 Cl5 . . 117.5(4) ?
    C23 C24 C19 . . 121.0(4) ?
    C23 C24 H24 . . 119.5 ?
    C19 C24 H24 . . 119.5 ?
    O5 C25 N3 . . 123.6(4) ?
    O5 C25 C26 . . 122.1(4) ?
    N3 C25 C26 . . 114.3(4) ?
    C25 C26 H26A . . 109.5 ?
    C25 C26 H26B . . 109.5 ?
    H26A C26 H26B . . 109.5 ?
    C25 C26 H26C . . 109.5 ?
    H26A C26 H26C . . 109.5 ?
    H26B C26 H26C . . 109.5 ?
    O6 C27 H27A . . 109.5 ?
    O6 C27 H27B . . 109.5 ?
    H27A C27 H27B . . 109.5 ?
    O6 C27 H27C . . 109.5 ?
    H27A C27 H27C . . 109.5 ?
    H27B C27 H27C . . 109.5 ?
    C13 O4 C18 . . 114.1(4) ?
    C16 N2 C10 . . 127.8(3) ?
    C16 N2 H2N . . 117(3) ?
    C10 N2 H2N . . 115(3) ?
    C11 C10 C15 . . 121.9(4) ?
    C11 C10 N2 . . 121.9(4) ?
    C15 C10 N2 . . 116.2(4) ?
    C10 C11 C12 . . 117.8(4) ?
    C10 C11 H11 . . 121.1 ?
    C12 C11 H11 . . 121.1 ?
    C13 C12 C11 . . 122.3(4) ?
    C13 C12 Cl4 . . 118.9(4) ?
    C11 C12 Cl4 . . 118.8(3) ?
    O4 C13 C12 . . 122.1(4) ?
    O4 C13 C14 . . 120.8(4) ?
    C12 C13 C14 . . 117.0(4) ?
    C15 C14 C13 . . 122.7(4) ?
    C15 C14 Cl3 . . 118.1(3) ?
    C13 C14 Cl3 . . 119.2(4) ?
    C14 C15 C10 . . 118.3(4) ?
    C14 C15 H15 . . 120.8 ?
    C10 C15 H15 . . 120.8 ?
    O3 C16 N2 . . 125.1(4) ?
    O3 C16 C17 . . 120.7(4) ?
    N2 C16 C17 . . 114.2(3) ?
    C16 C17 H17A . . 109.5 ?
    C16 C17 H17B . . 109.5 ?
    H17A C17 H17B . . 109.5 ?
    C16 C17 H17C . . 109.5 ?
    H17A C17 H17C . . 109.5 ?
    H17B C17 H17C . . 109.5 ?
    O4 C18 H18A . . 109.5 ?
    O4 C18 H18B . . 109.5 ?
    H18A C18 H18B . . 109.5 ?
    O4 C18 H18C . . 109.5 ?
    H18A C18 H18C . . 109.5 ?
    H18B C18 H18C . . 109.5 ?
loop_
    _geom_torsion_atom_site_label_1
    _geom_torsion_atom_site_label_2
    _geom_torsion_atom_site_label_3
    _geom_torsion_atom_site_label_4
    _geom_torsion_site_symmetry_1
    _geom_torsion_site_symmetry_2
    _geom_torsion_site_symmetry_3
    _geom_torsion_site_symmetry_4
    _geom_torsion
    _geom_torsion_publ_flag
    C7 N1 C1 C2 . . . . 10.9(7) ?
    C7 N1 C1 C6 . . . . -169.0(4) ?
    C6 C1 C2 C3 . . . . -0.7(7) ?
    N1 C1 C2 C3 . . . . 179.5(4) ?
    C1 C2 C3 C4 . . . . 1.1(7) ?
    C1 C2 C3 Cl1 . . . . -178.5(3) ?
    C9 O2 C4 C5 . . . . -92.2(5) ?
    C9 O2 C4 C3 . . . . 93.1(5) ?
    C2 C3 C4 O2 . . . . 173.9(4) ?
    Cl1 C3 C4 O2 . . . . -6.5(6) ?
    C2 C3 C4 C5 . . . . -1.1(7) ?
    Cl1 C3 C4 C5 . . . . 178.5(3) ?
    O2 C4 C5 C6 . . . . -174.3(4) ?
    C3 C4 C5 C6 . . . . 0.7(7) ?
    O2 C4 C5 Cl2 . . . . 3.4(6) ?
    C3 C4 C5 Cl2 . . . . 178.4(3) ?
    C4 C5 C6 C1 . . . . -0.3(7) ?
    Cl2 C5 C6 C1 . . . . -178.0(3) ?
    C2 C1 C6 C5 . . . . 0.3(7) ?
    N1 C1 C6 C5 . . . . -179.9(4) ?
    C1 N1 C7 O1 . . . . -0.4(7) ?
    C1 N1 C7 C8 . . . . 178.7(4) ?
    C43 N5 C37 C38 . . . . 8.3(7) ?
    C43 N5 C37 C42 . . . . -171.2(4) ?
    N5 C37 C38 C39 . . . . 179.2(4) ?
    C42 C37 C38 C39 . . . . -1.3(6) ?
    C37 C38 C39 C40 . . . . 0.0(6) ?
    C37 C38 C39 Cl10 . . . . -178.8(3) ?
    C38 C39 C40 O10 . . . . -174.3(4) ?
    Cl10 C39 C40 O10 . . . . 4.5(6) ?
    C38 C39 C40 C41 . . . . 0.9(6) ?
    Cl10 C39 C40 C41 . . . . 179.6(3) ?
    C45 O10 C40 C39 . . . . -92.3(5) ?
    C45 O10 C40 C41 . . . . 92.7(5) ?
    C39 C40 C41 C42 . . . . -0.4(6) ?
    O10 C40 C41 C42 . . . . 174.8(4) ?
    C39 C40 C41 Cl9 . . . . 178.7(3) ?
    O10 C40 C41 Cl9 . . . . -6.1(6) ?
    C40 C41 C42 C37 . . . . -0.9(6) ?
    Cl9 C41 C42 C37 . . . . 179.9(3) ?
    N5 C37 C42 C41 . . . . -178.7(4) ?
    C38 C37 C42 C41 . . . . 1.8(6) ?
    C37 N5 C43 O9 . . . . 0.1(7) ?
    C37 N5 C43 C44 . . . . 179.5(4) ?
    C52 N6 C46 C51 . . . . -168.7(4) ?
    C52 N6 C46 C47 . . . . 12.2(7) ?
    N6 C46 C47 C48 . . . . 179.7(4) ?
    C51 C46 C47 C48 . . . . 0.7(6) ?
    C46 C47 C48 C49 . . . . 0.6(7) ?
    C46 C47 C48 Cl11 . . . . -179.0(3) ?
    C54 O12 C49 C50 . . . . -90.5(5) ?
    C54 O12 C49 C48 . . . . 93.6(5) ?
    C47 C48 C49 O12 . . . . 174.5(4) ?
    Cl11 C48 C49 O12 . . . . -6.0(6) ?
    C47 C48 C49 C50 . . . . -1.7(6) ?
    Cl11 C48 C49 C50 . . . . 177.9(3) ?
    O12 C49 C50 C51 . . . . -174.6(4) ?
    C48 C49 C50 C51 . . . . 1.5(6) ?
    O12 C49 C50 Cl12 . . . . 2.6(6) ?
    C48 C49 C50 Cl12 . . . . 178.7(3) ?
    C49 C50 C51 C46 . . . . -0.3(7) ?
    Cl12 C50 C51 C46 . . . . -177.5(3) ?
    N6 C46 C51 C50 . . . . -180.0(4) ?
    C47 C46 C51 C50 . . . . -0.8(6) ?
    C46 N6 C52 O11 . . . . -2.7(7) ?
    C46 N6 C52 C53 . . . . 179.1(4) ?
    C34 N4 C28 C29 . . . . -12.4(7) ?
    C34 N4 C28 C33 . . . . 169.7(4) ?
    C33 C28 C29 C30 . . . . -0.9(7) ?
    N4 C28 C29 C30 . . . . -178.6(4) ?
    C28 C29 C30 C31 . . . . -1.8(7) ?
    C28 C29 C30 Cl7 . . . . 179.3(3) ?
    C36 O8 C31 C30 . . . . -91.2(5) ?
    C36 O8 C31 C32 . . . . 93.0(5) ?
    C29 C30 C31 O8 . . . . -173.8(4) ?
    Cl7 C30 C31 O8 . . . . 5.0(6) ?
    C29 C30 C31 C32 . . . . 2.1(7) ?
    Cl7 C30 C31 C32 . . . . -179.0(3) ?
    O8 C31 C32 C33 . . . . 176.3(4) ?
    C30 C31 C32 C33 . . . . 0.2(7) ?
    O8 C31 C32 Cl8 . . . . -4.5(6) ?
    C30 C31 C32 Cl8 . . . . 179.3(3) ?
    C31 C32 C33 C28 . . . . -2.7(7) ?
    Cl8 C32 C33 C28 . . . . 178.1(3) ?
    C29 C28 C33 C32 . . . . 3.0(7) ?
    N4 C28 C33 C32 . . . . -179.0(4) ?
    C28 N4 C34 O7 . . . . 1.6(7) ?
    C28 N4 C34 C35 . . . . -177.2(4) ?
    C25 N3 C19 C24 . . . . 171.5(4) ?
    C25 N3 C19 C20 . . . . -10.9(7) ?
    N3 C19 C20 C21 . . . . -178.7(4) ?
    C24 C19 C20 C21 . . . . -1.2(6) ?
    C19 C20 C21 C22 . . . . 2.1(7) ?
    C19 C20 C21 Cl6 . . . . 179.2(3) ?
    C27 O6 C22 C23 . . . . -91.1(5) ?
    C27 O6 C22 C21 . . . . 91.7(5) ?
    C20 C21 C22 O6 . . . . 174.9(4) ?
    Cl6 C21 C22 O6 . . . . -2.3(6) ?
    C20 C21 C22 C23 . . . . -2.5(7) ?
    Cl6 C21 C22 C23 . . . . -179.7(3) ?
    O6 C22 C23 C24 . . . . -175.2(4) ?
    C21 C22 C23 C24 . . . . 2.2(6) ?
    O6 C22 C23 Cl5 . . . . 5.8(6) ?
    C21 C22 C23 Cl5 . . . . -176.8(3) ?
    C22 C23 C24 C19 . . . . -1.5(7) ?
    Cl5 C23 C24 C19 . . . . 177.4(3) ?
    N3 C19 C24 C23 . . . . 178.6(4) ?
    C20 C19 C24 C23 . . . . 1.0(7) ?
    C19 N3 C25 O5 . . . . 2.3(7) ?
    C19 N3 C25 C26 . . . . -178.9(4) ?
    C16 N2 C10 C11 . . . . 9.2(7) ?
    C16 N2 C10 C15 . . . . -171.0(4) ?
    C15 C10 C11 C12 . . . . -1.8(7) ?
    N2 C10 C11 C12 . . . . 178.0(4) ?
    C10 C11 C12 C13 . . . . 1.2(7) ?
    C10 C11 C12 Cl4 . . . . -179.3(3) ?
    C18 O4 C13 C12 . . . . -92.0(5) ?
    C18 O4 C13 C14 . . . . 91.8(5) ?
    C11 C12 C13 O4 . . . . -175.9(4) ?
    Cl4 C12 C13 O4 . . . . 4.7(6) ?
    C11 C12 C13 C14 . . . . 0.4(7) ?
    Cl4 C12 C13 C14 . . . . -179.0(4) ?
    O4 C13 C14 C15 . . . . 174.8(4) ?
    C12 C13 C14 C15 . . . . -1.6(7) ?
    O4 C13 C14 Cl3 . . . . -5.0(6) ?
    C12 C13 C14 Cl3 . . . . 178.6(4) ?
    C13 C14 C15 C10 . . . . 1.1(7) ?
    Cl3 C14 C15 C10 . . . . -179.1(3) ?
    C11 C10 C15 C14 . . . . 0.7(7) ?
    N2 C10 C15 C14 . . . . -179.1(4) ?
    C10 N2 C16 O3 . . . . -1.3(7) ?
    C10 N2 C16 C17 . . . . 179.4(4) ?
loop_
    _geom_hbond_atom_site_label_D
    _geom_hbond_atom_site_label_H
    _geom_hbond_atom_site_label_A
    _geom_hbond_site_symmetry_A
    _geom_hbond_distance_DH
    _geom_hbond_distance_HA
    _geom_hbond_distance_DA
    _geom_hbond_angle_DHA
    _geom_hbond_publ_flag
    N1 H1N O5 . 0.899(17) 2.08(2) 2.932(4) 158(4) yes
    C2 H2 O1 . 0.95 2.29 2.885(5) 120 yes
    C6 H6 O5 . 0.95 2.63 3.406(6) 140 yes
    C8 H8B Cl8 . 0.98 2.92 3.842(5) 157 yes
    C9 H9B O4 . 0.98 2.52 3.437(6) 157 yes
    N5 H5N O11 2_676 0.895(17) 2.030(18) 2.922(4) 174(5) yes
    C38 H38 O9 . 0.95 2.29 2.878(6) 120 yes
    C44 H44C Cl10 2_666 0.98 2.90 3.780(5) 150 yes
    C45 H45B O12 . 0.98 2.46 3.312(5) 146 yes
    N6 H6N O9 2_766 0.902(17) 2.037(19) 2.933(4) 172(5) yes
    C47 H47 O11 . 0.95 2.32 2.899(6) 118 yes
    C51 H51 O9 2_766 0.95 2.63 3.409(5) 139 yes
    C53 H53B Cl12 2_766 0.98 2.89 3.829(5) 161 yes
    C53 H53C O11 2_776 0.98 2.71 3.291(5) 119 yes
    C54 H54B O10 1_655 0.98 2.59 3.443(6) 145 yes
    N4 H4N O3 1_455 0.901(17) 2.032(19) 2.924(4) 170(5) yes
    C29 H29 O7 . 0.95 2.34 2.915(6) 118 yes
    C33 H33 O3 1_455 0.95 2.61 3.389(5) 140 yes
    C35 H35B O1 1_545 0.98 2.57 3.311(5) 133 yes
    C36 H36C O6 1_455 0.98 2.51 3.438(6) 157 yes
    N3 H3N O1 1_645 0.891(17) 2.08(2) 2.910(4) 155(4) yes
    C20 H20 O5 . 0.95 2.26 2.862(6) 120 yes
    C26 H26A O1 1_645 0.98 2.51 3.393(5) 150 yes
    C26 H26B Cl4 . 0.98 2.87 3.771(5) 154 yes
    C26 H26C O7 . 0.98 2.57 3.291(6) 131 yes
    C27 H27A Cl10 . 0.98 2.97 3.604(5) 123 yes
    C27 H27C O8 . 0.98 2.39 3.304(6) 154 yes
    N2 H2N O7 1_565 0.894(17) 2.018(19) 2.900(4) 169(4) yes
    C11 H11 O3 . 0.95 2.24 2.860(6) 122 yes
    C17 H17A O7 1_565 0.98 2.56 3.391(5) 143 yes
    C17 H17C Cl6 . 0.98 2.83 3.772(5) 162 yes
    C18 H18B O2 1_655 0.98 2.47 3.319(6) 144 yes
_shelx_space_group_comment
;
The symmetry employed for this shelxl refinement is uniquely defined
by the following loop, which should always be used as a source of
symmetry information in preference to the above space-group names.
They are only intended as comments.
;
_shelx_estimated_absorpt_T_min     0.550
_shelx_estimated_absorpt_T_max     0.895
_shelx_hkl_file
;
  -1   0   0    0.20    0.20
  -1   0   0   -0.20    0.10
  -1   0   0    0.10    0.20
   1   0   0    0.20    0.20
   1   0   0    0.00    0.10
   1   0   0   -0.10    0.10
   1   0   0   -1.20    1.20
   1   0   0   -6.90    9.50
   1   0   0   -0.10    0.10
  -2   0   0   -0.10    0.20
  -2   0   0    0.00    0.30
   2   0   0   -1.50    2.20
   2   0   0  -31.40   18.10
   2   0   0    0.20    0.10
   2   0   0    0.00    0.20
   2   0   0    0.00    0.30
   2   0   0    0.30    0.20
  -3   0   0    3.70    0.70
  -3   0   0    2.90    0.50
   3   0   0    4.60    3.10
   3   0   0   -9.20   25.80
   3   0   0    2.90    0.60
   3   0   0    4.30    0.80
   3   0   0    3.10    0.50
   3   0   0    3.00    0.50
  -4   0   0    0.40    0.50
  -4   0   0   -0.30    0.40
  -4   0   0    2.40    0.60
  -4   0   0    0.50    0.40
  -4   0   0    0.60    0.50
   4   0   0  -50.29   36.10
   4   0   0    0.40    0.30
   4   0   0    0.70    0.40
   4   0   0    4.10    4.30
  -5   0   0   -0.10    0.50
  -5   0   0    0.20    0.40
  -5   0   0   -0.10    0.50
  -5   0   0   -0.10    0.50
  -5   0   0    1.30    1.00
  -5   0   0   -0.10    0.40
  -5   0   0    0.10    0.60
   5   0   0   -1.00    5.80
   5   0   0   -0.90    0.60
   5   0   0    0.60    0.50
   5   0   0    0.10    0.50
   5   0   0    0.40    0.50
  -6   0   0  664.83   45.50
  -6   0   0  675.23   45.50
  -6   0   0  681.03   45.10
  -6   0   0  718.13   45.20
  -6   0   0  655.03   45.30
  -6   0   0  680.23   45.70
  -6   0   0  719.43   46.50
   6   0   0  675.93   45.30
   6   0   0  665.33   45.30
   6   0   0  647.04   45.10
   6   0   0  693.83   45.90
   6   0   0  626.34   50.99
   6   0   0  680.03   45.20
   6   0   0  637.04   45.20
   6   0   0  660.53   45.20
   6   0   0  656.13   45.40
  -7   0   0    1.40    1.20
  -7   0   0    0.60    0.60
  -7   0   0   -0.70    0.90
  -7   0   0   -0.70    0.70
  -7   0   0    0.20    0.80
   7   0   0    0.60    0.80
   7   0   0   -1.00    1.20
   7   0   0   -0.50    0.60
   7   0   0    0.50    0.80
   7   0   0    2.00    1.40
   7   0   0   -5.40   10.70
   7   0   0    0.90    0.80
  -8   0   0   -0.10    1.90
  -8   0   0    1.00    0.90
  -8   0   0    0.50    0.70
  -8   0   0    1.20    0.70
  -8   0   0   -2.00    1.00
  -8   0   0    0.40    0.70
   8   0   0    3.50    1.10
   8   0   0    0.30    0.70
   8   0   0    2.40    1.50
   8   0   0   -0.40    0.80
  -9   0   0    3.50    1.00
  -9   0   0    3.90    1.00
  -9   0   0    2.40    0.90
   9   0   0    4.30    1.00
   9  -1   0    5.10    0.90
  -9   1   0    5.80    1.10
  -9   1   0    4.60    1.00
   8  -1   0   53.09    3.90
   8  -1   0   42.80    4.10
   8  -1   0   46.60    4.20
   8  -1   0   51.19    4.20
   8  -1   0   45.00    3.60
  -8   1   0   43.50    4.90
  -8   1   0   45.90    4.10
  -8   1   0   43.70    4.00
  -8   1   0   44.30    3.90
  -8   1   0   46.10    4.40
  -8   1   0   52.69    3.90
   7  -1   0    0.90    0.90
   7  -1   0    1.00    0.80
   7  -1   0    0.50    0.70
   7  -1   0    0.50    1.30
   7  -1   0    0.60    1.00
   7  -1   0    1.00    1.50
   7  -1   0    1.30    1.30
   7  -1   0   -0.10    0.70
  -7   1   0    0.10    0.80
  -7   1   0    0.30    0.80
  -7   1   0   -0.30    0.60
  -7   1   0   -0.60    0.90
  -7   1   0   -0.60    0.90
  -7   1   0    0.30    0.60
   6  -1   0    3.70    1.00
   6  -1   0    1.70    0.80
   6  -1   0    0.80    1.10
   6  -1   0    0.20    1.30
   6  -1   0    1.50    0.90
   6  -1   0    0.70    0.90
   6  -1   0    1.50    1.40
   6  -1   0    2.00    0.80
   6  -1   0    5.00    1.20
   6  -1   0    3.90    6.80
   6  -1   0    2.40    1.00
   6  -1   0    2.40    1.20
  -6   1   0    2.10    0.70
  -6   1   0    3.80    1.10
  -6   1   0    1.70    1.00
  -6   1   0    1.10    1.00
  -6   1   0    2.10    0.70
  -6   1   0    0.00    0.90
  -6   1   0    1.40    0.80
   5  -1   0   11.70    1.70
   5  -1   0   17.90    1.90
   5  -1   0   13.00    1.70
  -5   1   0   14.60    1.80
  -5   1   0   14.60    1.70
  -5   1   0   10.20    1.60
  -5   1   0   13.10    2.00
  -5   1   0   13.60    2.00
  -5   1   0   15.60    2.20
   4  -1   0    0.00    0.30
   4  -1   0    0.20    0.40
   4  -1   0   26.30   35.00
   4  -1   0   -0.60    3.80
   4  -1   0    0.70    0.50
  -4   1   0   -0.10    0.50
  -4   1   0   -0.20    0.30
  -4   1   0   -0.10    0.40
  -4   1   0    0.30    0.30
  -4   1   0    0.10    0.40
   3  -1   0   28.70    2.30
   3  -1   0   28.80    2.30
   3  -1   0   33.70    4.70
   3  -1   0   26.00   25.10
  -3   1   0   31.10    2.40
  -3   1   0   30.00    2.50
  -3   1   0   28.60    2.30
   2  -1   0    5.70   15.30
   2  -1   0    3.90    2.00
   2  -1   0    3.60    0.60
   2  -1   0    1.70    0.40
  -2   1   0    3.40    0.50
  -2   1   0    2.70    0.40
  -2   1   0    2.80    0.40
   1  -1   0   -0.30    0.20
   1  -1   0    0.10    0.20
   1  -1   0    1.40    8.60
   1  -1   0    0.00    0.20
   1  -1   0   -0.30    1.10
   1  -1   0    0.40    0.20
  -1   1   0    0.00    0.10
  -1   1   0    0.00    0.10
  -1   1   0    0.00    0.20
  -1   1   0    0.20    0.20
   0  -1   0   58.69    4.00
   0  -1   0   61.39    4.00
   0  -1   0   62.29    5.90
   0  -1   0   57.39    4.00
   0  -1   0   57.89    4.00
   0   1   0   58.69    4.00
  -1  -1   0    5.90    0.50
  -1  -1   0    6.50    0.60
  -1  -1   0    5.90    0.50
  -1  -1   0    6.30    1.70
  -1  -1   0    2.40    9.90
   1   1   0    5.50    0.50
   1   1   0    5.90    0.50
   1   1   0    5.50    0.60
  -2  -1   0  -11.60   20.10
  -2  -1   0    0.30    0.30
  -2  -1   0   -0.10    2.70
  -2  -1   0    0.20    0.30
   2   1   0    0.00    0.40
   2   1   0   -2.50    2.60
   2   1   0   45.10   22.40
  -3  -1   0    2.50    0.50
   3   1   0   -1.70    3.60
   3   1   0    3.20    0.70
   3   1   0  -19.60   29.50
  -4  -1   0    2.30    0.60
  -4  -1   0    1.80    0.50
  -4  -1   0   31.90   63.99
  -4  -1   0    1.80    0.70
  -4  -1   0    1.30    0.50
  -4  -1   0    1.60    0.60
   4   1   0    4.40    0.60
   4   1   0    1.60    0.70
   4   1   0   -5.60    4.90
   4   1   0    1.70    0.60
  -5  -1   0    1.10    0.50
  -5  -1   0    0.40    0.80
  -5  -1   0    0.70    0.50
  -5  -1   0    0.30    0.70
   5   1   0    8.70    6.50
   5   1   0    0.20    0.50
   5   1   0    1.80    0.60
   5   1   0    0.70    0.50
   5   1   0    0.20    0.40
  -6  -1   0  112.19    7.40
  -6  -1   0   99.69    7.50
  -6  -1   0   97.39    7.50
  -6  -1   0  110.99    7.80
  -6  -1   0   95.19    7.40
  -6  -1   0  100.09    7.80
  -6  -1   0  100.79    7.30
  -6  -1   0   98.19    7.30
  -6  -1   0  105.89    7.30
   6   1   0   91.89    7.30
   6   1   0  126.39   15.70
   6   1   0   81.29    7.50
   6   1   0   97.89    7.50
   6   1   0   98.29    7.30
   6   1   0   86.89    7.30
  -7  -1   0    0.60    1.10
  -7  -1   0    4.60    2.00
  -7  -1   0    2.60    0.90
  -7  -1   0    2.40    1.10
  -7  -1   0    4.10    1.30
  -7  -1   0    2.90    1.00
  -7  -1   0    4.30    1.20
   7   1   0    1.20    1.30
   7   1   0    2.20    0.90
   7   1   0   22.10   13.20
   7   1   0    2.20    1.00
   7   1   0    3.70    1.20
   7   1   0    3.10    0.90
  -8  -1   0    1.60    1.20
  -8  -1   0    1.40    1.00
  -8  -1   0    1.00    0.80
  -8  -1   0    1.20    1.10
  -8  -1   0    2.60    0.90
  -8  -1   0    1.20    0.90
   8   1   0    5.70    1.30
   8   1   0    6.00    1.20
  -9  -1   0    1.30    1.40
  -9  -1   0    0.80    0.70
  -9  -1   0   -0.30    0.70
   9   1   0    1.80    1.20
 -10  -1   0   35.90    2.80
  10   1   0   35.20    2.90
   9  -2   0    1.30    0.50
  -9   2   0    1.80    0.70
   8  -2   0    2.10    0.60
   8  -2   0    1.90    0.70
   8  -2   0    2.20    0.90
   8  -2   0   -0.70    0.90
   8  -2   0   -0.20    1.00
  -8   2   0    1.30    0.70
  -8   2   0    0.40    0.80
  -8   2   0    1.50    0.70
   7  -2   0   79.49    7.30
   7  -2   0   63.89    5.60
   7  -2   0   73.99    6.10
   7  -2   0   75.79    5.80
   7  -2   0   75.09    5.90
   7  -2   0   69.09    5.60
  -7   2   0   71.09    5.60
  -7   2   0   69.09    5.70
  -7   2   0   75.69    5.60
  -7   2   0   67.49    6.00
  -7   2   0   69.59    6.10
   6  -2   0  342.17   24.50
   6  -2   0  332.07   24.20
   6  -2   0  338.57   23.70
   6  -2   0  352.16   24.10
   6  -2   0  367.46   24.40
   6  -2   0  333.57   23.80
  -6   2   0  361.66   24.00
  -6   2   0  317.27   23.60
  -6   2   0  364.76   23.50
  -6   2   0  358.36   24.00
  -6   2   0  344.87   23.40
  -6   2   0  316.57   23.50
   5  -2   0    0.60    0.90
   5  -2   0    2.30    0.80
   5  -2   0   -0.70    0.70
   5  -2   0    0.50    0.80
   5  -2   0    2.50    4.70
   5  -2   0    1.30    0.70
   5  -2   0    1.40    0.80
   5  -2   0    1.60    0.90
   5  -2   0    0.90    1.30
   5  -2   0   -1.30    1.00
   5  -2   0    1.10    0.90
   5  -2   0    0.60    0.60
  -5   2   0    0.70    0.60
  -5   2   0   -0.40    0.80
  -5   2   0    0.80    0.80
  -5   2   0   -0.50    0.40
  -5   2   0    0.10    0.90
  -5   2   0    0.40    0.80
  -5   2   0    0.00    0.40
   4  -2   0  146.09   10.10
   4  -2   0  148.69   10.20
   4  -2   0  148.39   10.20
   4  -2   0  141.99   11.90
  -4   2   0  143.39   10.50
  -4   2   0  144.29   10.10
  -4   2   0  143.99   10.40
  -4   2   0  138.49   10.30
   3  -2   0    4.60    2.80
   3  -2   0    8.00    1.00
   3  -2   0    6.10    1.00
   3  -2   0    6.20    0.80
   3  -2   0    3.90    6.50
  -3   2   0    6.90    1.00
  -3   2   0    5.80    1.00
  -3   2   0    4.90    0.80
  -3   2   0    6.30    0.80
   2  -2   0    9.40   15.90
   2  -2   0   -0.20    2.00
   2  -2   0   -2.80    1.60
   2  -2   0    5.50   14.60
   2  -2   0   -0.20    0.30
   2  -2   0   -0.50    0.30
   2  -2   0   -0.20    0.30
  -2   2   0   -0.80    0.20
  -2   2   0    0.20    0.30
  -2   2   0    0.00    0.40
  -2   2   0   -0.40    0.20
   1  -2   0    1.60    0.90
   1  -2   0   -0.50    0.80
   1  -2   0    1.00    0.30
   1  -2   0    0.70    0.30
   1  -2   0    0.20    0.20
  -1   2   0    0.60    0.30
  -1   2   0    0.40    0.10
  -1   2   0    0.60    0.40
  -1   2   0    0.30    0.10
   0  -2   0   59.19    3.90
   0  -2   0   55.89    3.90
   0  -2   0   56.89    4.00
   0  -2   0   62.19    6.50
   0  -2   0   56.79    3.90
   0  -2   0   51.49    3.90
   0   2   0   57.69    3.90
   0   2   0   57.39    4.00
  -1  -2   0    0.30    0.10
  -1  -2   0   -0.30    9.20
  -1  -2   0    0.40    0.20
  -1  -2   0    1.40    1.60
   1   2   0   -0.10    0.20
   1   2   0    0.10    0.20
   1   2   0    0.00    0.20
   1   2   0   -0.20    0.30
  -2  -2   0 1533.85  102.99
  -2  -2   0 1552.74  112.89
  -3  -2   0    5.80    0.80
  -3  -2   0    6.10    0.80
  -3  -2   0    6.10    4.50
  -3  -2   0    7.10    1.70
  -3  -2   0    9.80   27.30
   3   2   0    4.70    0.90
   3   2   0  -31.90   38.20
   3   2   0    5.50    0.70
  -4  -2   0   -0.20    0.40
  -4  -2   0    0.50    0.60
  -4  -2   0   -1.50    1.90
  -4  -2   0   39.60   44.20
  -4  -2   0    0.60    0.40
  -4  -2   0   -0.20    0.20
  -4  -2   0    0.10    0.40
  -4  -2   0    0.10    0.40
   4   2   0    0.00    0.30
   4   2   0    0.20    0.30
   4   2   0    0.50    0.50
   4   2   0    0.10    0.40
   4   2   0   -1.60    6.20
  -5  -2   0   12.60    1.40
  -5  -2   0   13.90    1.70
  -5  -2   0   42.90   12.00
  -5  -2   0   12.90    2.40
  -5  -2   0   16.60    1.80
  -5  -2   0   12.80    1.60
  -5  -2   0   14.20    1.60
  -5  -2   0   14.50    2.10
   5   2   0   16.00    1.80
   5   2   0   13.40    1.40
   5   2   0   15.30    1.40
   5   2   0   22.60   12.90
   5   2   0   13.00    2.00
   5   2   0   13.90    1.60
   5   2   0   16.70    1.80
  -6  -2   0   33.40    2.90
  -6  -2   0   37.00    3.00
  -6  -2   0   37.40    3.50
  -6  -2   0   29.90    3.10
  -6  -2   0   31.20    2.90
  -6  -2   0   35.80    3.90
  -6  -2   0   30.30    3.70
  -6  -2   0   34.10    3.20
   6   2   0   30.60    3.00
   6   2   0   49.50   13.30
   6   2   0   33.50    3.00
   6   2   0   30.60    2.90
  -7  -2   0    1.90    1.00
  -7  -2   0    0.80    1.10
  -7  -2   0    0.80    0.70
  -7  -2   0   -0.30    0.70
  -7  -2   0    0.70    1.00
  -7  -2   0    1.10    0.80
  -7  -2   0   -0.70    0.60
   7   2   0    0.30    0.60
   7   2   0  -48.10   16.40
   7   2   0   -0.10    0.80
   7   2   0    0.20    0.60
   7   2   0    0.20    0.60
  -8  -2   0   54.29    5.30
  -8  -2   0   51.99    4.60
  -8  -2   0   54.59    4.40
  -8  -2   0   50.59    4.60
  -8  -2   0   55.29    5.30
   8   2   0   50.29    4.50
   8   2   0  107.29   30.70
   8   2   0   59.19    4.60
  -9  -2   0    1.00    0.80
  -9  -2   0    0.60    0.90
  -9  -2   0    1.30    1.20
  -9  -2   0    1.20    1.20
   9   2   0    1.70    0.90
   9   2   0    1.90    0.70
 -10  -2   0    0.50    0.60
  10   2   0   -0.20    0.40
   8  -3   0    0.90    0.50
   8  -3   0    1.00    0.80
   8  -3   0    0.60    0.40
   8  -3   0    0.40    0.50
  -8   3   0    0.80    0.70
  -8   3   0    0.20    0.60
   7  -3   0    0.90    0.80
   7  -3   0    3.80    1.50
   7  -3   0    1.30    0.80
   7  -3   0    1.10    0.70
   7  -3   0    1.20    0.70
   7  -3   0    1.40    0.80
   7  -3   0    1.90    1.20
  -7   3   0    0.90    1.20
  -7   3   0    0.70    0.60
  -7   3   0    2.00    0.90
  -7   3   0    1.00    0.70
   6  -3   0    0.60    0.70
   6  -3   0    0.70    1.00
   6  -3   0    1.20    1.10
   6  -3   0    2.60    1.10
   6  -3   0    3.00    1.50
   6  -3   0    1.40    0.90
   6  -3   0    1.10    0.90
   6  -3   0    2.10    0.90
   6  -3   0    0.50    1.40
  -6   3   0    2.50    1.20
  -6   3   0    1.00    0.70
  -6   3   0    2.40    1.00
  -6   3   0    2.00    1.20
  -6   3   0    1.20    0.80
   5  -3   0    1.50    1.00
   5  -3   0    0.70    0.80
   5  -3   0    0.30    0.90
   5  -3   0    0.00    0.80
   5  -3   0   -1.30    1.30
   5  -3   0   -1.40    0.90
   5  -3   0    0.90    0.70
   5  -3   0    0.40    0.70
   5  -3   0   -0.80    0.90
   5  -3   0   -0.60    1.10
   5  -3   0    0.00    0.80
   5  -3   0   -0.10    0.60
  -5   3   0    0.60    0.50
  -5   3   0    0.10    0.70
  -5   3   0    1.10    1.00
  -5   3   0   -0.40    0.50
  -5   3   0   -0.20    0.80
   4  -3   0   -0.60    0.80
   4  -3   0    0.30    0.40
   4  -3   0    0.20    0.50
   4  -3   0   -2.40    2.60
  -4   3   0   -0.20    0.40
  -4   3   0   -0.80    0.70
  -4   3   0    0.90    0.70
  -4   3   0    1.50    0.80
  -4   3   0    0.80    0.70
  -4   3   0    0.00    0.30
   3  -3   0   18.20    2.10
   3  -3   0   17.40    1.70
   3  -3   0   14.80    2.10
   3  -3   0   19.10    1.90
  -3   3   0   15.10    2.20
  -3   3   0   14.20    1.30
  -3   3   0   17.90    1.70
  -3   3   0   11.60    1.30
   2  -3   0    0.00    0.30
   2  -3   0    0.00    0.40
   2  -3   0    0.20    0.30
  -2   3   0   -0.20    0.30
  -2   3   0    0.40    0.30
  -2   3   0   -0.20    0.40
   1  -3   0   -0.30    0.20
   1  -3   0    0.80    0.40
   1  -3   0   -0.20    0.30
  -1   3   0   -0.20    0.30
  -1   3   0    0.10    0.20
  -1  -3   0   -4.50    9.80
  -1  -3   0   -1.90    1.40
  -1  -3   0    0.30    0.30
  -1  -3   0   -1.30    2.40
  -1  -3   0    0.00    0.50
  -1  -3   0    0.00    0.20
  -1  -3   0    4.60   19.20
  -1  -3   0    0.60    0.30
   1   3   0   -0.50    0.20
   1   3   0   -0.20    0.20
   1   3   0    0.00    0.30
  -2  -3   0   17.00   14.60
  -3  -3   0    9.30    4.00
  -3  -3   0   12.50    1.20
  -3  -3   0   13.70    1.00
  -3  -3   0   20.00   23.40
  -3  -3   0   13.10    1.20
  -3  -3   0   13.30    1.30
  -3  -3   0   13.80    1.80
  -3  -3   0   15.40    2.30
  -3  -3   0   17.60    1.70
   3   3   0   15.70    1.30
   3   3   0   11.60    1.20
   3   3   0   16.60    1.70
  -4  -3   0   40.40   43.00
  -4  -3   0   -0.20    5.50
  -4  -3   0    1.20    1.30
  -4  -3   0   -0.70    0.30
  -4  -3   0   -0.60    0.60
  -4  -3   0   -0.30    0.30
  -4  -3   0    0.50    0.40
   4   3   0    0.40    0.60
   4   3   0    8.10    8.80
   4   3   0   -0.20    0.30
   4   3   0   -0.10    0.30
   4   3   0    0.20    0.30
   4   3   0   -1.10    0.30
   4   3   0  -82.09   77.89
  -5  -3   0   -0.30    0.80
  -5  -3   0   -0.50    0.40
  -5  -3   0    1.30    1.70
  -5  -3   0    0.40    0.70
  -5  -3   0   -0.80    0.60
  -5  -3   0   -0.60    0.40
  -5  -3   0   -0.20    0.40
  -5  -3   0    0.10    0.40
  -5  -3   0    8.90    9.50
   5   3   0   -0.10    0.50
   5   3   0   -0.40    0.40
   5   3   0    0.20    0.40
   5   3   0   -0.40    0.50
   5   3   0    0.50    0.40
   5   3   0   -0.70    0.40
   5   3   0   -0.20    0.40
   5   3   0    1.50   11.10
  -6  -3   0  470.95   31.00
  -6  -3   0  503.25   41.50
  -6  -3   0  470.05   31.60
  -6  -3   0  431.36   31.00
  -6  -3   0  445.96   30.70
  -6  -3   0  451.25   31.10
  -6  -3   0  431.96   30.60
  -6  -3   0  469.75   31.40
   6   3   0  496.15   40.70
   6   3   0  429.06   30.50
   6   3   0  469.65   30.90
   6   3   0  451.15   30.70
   6   3   0  476.25   31.00
   6   3   0  435.76   31.40
  -7  -3   0    1.80    1.20
  -7  -3   0    0.30    0.90
  -7  -3   0   -0.20    0.70
  -7  -3   0    0.20    0.90
   7   3   0    7.40   25.80
   7   3   0   -0.50    0.50
   7   3   0   -0.40    0.50
   7   3   0    1.00    0.60
   7   3   0    1.50    0.90
  -8  -3   0    1.10    1.20
  -8  -3   0    0.80    0.90
  -8  -3   0    0.60    1.10
  -8  -3   0   -0.60    0.60
   8   3   0    0.00    0.50
   8   3   0    2.00    0.90
   8   3   0   -0.50    0.50
  -9  -3   0   33.00    4.10
  -9  -3   0   31.30    3.90
  -9  -3   0   31.60    3.00
   9   3   0   36.10    3.10
   9   3   0   31.50    3.10
 -10  -3   0    4.90    0.90
  10   3   0    3.70    0.80
  10   3   0    5.50    1.20
   7  -4   0    1.50    1.10
   7  -4   0   -0.80    0.50
   7  -4   0   -0.30    0.60
   7  -4   0   -0.70    1.00
   7  -4   0    0.10    0.50
   7  -4   0    0.40    0.60
  -7   4   0    0.30    0.60
  -7   4   0    0.70    0.50
  -7   4   0    0.30    0.70
   6  -4   0    9.20    1.50
   6  -4   0    2.10    1.40
   6  -4   0    4.10    1.30
   6  -4   0    4.30    1.00
   6  -4   0    4.00    1.00
   6  -4   0    3.90    1.60
   6  -4   0    1.50    1.10
   6  -4   0    2.80    0.90
   6  -4   0    1.30    0.90
  -6   4   0    2.40    0.80
  -6   4   0    1.80    1.10
  -6   4   0   -0.20    0.70
   5  -4   0    7.90    1.60
   5  -4   0   11.30    2.20
   5  -4   0   12.10    2.00
   5  -4   0   11.70    2.10
   5  -4   0    9.00    1.70
   5  -4   0    8.50    1.70
   5  -4   0    8.80    1.60
   5  -4   0    7.60    1.50
   5  -4   0    9.80    1.90
  -5   4   0   10.10    1.50
  -5   4   0    9.20    1.40
  -5   4   0    8.50    1.70
   4  -4   0    0.60    1.20
   4  -4   0    0.20    1.00
   4  -4   0   -0.40    0.60
   4  -4   0   -0.20    0.80
   4  -4   0    0.90    0.80
   4  -4   0    2.00    1.20
   4  -4   0   -1.10    0.90
   4  -4   0    0.70    0.80
   4  -4   0   -0.20    0.80
   4  -4   0   -0.40    0.80
   4  -4   0   -0.30    0.50
   4  -4   0    0.50    0.70
   4  -4   0    0.30    0.70
  -4   4   0   -0.40    0.40
  -4   4   0    0.00    0.90
  -4   4   0   -0.50    0.50
   3  -4   0    5.30    1.00
   3  -4   0    4.60    0.90
  -3   4   0    3.10    0.70
  -3   4   0    4.10    0.60
  -3   4   0    4.60    1.20
   2  -4   0  443.36   29.80
   2  -4   0  438.36   29.80
   2  -4   0  439.76   29.70
  -2   4   0  446.26   29.90
  -2   4   0  430.66   29.60
  -2   4   0  455.25   29.50
   1  -4   0    0.10    0.30
   1  -4   0    0.00    0.30
   1  -4   0    0.50    0.40
  -1   4   0   -0.10    0.30
  -1   4   0   -0.60    0.30
  -1   4   0   -0.20    0.30
  -1   4   0    0.10    0.30
   0  -4   0   12.80    1.40
   0  -4   0   12.10    1.20
   0  -4   0   11.50    1.30
   0   4   0   12.90    1.20
   0   4   0   14.60    1.10
   0   4   0   15.40    2.00
  -1  -4   0    4.50    0.90
  -1  -4   0    4.00    0.50
  -1  -4   0    3.10    0.60
  -1  -4   0   11.00   10.40
  -1  -4   0    4.30    2.60
  -1  -4   0    4.00    1.90
  -1  -4   0    2.50    0.60
  -1  -4   0  -14.50   15.10
   1   4   0    2.70    0.40
   1   4   0    4.20    0.80
   1   4   0    3.70    0.50
  -2  -4   0   -2.40    2.20
  -2  -4   0  -31.60   44.30
  -2  -4   0    0.50    0.70
  -2  -4   0   -0.30    0.30
  -2  -4   0   -1.30    0.60
   2   4   0   -0.10    0.20
   2   4   0   -0.20    0.20
   2   4   0    0.30    0.50
  -3  -4   0    1.00    0.80
  -3  -4   0    1.70    1.10
  -3  -4   0   18.40   23.20
  -3  -4   0    4.40    3.90
  -3  -4   0    0.20    0.40
   3   4   0    1.20    0.40
   3   4   0    1.50    0.70
   3   4   0    0.60    0.40
   3   4   0    1.10    0.40
  -4  -4   0  167.98   13.40
  -4  -4   0  189.78   12.80
  -4  -4   0  190.58   13.90
  -4  -4   0  187.78   16.10
  -4  -4   0  196.58   42.90
  -4  -4   0  176.58   13.30
  -4  -4   0  176.48   12.90
   4   4   0  182.38   13.10
   4   4   0  197.28   12.70
   4   4   0  197.38   12.80
   4   4   0  185.18   12.80
   4   4   0  181.88   12.70
   4   4   0  189.48   13.00
  -5  -4   0   -4.00    8.70
  -5  -4   0    0.20    0.80
  -5  -4   0    0.80    0.50
  -5  -4   0   -1.10    0.80
  -5  -4   0   -0.10    0.50
   5   4   0    0.20    0.40
   5   4   0    1.00    0.60
   5   4   0    0.40    0.60
   5   4   0   -0.30    0.30
   5   4   0    0.30    0.40
   5   4   0    0.30    0.70
   5   4   0    0.00    0.50
  -6  -4   0    9.20    1.70
  -6  -4   0   10.10    1.70
  -6  -4   0   10.10    2.20
  -6  -4   0    9.00    3.00
  -6  -4   0    7.20    1.20
  -6  -4   0   -4.60   13.00
  -6  -4   0    9.80    2.70
   6   4   0    9.10    1.50
   6   4   0    7.40    1.40
   6   4   0   11.90    1.80
   6   4   0    8.70    1.30
   6   4   0    9.30    1.50
   6   4   0   10.30    1.50
   6   4   0   10.60    1.40
   6   4   0    8.00    1.40
   6   4   0    9.90    2.70
  -7  -4   0    8.90    2.20
  -7  -4   0   11.20    2.10
  -7  -4   0   10.10    2.30
   7   4   0   12.30    1.80
   7   4   0    5.40    1.50
   7   4   0    8.90    1.90
   7   4   0    8.60    1.60
   7   4   0    9.60    1.20
  -8  -4   0    0.30    1.10
  -8  -4   0    0.60    0.80
  -8  -4   0    0.50    1.20
   8   4   0    0.70    0.70
   8   4   0    0.20    0.60
   8   4   0    0.40    0.50
  -9  -4   0   28.60    2.70
  -9  -4   0   22.40    3.10
  -9  -4   0   22.30    3.20
   9   4   0   18.30    2.20
   9   4   0   20.30    2.40
   9   4   0   17.60    2.30
  10   4   0   -0.80    0.50
   7  -5   0    1.90    0.70
   7  -5   0    1.50    0.50
   7  -5   0    2.10    0.90
   7  -5   0    1.90    0.50
   7  -5   0    1.90    0.80
   6  -5   0   69.79    5.10
   6  -5   0   66.89    5.00
   6  -5   0   55.89    5.00
   6  -5   0   69.09    5.00
   6  -5   0   60.19    4.80
   6  -5   0   68.79    5.30
   6  -5   0   54.89    4.90
   6  -5   0   68.89    4.90
  -6   5   0   56.19    4.90
   5  -5   0    2.20    1.50
   5  -5   0    3.20    1.00
   5  -5   0    1.10    1.20
   5  -5   0    1.60    1.00
   5  -5   0    1.70    1.20
  -5   5   0    1.40    1.20
  -5   5   0    0.80    0.60
   4  -5   0    3.90    1.20
   4  -5   0    2.80    1.00
   4  -5   0    2.10    1.10
   4  -5   0    2.60    0.90
   4  -5   0    4.00    1.20
   4  -5   0    2.60    1.10
   4  -5   0    2.80    1.50
   4  -5   0    3.60    1.20
   4  -5   0    3.70    1.50
   4  -5   0    2.90    1.30
  -4   5   0    3.20    0.80
   3  -5   0   30.80    3.00
   3  -5   0   34.10    2.80
   3  -5   0   30.20    3.50
   3  -5   0   30.30    2.80
   3  -5   0   31.10    3.70
   3  -5   0   29.70    3.30
   3  -5   0   34.00    3.60
   3  -5   0   29.10    3.50
   3  -5   0   28.30    3.20
   3  -5   0   30.20    3.00
   3  -5   0   32.70    3.00
   3  -5   0   27.20    3.10
   3  -5   0   33.80    3.20
   3  -5   0   27.80    3.10
  -3   5   0   27.80    2.50
   2  -5   0    0.50    0.40
   2  -5   0    1.00    0.80
   2  -5   0    1.20    0.80
   2  -5   0    1.40    0.80
   2  -5   0    1.10    0.70
   2  -5   0   -0.30    0.50
   2  -5   0    0.80    0.80
   2  -5   0    0.30    1.10
  -2   5   0    0.40    0.60
  -2   5   0    1.00    0.80
   1  -5   0   57.29    4.30
   1  -5   0   60.99    4.20
   1  -5   0   54.89    4.30
  -1   5   0   55.09    4.20
  -1   5   0   55.39    4.30
  -1   5   0   51.99    4.30
   0  -5   0  262.47   17.80
   0  -5   0  259.27   17.60
   0  -5   0  277.37   17.80
   0   5   0  251.67   17.60
   0   5   0  253.47   17.50
   0   5   0  258.07   17.90
   0   5   0  268.27   17.90
  -1  -5   0    0.40    0.30
  -1  -5   0    0.30    0.60
   1   5   0   -0.30    0.40
   1   5   0    0.60    0.40
   1   5   0   -0.20    0.20
  -2  -5   0 1323.57   83.29
  -2  -5   0 1268.37   93.79
  -2  -5   0 1132.29   83.39
  -2  -5   0 1246.98   83.89
  -2  -5   0 1246.38   83.89
   2   5   0 1159.78   83.59
   2   5   0 1354.36   83.19
   2   5   0 1243.68   83.39
   2   5   0 1289.47   82.99
  -3  -5   0   19.60    2.70
  -3  -5   0   16.30    1.80
  -3  -5   0   22.10    2.80
  -3  -5   0   14.60    4.00
  -3  -5   0   16.40    2.70
   3   5   0   14.40    1.40
   3   5   0   17.60    1.50
   3   5   0   16.30    1.60
   3   5   0   16.60    2.10
  -4  -5   0    0.70    0.90
  -4  -5   0   -0.10    0.40
  -4  -5   0    0.10    1.10
   4   5   0    0.30    0.60
   4   5   0    0.00    0.50
   4   5   0    0.10    0.40
   4   5   0    0.90    0.60
   4   5   0    0.80    0.60
   4   5   0    0.20    0.30
   4   5   0    0.20    0.40
  -5  -5   0    6.50    2.50
  -5  -5   0    7.40    1.20
  -5  -5   0   -2.70    8.10
  -5  -5   0    3.50    1.20
  -5  -5   0    7.20    1.90
  -5  -5   0    6.30    1.80
   5   5   0    8.40    2.30
   5   5   0    7.80    1.30
   5   5   0    9.70    2.20
   5   5   0    7.00    1.30
   5   5   0    8.20    1.10
   5   5   0    6.40    1.20
   5   5   0    7.50    1.50
   5   5   0    7.30    1.20
   5   5   0    8.60    1.20
  -6  -5   0   16.80    2.20
  -6  -5   0   17.10    2.20
  -6  -5   0   24.00    4.60
  -6  -5   0   15.30    2.00
  -6  -5   0   17.60    2.90
  -6  -5   0   18.90    3.20
   6   5   0   15.60    2.00
   6   5   0   14.80    2.00
   6   5   0   14.10    1.80
   6   5   0   18.60    2.10
   6   5   0   15.70    1.80
   6   5   0   17.40    2.00
   6   5   0   12.20    1.70
  -7  -5   0    1.70    0.90
  -7  -5   0   -0.30    0.90
  -7  -5   0   -0.50    1.20
  -7  -5   0    1.20    3.00
   7   5   0   -0.10    0.60
   7   5   0   -0.90    0.50
   7   5   0   -0.10    0.50
   7   5   0   -0.60    0.40
   7   5   0    0.10    0.40
  -8  -5   0  264.77   18.90
  -8  -5   0  259.67   19.10
  -8  -5   0  234.38   17.80
   8   5   0  262.17   17.90
   8   5   0  267.87   18.00
   8   5   0  257.07   18.00
  -9  -5   0    2.00    1.30
  -9  -5   0    2.10    1.50
   9   5   0    1.40    0.70
   9   5   0    1.40    0.70
   9   5   0    1.60    0.60
   6  -6   0   45.10    4.10
   6  -6   0   48.20    3.70
   6  -6   0   43.40    3.80
   6  -6   0   54.89    4.30
   5  -6   0   -0.40    0.50
   5  -6   0    0.40    0.90
   5  -6   0   -0.60    0.70
   5  -6   0    0.20    1.10
   5  -6   0    0.00    0.60
   5  -6   0   -0.30    1.10
   5  -6   0    0.90    0.80
   5  -6   0    0.30    0.60
   4  -6   0    0.70    0.90
   4  -6   0    0.80    0.80
   4  -6   0    0.50    0.90
   4  -6   0    0.70    1.00
   4  -6   0    0.10    1.30
   4  -6   0    0.70    0.80
   4  -6   0    1.50    1.40
  -4   6   0   -1.50    0.80
   3  -6   0   58.99    5.30
   3  -6   0   67.09    5.10
   3  -6   0   61.99    5.60
   3  -6   0   62.59    5.20
   3  -6   0   58.59    5.10
   3  -6   0   60.59    5.40
   3  -6   0   60.49    5.00
   3  -6   0   63.69    5.00
   3  -6   0   68.39    5.60
   3  -6   0   66.39    5.20
   3  -6   0   56.49    5.20
   2  -6   0   -1.20    0.60
   2  -6   0    1.30    0.90
   2  -6   0    0.20    0.80
   2  -6   0   -0.60    0.60
   2  -6   0    1.20    1.10
   2  -6   0    0.70    0.80
   2  -6   0   -1.00    0.50
   2  -6   0   -0.50    0.60
   2  -6   0    0.40    0.80
   2  -6   0    0.60    0.70
   2  -6   0   -0.30    0.70
   2  -6   0    0.70    1.00
   2  -6   0    0.00    0.50
   2  -6   0    0.20    1.10
   2  -6   0    1.10    1.10
   1  -6   0    1.10    1.10
   1  -6   0   -0.70    0.90
   1  -6   0    0.40    0.80
   1  -6   0    0.00    0.70
   1  -6   0   -0.40    1.10
   1  -6   0    0.90    1.10
   1  -6   0    0.60    0.80
   1  -6   0    0.00    0.80
   1  -6   0    0.90    0.60
   1  -6   0    0.50    0.70
   1  -6   0    1.30    1.00
   1  -6   0   -0.10    0.70
   1  -6   0    0.80    0.80
   1  -6   0   -0.30    0.90
   1  -6   0    0.20    0.80
   1  -6   0    0.20    0.60
   0  -6   0    9.50    1.70
   0  -6   0   12.30    2.00
   0  -6   0   13.40    2.10
   0  -6   0   12.80    1.70
   0  -6   0   11.20    1.60
   0  -6   0   12.20    1.40
   0  -6   0   12.80    1.70
   0   6   0   10.10    1.60
   0   6   0    9.70    1.50
  -1  -6   0    1.00    0.70
  -1  -6   0    0.40    0.50
   1   6   0    0.20    0.30
   1   6   0    0.30    0.30
   1   6   0   -0.10    0.60
   1   6   0   -0.30    0.50
  -2  -6   0    1.40    0.60
  -2  -6   0    0.30    0.70
   2   6   0    0.10    0.30
   2   6   0   -0.10    0.70
   2   6   0   -0.10    0.30
   2   6   0    0.00    0.60
  -3  -6   0   29.30    2.70
  -3  -6   0   29.30    3.20
  -3  -6   0   27.30    2.90
   3   6   0   29.90    3.30
   3   6   0   31.70    2.60
   3   6   0   29.40    2.40
   3   6   0   32.90    2.50
   3   6   0   28.80    2.60
   3   6   0   33.20    3.00
  -4  -6   0    4.20    5.40
  -4  -6   0    0.80    1.30
  -4  -6   0   -1.10    0.70
  -4  -6   0   -0.40    1.00
  -4  -6   0   -0.10    0.60
  -4  -6   0   -0.40    0.50
  -4  -6   0    2.40    1.30
   4   6   0    0.00    0.50
   4   6   0    0.10    0.40
   4   6   0    0.20    0.60
   4   6   0    0.20    0.40
   4   6   0    0.90    0.80
   4   6   0    0.30    0.70
   4   6   0    0.10    1.10
  -5  -6   0    0.80    1.30
  -5  -6   0   -0.90    1.20
  -5  -6   0   -0.40    0.70
  -5  -6   0   -0.20    0.60
  -5  -6   0   -0.10    0.60
  -5  -6   0    0.60    0.60
  -5  -6   0   -5.30    6.80
  -5  -6   0    1.40    1.50
   5   6   0    0.20    0.60
   5   6   0   -0.20    0.50
   5   6   0    0.50    0.50
   5   6   0   -0.20    0.40
   5   6   0    0.00    0.60
   5   6   0   -0.50    0.60
  -6  -6   0    8.80   10.30
  -6  -6   0   34.20    2.90
  -6  -6   0   31.50    3.10
  -6  -6   0   37.20    5.20
  -6  -6   0   37.80    4.90
  -6  -6   0   33.20    3.40
  -6  -6   0   41.20    4.90
   6   6   0   36.10    3.50
   6   6   0   31.10    3.10
   6   6   0   32.00    3.10
   6   6   0   30.10    2.80
   6   6   0   31.60    2.80
   6   6   0   35.60    3.10
   6   6   0   28.90    2.90
  -7  -6   0    2.70    2.60
  -7  -6   0    0.00    0.60
  -7  -6   0    1.30    1.40
  -7  -6   0   -0.30    1.30
   7   6   0    0.20    0.40
   7   6   0   -0.30    0.50
   7   6   0    0.30    0.50
   7   6   0    0.00    0.60
   7   6   0    0.70    0.70
   7   6   0    0.50    0.60
  -8  -6   0    0.90    1.40
   8   6   0   -0.40    0.60
   8   6   0    0.30    0.50
   8   6   0    0.40    0.90
   8   6   0    0.20    0.40
  -9  -6   0   20.60    3.20
  -9  -6   0   11.40    2.20
   9   6   0   15.70    1.80
   9   6   0   15.50    1.60
   5  -7   0   32.90    2.50
   5  -7   0   28.70    2.80
   5  -7   0   32.40    3.00
   5  -7   0   31.70    2.50
   5  -7   0   31.60    3.00
   4  -7   0   -0.20    0.50
   4  -7   0    0.60    0.80
   4  -7   0   -0.10    1.00
   4  -7   0    0.20    0.80
   4  -7   0    1.50    0.70
   3  -7   0   26.70    2.90
   3  -7   0   25.40    2.40
   3  -7   0   25.60    2.50
   3  -7   0   23.60    2.90
   3  -7   0   16.50    2.30
   3  -7   0   24.70    2.90
   3  -7   0   24.60    2.80
   3  -7   0   25.80    3.10
   3  -7   0   26.80    2.40
   2  -7   0   20.80    2.30
   2  -7   0   21.00    3.00
   2  -7   0   20.40    2.40
   2  -7   0   23.40    2.50
   2  -7   0   20.80    2.80
   2  -7   0   22.40    2.50
   2  -7   0   20.90    2.80
   2  -7   0   24.40    2.60
   2  -7   0   18.70    2.70
   2  -7   0   24.30    2.80
   2  -7   0   21.60    2.70
   2  -7   0   18.20    2.50
   1  -7   0    0.60    1.10
   1  -7   0   -1.10    0.70
   1  -7   0    0.70    0.80
   1  -7   0    0.80    0.60
   1  -7   0    0.80    0.90
   1  -7   0    0.90    0.80
   1  -7   0   -1.10    0.60
   1  -7   0    0.90    0.70
   1  -7   0    0.70    0.80
   1  -7   0    2.40    1.30
   1  -7   0   -0.80    0.80
   1  -7   0    0.00    0.70
   1  -7   0   -0.20    0.90
   1  -7   0   -0.10    1.00
   1  -7   0    0.40    0.60
   1  -7   0    0.60    0.70
   1  -7   0   -0.50    0.70
   0  -7   0   20.70    2.50
   0  -7   0   20.60    2.50
   0  -7   0   20.60    2.70
   0  -7   0   22.40    2.40
   0  -7   0   21.70    2.40
   0  -7   0   19.80    2.50
   0  -7   0   18.80    2.50
   0  -7   0   27.40    2.60
   0  -7   0   21.40    2.40
   0  -7   0   18.20    2.70
   0  -7   0   22.90    2.50
   0  -7   0   19.90    2.40
   0  -7   0   23.10    2.40
   0  -7   0   21.10    3.10
  -1  -7   0    3.90    0.90
  -1  -7   0    1.60    1.20
  -1  -7   0    3.60    0.90
  -1  -7   0    1.70    0.90
  -1  -7   0    1.20    0.90
  -1  -7   0    2.50    0.80
  -1  -7   0    4.00    1.00
  -1  -7   0    2.70    0.90
  -1  -7   0    3.60    1.10
  -1  -7   0    3.10    1.10
  -1  -7   0    2.80    1.30
  -1  -7   0    4.10    1.20
  -1  -7   0    2.00    0.80
  -2  -7   0   -0.20    0.60
  -2  -7   0    0.00    0.60
  -2  -7   0    1.10    0.70
  -2  -7   0    0.70    0.60
  -2  -7   0    1.30    0.90
  -2  -7   0   -0.80    0.70
  -2  -7   0   -0.50    0.70
  -2  -7   0    1.60    1.00
  -2  -7   0   -0.50    0.50
  -2  -7   0    0.40    0.60
  -2  -7   0    0.70    0.80
  -2  -7   0    0.90    0.90
   2   7   0   -0.20    0.40
  -3  -7   0   12.60    1.80
  -3  -7   0   17.10    2.50
  -3  -7   0   16.00    2.00
  -3  -7   0   17.60    2.00
  -3  -7   0   14.00    2.80
  -3  -7   0   16.50    2.10
  -3  -7   0   15.60    2.20
  -3  -7   0   18.50    2.10
  -3  -7   0   14.40    2.00
  -3  -7   0   13.00    2.00
  -3  -7   0   15.30    2.10
   3   7   0   18.10    1.70
   3   7   0   13.80    1.60
   3   7   0   17.00    1.80
  -4  -7   0  236.28   16.30
  -4  -7   0  233.38   16.30
  -4  -7   0  227.08   16.40
  -4  -7   0  211.78   17.00
  -4  -7   0  257.27   16.80
  -4  -7   0  209.98   21.40
  -4  -7   0  243.08   16.50
  -4  -7   0  244.38   16.50
  -4  -7   0  228.38   16.30
  -4  -7   0  227.98   16.50
   4   7   0  243.28   16.20
   4   7   0  244.18   16.20
   4   7   0  227.98   16.30
   4   7   0  234.98   16.30
   4   7   0  245.18   16.20
  -5  -7   0    0.10    0.60
  -5  -7   0    1.30    8.00
  -5  -7   0    0.30    1.40
  -5  -7   0    0.20    0.80
  -5  -7   0    1.90    1.60
  -5  -7   0   -0.10    1.50
  -5  -7   0   -0.20    0.70
  -5  -7   0   -0.30    0.60
  -5  -7   0   -0.20    0.80
  -5  -7   0    0.50    0.80
   5   7   0    0.30    0.40
   5   7   0    1.00    0.70
   5   7   0    0.30    0.50
   5   7   0    0.50    1.00
   5   7   0    0.40    0.60
   5   7   0    0.40    0.70
  -6  -7   0   15.10    1.80
  -6  -7   0   16.20    3.00
  -6  -7   0   19.80    3.70
  -6  -7   0   15.30    2.20
  -6  -7   0   36.80   11.60
  -6  -7   0   19.30    3.50
   6   7   0   13.00    1.80
   6   7   0   15.20    1.90
   6   7   0   13.80    1.90
   6   7   0   13.00    1.90
   6   7   0   13.50    1.70
   6   7   0   14.80    1.80
  -7  -7   0    2.00    1.50
  -7  -7   0    0.40    2.20
  -7  -7   0    0.20    0.50
  -7  -7   0   -1.20    1.30
   7   7   0    0.50    0.60
   7   7   0    0.10    0.50
   7   7   0    0.40    0.50
   7   7   0   -0.50    0.40
   7   7   0   -0.20    0.70
  -8  -7   0    4.50    1.80
  -8  -7   0    2.10    1.50
   8   7   0    0.20    0.80
   8   7   0    0.30    0.40
   8   7   0    0.00    0.60
   8   7   0    1.50    0.60
   8   7   0    1.50    0.70
  -9  -7   0    2.80    0.70
  -9  -7   0    2.80    0.80
   9   7   0    2.30    0.50
   4  -8   0   12.30    1.50
   4  -8   0   13.30    1.50
   4  -8   0   13.20    1.40
   4  -8   0   12.40    1.40
   3  -8   0    0.70    0.70
   3  -8   0    1.50    1.00
   3  -8   0    0.10    0.60
   3  -8   0    0.40    0.60
   3  -8   0    0.80    0.80
   3  -8   0    2.50    1.20
   2  -8   0    2.00    0.80
   2  -8   0    0.50    0.90
   2  -8   0    0.80    0.90
   2  -8   0    0.00    0.70
   2  -8   0    0.10    0.60
   2  -8   0    0.20    0.90
   2  -8   0    0.20    0.70
   2  -8   0    0.10    0.60
   1  -8   0    2.40    0.80
   1  -8   0    1.10    0.80
   1  -8   0    2.30    0.80
   1  -8   0    1.20    1.10
   1  -8   0    2.00    0.90
   1  -8   0   -0.20    0.90
   1  -8   0    1.80    0.80
   1  -8   0    0.40    0.70
   1  -8   0    3.40    1.00
   1  -8   0    4.40    1.20
   0  -8   0    1.10    0.70
   0  -8   0    2.00    0.80
   0  -8   0    1.00    0.70
   0  -8   0    1.50    0.70
   0  -8   0    0.10    0.70
   0  -8   0    0.70    0.90
   0  -8   0    0.50    0.90
   0  -8   0    1.70    0.90
   0  -8   0    1.00    0.90
   0  -8   0    0.60    1.10
   0  -8   0    0.70    0.80
   0  -8   0    0.40    0.70
  -1  -8   0    0.60    0.80
  -1  -8   0    1.20    0.90
  -1  -8   0    0.30    0.80
  -1  -8   0   -0.40    0.50
  -1  -8   0    2.30    0.90
  -1  -8   0   -0.60    0.60
  -1  -8   0   -0.20    0.50
  -1  -8   0    1.40    0.80
  -1  -8   0    0.20    0.60
  -1  -8   0    1.00    1.00
  -1  -8   0   -0.90    0.40
   1   8   0    0.50    0.50
  -2  -8   0   45.60    3.80
  -2  -8   0   45.90    3.70
  -2  -8   0   44.40    3.80
  -2  -8   0   45.00    3.70
  -2  -8   0   38.10    3.60
  -2  -8   0   45.70    4.00
  -2  -8   0   44.80    3.70
  -2  -8   0   44.40    3.60
  -2  -8   0   37.90    3.80
  -2  -8   0   42.30    4.00
  -2  -8   0   49.70    4.40
   2   8   0   35.10    3.60
   2   8   0   42.30    3.30
  -3  -8   0    3.40    1.10
  -3  -8   0    3.70    0.90
  -3  -8   0    1.70    1.00
  -3  -8   0    2.40    0.90
  -3  -8   0    2.80    0.90
  -3  -8   0    4.30    1.30
  -3  -8   0    2.90    1.30
  -3  -8   0    1.20    0.90
  -3  -8   0    1.60    0.70
  -3  -8   0    3.50    1.00
   3   8   0    3.50    0.70
   3   8   0    3.20    0.80
  -4  -8   0    0.10    0.80
  -4  -8   0    0.80    0.60
  -4  -8   0    0.70    0.60
  -4  -8   0    0.40    0.70
  -4  -8   0    0.70    0.50
  -4  -8   0    0.10    0.80
  -4  -8   0    1.10    0.90
  -4  -8   0    0.20    0.70
  -4  -8   0    0.10    0.60
  -4  -8   0    0.30    1.30
   4   8   0    0.10    0.50
   4   8   0    1.10    0.70
   4   8   0   -0.60    0.40
  -5  -8   0   35.00    3.30
  -5  -8   0   35.90    3.50
  -5  -8   0   37.30    3.10
  -5  -8   0   36.20    4.10
  -5  -8   0   34.60    3.40
  -5  -8   0   33.80    3.10
  -5  -8   0   38.10    3.30
  -5  -8   0   34.10    3.30
  -5  -8   0   36.80    3.40
  -5  -8   0   38.60    3.20
   5   8   0   41.10    3.20
   5   8   0   36.00    3.10
   5   8   0   37.20    3.10
   5   8   0   38.30    3.10
  -6  -8   0    2.00    0.80
  -6  -8   0    1.50    0.90
  -6  -8   0    3.40    0.80
  -6  -8   0    2.70    0.90
  -6  -8   0    0.50    0.70
   6   8   0    2.40    0.70
   6   8   0    3.00    0.80
   6   8   0    1.00    0.60
   6   8   0    1.90    0.60
  -7  -8   0    0.80    0.70
  -7  -8   0   -0.70    0.50
  -7  -8   0    1.10    0.80
   7   8   0   -0.20    0.40
   7   8   0    0.00    0.40
   7   8   0    0.20    0.40
   7   8   0    0.40    0.50
  -8  -8   0  123.59    8.80
   8   8   0  121.89    8.70
   8   8   0  127.29    8.60
  -9  -8   0    4.00    0.70
   9   8   0    2.70    0.50
   2  -9   0   -0.10    0.80
   2  -9   0    1.60    0.70
   2  -9   0   -0.50    0.60
   2  -9   0   -1.90    0.70
   1  -9   0    0.40    0.50
   1  -9   0    1.30    0.80
   1  -9   0    0.30    0.80
   1  -9   0    1.00    0.70
   1  -9   0   -0.10    0.50
   1  -9   0    0.90    0.80
   1  -9   0   -0.10    0.80
   0  -9   0   80.69    5.90
   0  -9   0   83.89    5.80
   0  -9   0   82.19    6.30
   0  -9   0   78.29    5.90
   0  -9   0   73.79    6.30
   0  -9   0   77.59    5.80
   0  -9   0   76.49    5.90
   0  -9   0   74.09    6.20
   0  -9   0   79.59    5.90
  -1  -9   0    0.60    0.60
  -1  -9   0    0.10    0.50
  -1  -9   0    1.50    0.80
  -1  -9   0   -0.10    0.90
  -1  -9   0   -0.20    0.40
  -1  -9   0   -0.50    0.80
  -1  -9   0    0.00    0.50
  -1  -9   0   -0.20    0.50
  -2  -9   0   -0.60    0.80
  -2  -9   0   -0.20    0.40
  -2  -9   0    0.90    1.20
  -2  -9   0    1.20    0.60
  -2  -9   0   -0.10    0.40
  -2  -9   0    0.50    0.60
  -2  -9   0    0.70    0.90
  -2  -9   0    0.50    0.80
  -2  -9   0   -0.60    0.40
   2   9   0   -0.10    0.50
  -3  -9   0    1.00    0.80
  -3  -9   0    1.60    0.80
  -3  -9   0    2.00    0.90
  -3  -9   0    0.60    0.50
  -3  -9   0    1.30    0.70
  -3  -9   0    0.70    0.80
  -3  -9   0    1.50    0.70
  -3  -9   0    1.10    1.00
  -3  -9   0    1.20    0.70
  -3  -9   0    1.90    0.70
   3   9   0    1.20    0.60
   3   9   0    0.70    0.60
  -4  -9   0    0.40    0.60
  -4  -9   0   -0.30    0.60
  -4  -9   0    0.40    0.50
  -4  -9   0   -0.20    0.50
  -4  -9   0    0.00    0.80
  -4  -9   0    1.10    1.10
  -4  -9   0    0.00    0.60
  -4  -9   0    0.20    0.70
  -4  -9   0    0.10    0.50
  -4  -9   0    0.40    0.50
   4   9   0    0.40    0.50
   4   9   0    0.40    0.50
   4   9   0    0.50    0.50
  -5  -9   0    0.30    0.60
  -5  -9   0   -0.20    0.60
  -5  -9   0   -0.50    0.50
  -5  -9   0    0.10    0.60
  -5  -9   0   -0.10    0.70
  -5  -9   0    0.20    0.40
  -5  -9   0   -0.50    0.70
  -5  -9   0    0.10    0.40
   5   9   0   -0.10    0.40
   5   9   0    0.40    0.70
   5   9   0   -0.20    0.40
   5   9   0    0.40    0.40
  -6  -9   0  100.99    7.40
  -6  -9   0   94.69    7.10
  -6  -9   0   92.79    7.10
  -6  -9   0   95.19    6.90
  -6  -9   0  101.79    7.10
  -6  -9   0   91.79    7.00
   6   9   0   92.29    6.80
   6   9   0   94.29    6.80
   6   9   0   97.49    6.90
   6   9   0   93.89    6.80
  -7  -9   0    0.60    0.60
  -7  -9   0    0.40    0.60
  -7  -9   0    0.90    0.70
  -7  -9   0    0.50    0.40
   7   9   0    0.40    0.40
   7   9   0   -0.40    0.30
   7   9   0   -0.90    0.30
  -8  -9   0   -0.20    0.40
   8   9   0   -0.40    0.30
   0 -10   0   26.50    2.30
   0 -10   0   23.80    2.20
   0 -10   0   23.60    2.10
   0 -10   0   25.30    2.00
  -1 -10   0    7.30    1.10
  -1 -10   0   10.10    1.40
  -1 -10   0    7.20    1.30
  -1 -10   0    8.20    1.10
  -1 -10   0    9.80    1.20
  -1 -10   0    6.90    1.00
  -1 -10   0    7.30    1.10
  -2 -10   0    1.00    0.50
  -2 -10   0    0.80    0.50
  -2 -10   0    0.30    0.70
  -2 -10   0    0.20    0.40
  -2 -10   0    1.60    0.60
  -2 -10   0   -0.10    0.70
  -2 -10   0    1.20    0.50
  -3 -10   0    5.80    1.00
  -3 -10   0    6.50    1.00
  -3 -10   0    6.20    1.20
  -3 -10   0    4.80    1.20
  -3 -10   0    6.50    1.10
  -3 -10   0    5.80    1.00
  -3 -10   0    5.30    1.00
  -4 -10   0  124.59    8.60
  -4 -10   0  119.29    8.80
  -4 -10   0  124.89    8.50
  -4 -10   0  122.09    8.60
  -4 -10   0  113.89    8.60
  -4 -10   0  122.59    8.70
  -4 -10   0  129.59    9.00
   4  10   0  117.59    8.40
  -5 -10   0    0.60    0.40
  -5 -10   0   -1.60    0.80
  -5 -10   0    0.90    0.60
  -5 -10   0    1.00    0.70
  -5 -10   0    0.30    0.50
  -5 -10   0   -0.50    0.50
   5  10   0    0.30    0.40
   5  10   0    0.30    0.40
  -6 -10   0    0.30    0.40
   6  10   0    0.20    0.30
   6  10   0    0.30    0.40
  -3 -11   0    5.50    0.70
  -3 -11   0    4.50    0.80
  -3 -11   0    6.00    0.70
  -3 -11   0    6.10    0.80
  -4 -11   0    0.30    0.50
  -3 -11   1    1.30    0.40
   7  10  -1   -0.40    0.30
   6  10  -1    0.60    0.30
   6  10  -1    0.30    0.40
  -6 -10   1    0.20    0.40
   5  10  -1   33.40    2.50
   5  10  -1   33.40    2.60
  -5 -10   1   32.70    2.50
  -5 -10   1   25.40    2.70
  -5 -10   1   29.50    2.70
  -5 -10   1   37.70    3.00
  -5 -10   1   30.90    2.60
  -5 -10   1   32.50    2.70
  -5 -10   1   31.00    2.60
   4  10  -1    0.90    0.50
  -4 -10   1    0.90    0.70
  -4 -10   1   -0.30    0.40
  -4 -10   1   -0.20    0.70
  -4 -10   1    0.00    0.40
  -4 -10   1    0.00    0.40
  -4 -10   1   -0.30    0.40
  -4 -10   1    0.80    0.50
  -4 -10   1    0.20    0.60
   3  10  -1   -1.00    0.50
  -3 -10   1    0.30    0.40
  -3 -10   1    0.10    0.50
  -3 -10   1    0.20    0.40
  -3 -10   1    1.30    1.20
  -3 -10   1   -0.10    0.40
  -3 -10   1   -0.10    0.60
  -3 -10   1   -0.90    0.60
  -3 -10   1    0.30    0.50
  -2 -10   1  102.59    7.70
  -2 -10   1  105.69    7.40
  -2 -10   1   99.09    7.40
  -2 -10   1  100.79    7.30
  -2 -10   1  111.69    7.70
  -2 -10   1  110.89    7.50
  -2 -10   1   98.19    7.40
  -1 -10   1    0.40    0.70
  -1 -10   1    0.00    0.40
  -1 -10   1   -0.80    0.50
  -1 -10   1   -0.30    0.40
  -1 -10   1    0.20    0.40
  -1 -10   1    0.40    0.50
  -1 -10   1    0.70    0.50
   0 -10   1    0.10    0.50
   0 -10   1    0.00    0.40
   0 -10   1    0.30    0.60
   0 -10   1    0.20    0.60
   8   9  -1    0.20    0.30
  -8  -9   1    0.90    0.60
  -8  -9   1   -0.20    0.40
   7   9  -1    1.50    0.50
   7   9  -1    2.10    0.60
   7   9  -1    2.40    0.60
  -7  -9   1    2.60    0.80
  -7  -9   1    2.70    0.80
  -7  -9   1    2.90    0.90
  -7  -9   1    1.50    0.50
   6   9  -1    0.50    0.50
   6   9  -1    0.60    0.40
   6   9  -1    0.00    0.40
   6   9  -1    0.20    0.40
  -6  -9   1    0.10    0.60
  -6  -9   1    0.40    0.40
  -6  -9   1    1.20    0.80
  -6  -9   1    0.90    0.80
  -6  -9   1    0.50    0.60
  -6  -9   1    0.40    0.70
   5   9  -1   -0.30    0.40
   5   9  -1   -0.20    0.40
   5   9  -1    0.20    0.40
   5   9  -1    0.70    0.70
  -5  -9   1    0.20    0.40
  -5  -9   1    0.80    0.70
  -5  -9   1    0.40    0.60
  -5  -9   1   -1.10    0.50
  -5  -9   1    0.00    0.50
  -5  -9   1   -0.20    0.50
  -5  -9   1    0.10    0.80
  -5  -9   1   -0.20    0.60
   4   9  -1   28.20    2.50
   4   9  -1   30.90    2.60
  -4  -9   1   28.60    2.80
  -4  -9   1   33.20    3.50
  -4  -9   1   32.40    2.70
  -4  -9   1   29.30    3.20
  -4  -9   1   32.90    2.70
  -4  -9   1   26.20    2.70
  -4  -9   1   29.10    2.60
  -4  -9   1   30.90    2.90
  -4  -9   1   32.50    3.00
  -4  -9   1   28.90    2.80
   3   9  -1    0.80    0.50
   3   9  -1   -0.10    0.50
  -3  -9   1    0.20    0.50
  -3  -9   1    0.60    0.90
  -3  -9   1    0.60    0.90
  -3  -9   1    0.50    0.70
  -3  -9   1    0.70    0.60
  -3  -9   1    0.00    0.50
  -3  -9   1    0.30    0.70
  -3  -9   1   -0.40    0.60
  -3  -9   1   -0.80    0.60
  -3  -9   1   -0.60    0.50
   2   9  -1   12.90    1.40
  -2  -9   1   11.90    1.60
  -2  -9   1    9.70    1.80
  -2  -9   1   10.80    1.50
  -2  -9   1   12.90    2.30
  -2  -9   1   13.40    1.60
  -2  -9   1    7.90    1.90
  -2  -9   1    9.80    1.50
  -2  -9   1    9.70    1.50
  -2  -9   1   11.00    1.70
  -1  -9   1    5.10    1.00
  -1  -9   1    2.10    1.10
  -1  -9   1    2.50    0.80
  -1  -9   1    2.40    0.80
  -1  -9   1    3.20    1.00
  -1  -9   1    3.50    1.20
  -1  -9   1    2.70    0.80
  -1  -9   1    1.40    1.10
  -1  -9   1    3.60    0.90
   0  -9   1   -0.30    0.70
   0  -9   1    0.10    0.90
   0  -9   1    0.50    0.60
   0  -9   1   -0.10    0.70
   0  -9   1    0.10    0.50
   0  -9   1    0.20    0.70
   0  -9   1   -0.10    0.50
   0  -9   1    0.00    0.40
   0  -9   1   -0.30    0.80
   1  -9   1    0.40    0.70
   1  -9   1    0.10    0.70
   1  -9   1   -0.40    0.70
   1  -9   1   -0.20    0.60
   1  -9   1    0.60    0.50
   1  -9   1    0.30    0.80
   1  -9   1   -0.70    0.60
   2  -9   1    7.30    1.30
   2  -9   1    9.90    1.20
   2  -9   1    7.20    1.20
   2  -9   1    6.80    1.20
   9   8  -1   32.70    2.40
  -9  -8   1   29.80    2.70
   8   8  -1    1.20    0.50
   8   8  -1    0.90    0.40
  -8  -8   1    2.10    0.70
  -8  -8   1    0.30    0.60
   7   8  -1    0.40    0.40
   7   8  -1    0.50    0.50
   7   8  -1    0.30    0.40
   7   8  -1    0.20    0.50
  -7  -8   1    0.40    0.50
  -7  -8   1    0.60    0.60
  -7  -8   1    1.00    0.70
   6   8  -1   81.99    6.00
   6   8  -1   85.39    6.00
   6   8  -1   77.09    5.90
   6   8  -1   80.79    5.90
  -6  -8   1   74.59    5.90
  -6  -8   1   76.09    6.20
  -6  -8   1   83.99    6.20
  -6  -8   1   78.29    6.30
  -6  -8   1   80.99    6.20
   5   8  -1    8.10    1.20
   5   8  -1    5.50    1.00
   5   8  -1    7.90    1.20
   5   8  -1    4.60    1.00
  -5  -8   1    8.10    1.60
  -5  -8   1    5.90    1.20
  -5  -8   1    6.50    1.30
  -5  -8   1    5.50    1.20
  -5  -8   1    6.00    1.10
  -5  -8   1    4.60    1.10
  -5  -8   1    6.70    1.40
  -5  -8   1    5.50    1.10
  -5  -8   1    6.00    1.60
  -5  -8   1    6.50    1.40
   4   8  -1    1.10    0.60
   4   8  -1    0.00    0.40
   4   8  -1    0.50    0.70
  -4  -8   1    0.60    0.80
  -4  -8   1    0.10    0.70
  -4  -8   1   -0.40    0.80
  -4  -8   1   -0.40    0.50
  -4  -8   1   -0.10    0.60
  -4  -8   1    0.00    0.50
  -4  -8   1    0.50    1.00
  -4  -8   1    0.80    0.60
  -4  -8   1   -0.10    0.80
  -4  -8   1    0.50    0.50
   3   8  -1    2.50    0.70
   3   8  -1    4.80    0.90
  -3  -8   1    2.90    1.00
  -3  -8   1    4.20    1.20
  -3  -8   1    2.10    0.90
  -3  -8   1    3.50    1.10
  -3  -8   1    1.80    0.80
  -3  -8   1    2.60    0.80
  -3  -8   1    3.20    1.20
  -3  -8   1    1.60    0.90
  -3  -8   1    2.70    0.80
  -3  -8   1    4.50    1.50
   2   8  -1   33.50    2.60
   2   8  -1   34.60    2.70
  -2  -8   1   31.80    3.50
  -2  -8   1   29.20    3.40
  -2  -8   1   31.10    3.00
  -2  -8   1   32.70    3.50
  -2  -8   1   33.40    3.00
  -2  -8   1   33.50    3.10
  -2  -8   1   32.60    3.00
  -2  -8   1   29.90    2.90
  -2  -8   1   32.50    2.90
  -2  -8   1   26.90    3.70
   1   8  -1   -0.50    0.50
  -1  -8   1    0.40    0.80
  -1  -8   1   -0.60    0.90
  -1  -8   1   -1.00    1.30
  -1  -8   1   -0.60    0.50
  -1  -8   1    1.30    0.80
  -1  -8   1    0.00    0.60
  -1  -8   1    0.70    0.50
  -1  -8   1    0.00    0.50
  -1  -8   1   -0.40    0.50
  -1  -8   1    0.70    0.80
  -1  -8   1    1.50    1.00
   0  -8   1    4.50    1.00
   0  -8   1    5.90    1.50
   0  -8   1    4.00    1.10
   0  -8   1    4.30    1.10
   0  -8   1    5.30    1.10
   0  -8   1    4.40    1.00
   0  -8   1    3.30    1.20
   0  -8   1    3.40    1.40
   0  -8   1    3.70    1.10
   0  -8   1    4.40    1.00
   0  -8   1    5.30    1.10
   1  -8   1   -0.60    0.60
   1  -8   1   -0.30    0.60
   1  -8   1   -1.00    0.70
   1  -8   1    0.10    0.50
   1  -8   1   -1.50    0.80
   1  -8   1   -0.20    0.80
   1  -8   1    0.10    0.70
   1  -8   1    0.20    1.00
   1  -8   1    0.00    0.60
   1  -8   1    0.30    0.60
   2  -8   1    0.30    0.70
   2  -8   1   -0.20    0.60
   2  -8   1   -0.10    0.80
   2  -8   1    0.50    0.90
   2  -8   1    0.30    0.70
   2  -8   1   -0.20    0.60
   2  -8   1    0.80    0.90
   2  -8   1    0.10    1.00
   2  -8   1   -0.20    0.70
   3  -8   1   52.89    4.20
   3  -8   1   52.99    4.30
   3  -8   1   50.59    4.00
   3  -8   1   54.09    4.40
   3  -8   1   56.29    4.20
   3  -8   1   54.29    4.50
   4  -8   1   13.40    1.40
   4  -8   1   13.40    1.50
   4  -8   1   12.10    1.40
   9   7  -1    0.30    0.40
  -9  -7   1    0.80    0.50
  -9  -7   1    0.70    0.60
   8   7  -1   66.49    6.30
   8   7  -1   74.59    5.50
   8   7  -1   74.49    6.20
   8   7  -1   72.49    5.60
   8   7  -1   78.49    5.70
  -8  -7   1   79.69    6.90
  -8  -7   1   74.29    6.60
   7   7  -1   -0.20    0.50
   7   7  -1    0.70    0.70
   7   7  -1   -0.50    0.40
   7   7  -1   -0.30    0.40
   7   7  -1    2.50    1.00
   7   7  -1    0.20    0.50
  -7  -7   1    1.80    1.50
  -7  -7   1    0.20    1.60
  -7  -7   1   -0.40    0.50
   6   7  -1    0.30    0.50
   6   7  -1    0.40    0.50
   6   7  -1    1.10    0.80
   6   7  -1    0.50    0.60
   6   7  -1    1.70    0.90
   6   7  -1   -0.30    0.40
  -6  -7   1    2.30    1.60
  -6  -7   1    1.60    0.90
  -6  -7   1    0.40    1.60
  -6  -7   1    3.80    2.10
  -6  -7   1   23.40   11.30
  -6  -7   1    0.80    0.60
  -6  -7   1   -0.40    0.90
   5   7  -1   52.79    4.20
   5   7  -1   56.29    4.20
   5   7  -1   53.99    4.10
   5   7  -1   49.80    4.20
   5   7  -1   56.89    5.00
   5   7  -1   52.29    4.20
   5   7  -1   52.79    4.30
  -5  -7   1   61.29   10.80
  -5  -7   1   48.80    4.40
  -5  -7   1   49.40    7.70
  -5  -7   1   45.00    4.40
  -5  -7   1   57.09    6.50
  -5  -7   1   52.59    4.60
  -5  -7   1   54.69    6.10
  -5  -7   1   50.59    4.40
  -5  -7   1   49.60    4.20
   4   7  -1   -0.10    0.40
   4   7  -1    0.50    0.50
   4   7  -1    0.80    0.60
   4   7  -1    1.10    0.70
   4   7  -1   -1.60    0.70
  -4  -7   1    0.70    0.80
  -4  -7   1   -0.50    0.60
  -4  -7   1    0.90    0.60
  -4  -7   1   -0.40    0.60
  -4  -7   1   -0.70    0.60
  -4  -7   1    0.30    0.70
  -4  -7   1    0.20    0.70
  -4  -7   1    0.10    0.60
   3   7  -1    0.80    0.50
   3   7  -1   -0.30    0.50
   3   7  -1    0.00    0.40
  -3  -7   1   -0.20    0.80
  -3  -7   1    1.40    0.80
  -3  -7   1    0.40    0.50
  -3  -7   1    0.20    0.70
  -3  -7   1    0.40    0.60
  -3  -7   1    0.70    0.80
  -3  -7   1    0.30    0.60
  -3  -7   1    2.10    0.90
  -3  -7   1    0.50    0.90
  -3  -7   1    0.70    0.60
  -3  -7   1   -0.50    0.50
   2   7  -1   39.00    3.10
   2   7  -1   42.20    3.00
  -2  -7   1   37.90    3.50
  -2  -7   1   41.20    3.40
  -2  -7   1   40.30    3.80
  -2  -7   1   38.60    3.70
  -2  -7   1   38.70    3.90
  -2  -7   1   34.20    3.40
  -2  -7   1   36.20    3.30
  -2  -7   1   38.00    3.50
  -2  -7   1   35.40    3.30
  -2  -7   1   44.60    3.70
  -2  -7   1   44.20    3.50
  -2  -7   1   41.30    3.40
  -1  -7   1    0.50    0.80
  -1  -7   1    0.30    0.70
  -1  -7   1    1.00    0.70
  -1  -7   1    1.30    1.00
  -1  -7   1   -0.20    0.50
  -1  -7   1    0.00    0.80
  -1  -7   1    1.10    1.10
  -1  -7   1    0.00    0.60
  -1  -7   1   -0.60    0.70
  -1  -7   1    1.00    0.60
  -1  -7   1   -0.10    0.60
  -1  -7   1    1.00    0.80
  -1  -7   1   -1.30    0.90
  -1  -7   1    0.80    0.80
   0  -7   1   -1.00    0.70
   0  -7   1   -0.30    0.70
   0  -7   1    0.70    0.60
   0  -7   1    1.00    1.10
   0  -7   1    0.90    0.70
   0  -7   1   -0.60    0.60
   0  -7   1    1.20    0.90
   0  -7   1    0.40    0.90
   0  -7   1   -0.60    0.50
   0  -7   1    0.20    0.80
   0  -7   1    0.40    0.70
   0  -7   1    0.00    0.60
   0  -7   1    0.00    0.80
   0  -7   1    0.10    0.80
   1  -7   1   72.39    6.50
   1  -7   1   78.19    6.40
   1  -7   1   78.39    6.10
   1  -7   1   71.79    5.90
   1  -7   1   77.89    6.30
   1  -7   1   77.09    5.80
   1  -7   1   70.39    6.00
   1  -7   1   77.49    6.00
   1  -7   1   75.99    5.80
   1  -7   1   74.49    5.90
   1  -7   1   77.79    6.10
   1  -7   1   77.49    5.90
   1  -7   1   80.09    5.90
   1  -7   1   75.79    5.80
   2  -7   1    0.20    1.00
   2  -7   1    0.10    0.70
   2  -7   1    1.00    0.90
   2  -7   1    0.60    0.60
   2  -7   1    0.00    0.70
   2  -7   1    0.30    1.00
   2  -7   1   -1.00    0.60
   2  -7   1   -0.40    0.70
   2  -7   1    0.70    0.80
   2  -7   1   -0.30    0.60
   2  -7   1   -0.60    0.90
   2  -7   1   -0.40    0.70
   3  -7   1    1.10    0.70
   3  -7   1    0.30    0.80
   3  -7   1    1.30    0.80
   3  -7   1    0.00    0.80
   3  -7   1    1.50    0.80
   3  -7   1    0.80    1.10
   3  -7   1    0.70    1.00
   3  -7   1    1.20    0.80
   3  -7   1    0.10    0.90
   4  -7   1   36.80    3.40
   4  -7   1   43.00    3.40
   4  -7   1   43.50    4.20
   4  -7   1   39.30    3.50
   4  -7   1   35.70    3.20
   4  -7   1   41.50    3.60
   5  -7   1    1.10    0.50
   5  -7   1    1.00    0.90
   5  -7   1    0.90    0.80
   5  -7   1    1.80    0.70
   5  -7   1    2.50    0.60
   5  -7   1    3.10    1.10
   9   6  -1    0.00    0.50
   9   6  -1    0.00    0.40
  -9  -6   1   -0.50    1.10
  -9  -6   1    0.30    1.20
   8   6  -1    4.60    1.00
   8   6  -1    2.30    0.70
   8   6  -1    5.00    1.20
   8   6  -1    2.60    0.60
  -8  -6   1    2.70    1.70
   7   6  -1    0.20    0.40
   7   6  -1   -0.40    0.60
   7   6  -1   -0.10    0.50
   7   6  -1    0.30    0.50
   7   6  -1   -0.40    0.50
   7   6  -1   -0.40    0.50
  -7  -6   1    1.90    2.20
  -7  -6   1    0.40    1.50
  -7  -6   1    0.60    1.30
  -7  -6   1   -0.80    0.60
   6   6  -1   -0.60    0.80
   6   6  -1    0.60    0.60
   6   6  -1    0.40    0.70
   6   6  -1   -0.10    0.40
   6   6  -1    0.10    0.40
   6   6  -1    0.60    0.80
  -6  -6   1   -1.20    1.20
  -6  -6   1    1.80    0.90
  -6  -6   1   -0.30    0.50
  -6  -6   1    8.90    2.70
  -6  -6   1    0.00    1.20
  -6  -6   1   -1.80   11.00
  -6  -6   1   -0.70    0.70
   5   6  -1    1.20    0.70
   5   6  -1    0.70    0.60
   5   6  -1    2.00    0.70
   5   6  -1    1.40    0.80
   5   6  -1    1.00    0.60
   5   6  -1    1.90    0.60
  -5  -6   1    3.10    7.50
  -5  -6   1    1.20    0.90
  -5  -6   1    0.30    1.50
  -5  -6   1    1.40    1.30
  -5  -6   1    2.00    0.80
  -5  -6   1    2.30    0.90
  -5  -6   1    2.40    1.20
  -5  -6   1   -0.90    1.20
  -5  -6   1    0.40    0.60
   4   6  -1   57.19    4.70
   4   6  -1   65.29    4.60
   4   6  -1   65.19    4.70
   4   6  -1   64.09    5.20
   4   6  -1   55.19    4.60
   4   6  -1   57.69    5.20
   4   6  -1   68.69    4.80
  -4  -6   1   60.39    5.70
  -4  -6   1   60.79    5.10
  -4  -6   1   61.79    5.60
  -4  -6   1   57.49    4.70
  -4  -6   1   57.79    4.90
  -4  -6   1   59.49    4.80
  -4  -6   1   57.99    4.90
  -4  -6   1   60.39    5.90
  -4  -6   1   83.99    9.60
   3   6  -1   -0.20    0.30
   3   6  -1    0.20    0.70
   3   6  -1   -0.10    0.60
   3   6  -1    0.60    0.40
   3   6  -1   -0.30    0.70
   3   6  -1    0.40    0.50
  -3  -6   1   -0.10    0.60
  -3  -6   1   -0.50    0.40
  -3  -6   1   -0.20    0.90
   2   6  -1   48.60    3.60
   2   6  -1   51.09    4.20
   2   6  -1   52.89    3.70
   2   6  -1   49.20    4.20
  -2  -6   1   37.60    5.10
  -2  -6   1   48.90    4.00
   1   6  -1    7.90    1.40
   1   6  -1    6.70    0.80
   1   6  -1    4.80    1.10
  -1  -6   1    6.70    1.20
   0   6  -1    2.30    0.80
   0   6  -1   -0.30    0.60
   0  -6   1   -0.20    0.50
   0  -6   1   -0.20    0.70
   0  -6   1   -0.40    0.50
   0  -6   1   -0.20    1.00
   0  -6   1    1.10    0.80
   0  -6   1   -1.50    0.70
   0  -6   1   -0.70    0.40
   0  -6   1    0.50    0.60
  -1   6  -1   26.50    3.90
   1  -6   1   38.20    3.10
   1  -6   1   30.00    3.10
   1  -6   1   32.10    2.90
   1  -6   1   34.60    3.30
   1  -6   1   36.00    3.50
   1  -6   1   41.10    4.10
   1  -6   1   31.90    3.60
   1  -6   1   28.50    2.90
   1  -6   1   34.30    3.10
   1  -6   1   32.80    2.90
   1  -6   1   32.10    3.10
   1  -6   1   32.50    3.60
   1  -6   1   32.40    3.00
   1  -6   1   29.90    3.70
   1  -6   1   32.60    2.90
   1  -6   1   35.80    3.80
   2  -6   1   13.80    2.20
   2  -6   1   11.10    1.90
   2  -6   1   12.90    1.80
   2  -6   1   13.50    2.00
   2  -6   1   10.50    1.80
   2  -6   1   12.80    1.80
   2  -6   1   13.40    1.70
   2  -6   1   11.10    1.60
   2  -6   1   11.80    1.80
   2  -6   1   12.30    2.10
   2  -6   1   15.70    2.00
   2  -6   1   10.70    2.00
   2  -6   1   10.00    1.60
   2  -6   1    8.80    2.00
   3  -6   1    0.60    1.00
   3  -6   1   -0.30    1.10
   3  -6   1    0.20    0.80
   3  -6   1   -0.40    1.00
   3  -6   1    0.90    0.70
   3  -6   1    0.30    0.80
   3  -6   1    1.30    0.80
   3  -6   1    1.00    0.80
   3  -6   1    0.20    0.60
   3  -6   1    0.50    1.00
   3  -6   1   -1.20    0.70
   4  -6   1    1.00    0.90
   4  -6   1    0.10    0.60
   4  -6   1    0.60    0.80
   4  -6   1    0.50    0.90
   4  -6   1   -0.80    1.30
   4  -6   1    0.20    0.60
   4  -6   1    2.80    1.40
   4  -6   1    1.40    1.20
   4  -6   1    2.80    1.40
   5  -6   1   22.00    2.20
   5  -6   1   21.30    2.00
   5  -6   1   20.10    2.50
   5  -6   1   23.60    2.40
   5  -6   1   16.10    2.50
   5  -6   1   21.50    2.40
   5  -6   1   23.60    2.50
   5  -6   1   22.00    2.70
   6  -6   1    0.30    1.00
   6  -6   1    4.70    1.30
   6  -6   1    2.70    0.60
   6  -6   1    1.50    0.70
   6  -6   1    3.40    0.90
   9   5  -1    1.10    0.70
   9   5  -1    0.30    0.40
   9   5  -1    0.60    0.60
  -9  -5   1    0.50    1.30
  -9  -5   1    1.80    1.30
   8   5  -1    5.40    1.10
   8   5  -1    6.50    1.30
   8   5  -1    6.40    1.30
  -8  -5   1    6.40    1.40
  -8  -5   1    8.80    2.30
  -8  -5   1    6.40    1.90
   7   5  -1    0.50    0.70
   7   5  -1   -0.40    0.50
   7   5  -1    0.20    0.60
   7   5  -1    0.30    0.50
   7   5  -1   -0.50    0.40
  -7  -5   1    0.60    1.10
  -7  -5   1    1.20    3.40
  -7  -5   1    2.30    0.90
  -7  -5   1    1.40    1.40
   6   5  -1  164.28   11.40
   6   5  -1  161.48   11.10
   6   5  -1  157.58   11.10
   6   5  -1  166.88   11.30
   6   5  -1  162.08   11.10
   6   5  -1  153.58   11.20
   6   5  -1  159.68   11.20
  -6  -5   1  141.79   11.30
  -6  -5   1  147.49   11.30
  -6  -5   1  162.28   12.20
  -6  -5   1  156.98   12.40
  -6  -5   1  165.98   13.20
  -6  -5   1  153.58   11.20
   5   5  -1    2.30    0.90
   5   5  -1    1.90    0.70
   5   5  -1    1.80    0.60
   5   5  -1    1.90    0.80
   5   5  -1    2.50    0.70
   5   5  -1    1.70    0.60
   5   5  -1   -0.10    0.60
   5   5  -1    1.40    1.60
   5   5  -1    1.00    0.70
  -5  -5   1    1.10    1.10
  -5  -5   1    0.80    0.60
  -5  -5   1    2.00    8.10
  -5  -5   1    1.50    0.90
  -5  -5   1    1.20    1.70
  -5  -5   1    2.20    1.30
   4   5  -1    0.50    0.40
   4   5  -1    0.90    0.70
   4   5  -1    1.10    0.70
   4   5  -1    0.50    0.60
   4   5  -1   -0.20    0.30
   4   5  -1    0.60    0.50
  -4  -5   1    0.10    0.80
  -4  -5   1    1.00    1.20
  -4  -5   1    3.50    5.30
  -4  -5   1    0.20    0.40
  -4  -5   1    1.50    1.20
   3   5  -1    0.60    0.50
   3   5  -1   -0.20    0.30
   3   5  -1    1.70    0.80
   3   5  -1    0.20    0.30
  -3  -5   1    0.50    0.40
  -3  -5   1    0.90    0.90
  -3  -5   1    7.40    3.60
  -3  -5   1    0.80    0.90
  -3  -5   1    1.20    1.20
   2   5  -1    0.80    0.40
   2   5  -1    2.00    0.70
   2   5  -1    1.10    0.40
   2   5  -1    0.50    0.60
  -2  -5   1   -0.10    2.70
  -2  -5   1   -0.10    0.40
  -2  -5   1    8.00   15.40
   1   5  -1   -0.10    0.30
   1   5  -1    0.50    0.50
   1   5  -1    0.00    0.20
  -1  -5   1    0.00    0.30
   0   5  -1  173.58   13.10
   0   5  -1  188.58   13.30
   0   5  -1  211.38   13.30
   0   5  -1  195.98   13.30
   0  -5   1  189.68   13.00
   0  -5   1  188.58   13.20
   0  -5   1  198.38   13.30
  -1   5  -1    2.20    0.60
  -1   5  -1    1.90    0.70
  -1   5  -1    2.40    0.70
   1  -5   1    2.60    0.70
   1  -5   1    2.00    0.70
   1  -5   1    3.30    0.70
  -2   5  -1    1.00    0.80
  -2   5  -1    0.50    0.60
   2  -5   1    0.50    0.60
   2  -5   1    1.00    0.80
   2  -5   1   -0.60    0.60
   2  -5   1   -1.20    0.80
   2  -5   1   -0.60    1.30
   2  -5   1    0.40    0.80
   2  -5   1    0.30    0.50
   2  -5   1    0.10    0.50
   2  -5   1    0.60    0.70
  -3   5  -1   39.20    3.20
   3  -5   1   38.60    3.60
   3  -5   1   39.70    4.10
   3  -5   1   38.20    3.50
   3  -5   1   39.50    4.20
   3  -5   1   35.80    4.20
   3  -5   1   41.20    3.70
   3  -5   1   41.90    3.60
   3  -5   1   34.00    3.40
   3  -5   1   41.60    3.70
   3  -5   1   41.00    3.40
   3  -5   1   42.30    3.70
   3  -5   1   37.50    3.60
  -4   5  -1   32.50    2.70
   4  -5   1   29.40    3.10
   4  -5   1   32.30    3.00
   4  -5   1   34.00    3.10
   4  -5   1   32.40    3.20
   4  -5   1   31.00    3.80
   4  -5   1   29.90    3.40
   4  -5   1   32.90    3.70
   4  -5   1   31.40    3.40
   4  -5   1   29.00    3.60
   4  -5   1   31.10    3.20
  -5   5  -1    0.60    0.60
  -5   5  -1    0.80    1.00
   5  -5   1    0.00    0.80
   5  -5   1   -1.00    0.80
   5  -5   1    1.10    1.40
   5  -5   1    0.60    1.10
   5  -5   1    0.80    1.30
   5  -5   1   -1.60    0.70
   5  -5   1    1.90    0.90
  -6   5  -1   53.89    4.00
  -6   5  -1   43.00    3.80
   6  -5   1   45.60    3.80
   6  -5   1   47.60    4.10
   6  -5   1   47.80    3.80
   6  -5   1   51.79    4.00
   6  -5   1   47.50    4.00
   6  -5   1   49.40    4.30
   6  -5   1   48.20    4.10
   6  -5   1   41.70    4.00
   7  -5   1    0.30    0.40
   7  -5   1    0.90    0.60
   7  -5   1   -0.50    0.70
   7  -5   1   -0.20    0.40
   7  -5   1    0.00    0.70
  10   4  -1    0.30    0.60
   9   4  -1    0.20    0.60
   9   4  -1   -0.70    0.50
  -9  -4   1   -0.60    1.10
  -9  -4   1   -0.40    1.10
  -9  -4   1    0.20    0.70
   8   4  -1   34.50    3.00
   8   4  -1   30.10    3.20
   8   4  -1   28.30    2.60
  -8  -4   1   25.60    3.90
  -8  -4   1   20.70    3.60
  -8  -4   1   29.70    3.30
   7   4  -1   -1.60    0.80
   7   4  -1   -0.80    0.50
   7   4  -1   -0.30    0.40
   7   4  -1    0.30    0.60
  -7  -4   1    0.00    1.10
  -7  -4   1    0.10    1.00
  -7  -4   1   -1.60    0.90
   6   4  -1    0.00    0.60
   6   4  -1    0.30    0.60
   6   4  -1    0.70    0.50
   6   4  -1   -1.10    0.40
   6   4  -1    0.30    0.50
   6   4  -1    0.10    0.40
   6   4  -1   -0.50    0.50
   6   4  -1    0.10    0.80
  -6  -4   1    2.00    2.30
  -6  -4   1    1.30    1.20
  -6  -4   1  -31.70   13.60
  -6  -4   1    0.70    0.80
  -6  -4   1   -0.20    0.50
  -6  -4   1   -1.00    0.80
   5   4  -1    6.50    1.20
   5   4  -1    4.70    1.00
   5   4  -1    9.30    1.20
   5   4  -1   11.30    1.50
   5   4  -1   10.60    1.50
   5   4  -1    7.20    1.10
   5   4  -1    6.00    1.40
  -5  -4   1   10.40    2.10
  -5  -4   1   15.20    9.50
  -5  -4   1    7.10    1.30
  -5  -4   1    6.10    1.10
  -5  -4   1    9.70    1.80
   4   4  -1    0.20    0.40
   4   4  -1   -0.20    0.40
   4   4  -1   -0.40    0.30
   4   4  -1    0.50    0.30
   4   4  -1    0.10    0.60
  -4  -4   1    5.20    5.40
  -4  -4   1    0.40    0.90
  -4  -4   1    0.20    0.70
  -4  -4   1   -0.50    1.10
  -4  -4   1    0.10    0.40
  -4  -4   1   -0.20    0.40
   3   4  -1    0.90    0.60
   3   4  -1    0.10    0.40
   3   4  -1    0.00    0.30
   3   4  -1   -0.20    0.20
  -3  -4   1   -0.80    3.70
  -3  -4   1    0.10    0.60
  -3  -4   1    0.00    0.90
  -3  -4   1   -6.30   23.60
  -3  -4   1    0.10    0.30
   2   4  -1  188.08   13.00
   2   4  -1  193.28   12.70
   2   4  -1  188.38   12.70
  -2  -4   1  188.78   12.90
  -2  -4   1   75.79   52.19
  -2  -4   1  183.38   13.20
  -2  -4   1  179.28   13.30
  -2  -4   1  196.88   13.90
   1   4  -1    0.00    0.40
   1   4  -1    0.30    0.20
   1   4  -1    0.40    0.30
  -1  -4   1   -7.90   10.30
  -1  -4   1   -1.80    2.80
  -1  -4   1   -0.10    0.30
  -1  -4   1   -0.40    0.20
  -1  -4   1    6.20   17.00
  -1  -4   1   -2.40    1.90
  -1  -4   1   -0.30    0.60
  -1  -4   1    0.00    0.40
  -1  -4   1   -0.10    0.80
   0   4  -1    0.00    0.20
   0   4  -1   -0.10    0.30
   0   4  -1    0.30    0.20
   0   4  -1    0.10    0.20
   0   4  -1   -0.10    0.30
   0  -4   1   -0.20    0.20
   0  -4   1    0.50    0.30
   0  -4   1    0.00    0.30
  -1   4  -1   85.99    6.30
  -1   4  -1   87.99    6.20
  -1   4  -1   92.29    6.30
  -1   4  -1   88.19    6.10
   1  -4   1   87.19    6.30
   1  -4   1   86.89    6.20
   1  -4   1   88.49    6.30
  -2   4  -1   -0.70    0.40
  -2   4  -1   -0.70    0.40
  -2   4  -1    0.20    0.50
  -2   4  -1   -0.30    0.20
   2  -4   1    0.40    0.40
   2  -4   1    0.10    0.40
   2  -4   1    1.20    0.50
  -3   4  -1    0.30    0.30
  -3   4  -1   -0.20    0.40
  -3   4  -1    0.10    0.70
   3  -4   1   -0.20    0.80
   3  -4   1    0.80    0.60
   3  -4   1   -0.10    0.40
  -4   4  -1  698.23   46.60
  -4   4  -1  687.93   46.40
   4  -4   1  698.93   47.00
   4  -4   1  709.93   47.30
   4  -4   1  704.93   47.20
   4  -4   1  682.83   47.10
   4  -4   1  721.63   48.00
   4  -4   1  690.93   46.90
   4  -4   1  683.03   47.20
   4  -4   1  688.13   46.90
   4  -4   1  704.33   47.50
   4  -4   1  713.93   47.10
   4  -4   1  720.63   47.30
   4  -4   1  658.73   46.80
  -5   4  -1    0.20    1.10
  -5   4  -1    0.30    1.00
  -5   4  -1   -0.40    0.70
  -5   4  -1    0.30    0.50
   5  -4   1   -1.40    0.80
   5  -4   1   -1.40    0.90
   5  -4   1   -0.50    0.80
   5  -4   1    1.10    0.90
   5  -4   1    0.10    1.30
   5  -4   1    0.90    0.90
   5  -4   1    1.10    0.70
   5  -4   1    0.00    0.70
   5  -4   1    0.30    0.70
  -6   4  -1    0.60    1.00
  -6   4  -1    0.20    0.50
  -6   4  -1   -0.60    0.60
   6  -4   1    0.40    0.70
   6  -4   1   -0.30    0.90
   6  -4   1   -0.50    0.50
   6  -4   1    1.30    1.30
   6  -4   1    0.20    0.80
   6  -4   1    0.30    0.80
   6  -4   1    1.10    1.10
   6  -4   1   -0.20    1.30
   6  -4   1    1.00    0.80
  -7   4  -1    2.20    0.90
  -7   4  -1    4.40    0.80
  -7   4  -1    3.30    0.90
   7  -4   1    4.30    1.00
   7  -4   1    2.30    0.80
   7  -4   1    3.00    1.10
   7  -4   1    3.50    0.80
   7  -4   1    2.60    1.20
   7  -4   1    3.20    0.80
  10   3  -1  120.49    8.30
 -10  -3   1  113.79    8.30
   9   3  -1   -0.10    0.60
   9   3  -1   -0.10    0.60
  -9  -3   1   -0.90    1.00
  -9  -3   1    1.30    1.30
  -9  -3   1   -1.40    0.50
   8   3  -1    1.50    0.80
   8   3  -1    1.80    0.80
   8   3  -1    0.50    0.60
  -8  -3   1    0.20    1.20
  -8  -3   1    2.80    1.00
  -8  -3   1    1.30    0.80
  -8  -3   1    0.80    1.10
   7   3  -1   34.70   36.70
   6   3  -1   36.80   17.40
  -6  -3   1   22.60   18.50
   5   3  -1    5.60    0.90
   5   3  -1    4.40    1.20
   5   3  -1    5.60    1.00
   5   3  -1   -3.60   11.20
   5   3  -1    6.10    0.90
   5   3  -1    7.20    1.20
   5   3  -1    6.30    1.00
   5   3  -1    6.60    1.00
  -5  -3   1    7.20    1.20
  -5  -3   1    8.30    2.40
  -5  -3   1    7.00    1.10
  -5  -3   1    8.30    1.60
  -5  -3   1    1.60    9.70
  -5  -3   1    4.30    0.80
  -5  -3   1    4.90    1.30
  -5  -3   1    5.90    0.90
  -5  -3   1    7.00    1.00
   4   3  -1   25.50    2.00
   4   3  -1   23.90    2.10
   4   3  -1   20.60    9.40
   4   3  -1  -45.40   80.49
   4   3  -1   25.40    2.10
   4   3  -1   25.80    2.40
  -4  -3   1   32.40    6.80
  -4  -3   1   24.00    2.00
  -4  -3   1   23.90    1.90
  -4  -3   1   34.00    3.90
  -4  -3   1   22.10    2.10
  -4  -3   1   24.70    2.50
   3   3  -1    0.10    0.30
   3   3  -1   -0.10    0.20
   3   3  -1   -0.30    0.50
  -3  -3   1   -1.00    3.60
  -3  -3   1    0.50   22.50
  -3  -3   1    0.20    0.30
  -3  -3   1    0.00    0.40
  -3  -3   1    0.90    0.60
  -3  -3   1    1.40    1.10
  -3  -3   1    0.20    0.40
  -3  -3   1   -0.40    0.10
   2   3  -1   81.79    5.90
   2   3  -1   81.19    5.70
  -2  -3   1   59.79   18.70
  -2  -3   1   86.59    7.30
  -2  -3   1   85.49    6.30
  -2  -3   1   82.89    5.80
   1   3  -1  180.68   11.70
   1   3  -1  161.08   11.70
   1   3  -1  153.18   11.70
   1   3  -1  179.58   11.90
  -1  -3   1  183.18   13.10
  -1  -3   1  157.88   20.00
  -1  -3   1  173.28   11.80
  -1  -3   1  182.48   12.00
  -1  -3   1  185.48   12.30
  -1  -3   1  175.68   11.70
  -1  -3   1  181.68   11.80
   0   3  -1    0.20    0.30
   0   3  -1    0.00    0.20
   0   3  -1   -0.10    0.10
   0  -3   1   -0.10    0.20
   0  -3   1    0.30    0.30
   0  -3   1    0.10    0.30
  -1   3  -1   29.10    2.20
  -1   3  -1   29.30    2.40
   1  -3   1   32.70    2.30
   1  -3   1   30.10    2.30
   1  -3   1   28.70    2.30
  -2   3  -1  597.64   40.50
  -2   3  -1  613.24   40.30
  -2   3  -1  607.94   40.10
  -2   3  -1  619.94   40.30
   2  -3   1  598.84   40.40
   2  -3   1  593.94   40.30
   2  -3   1  602.44   40.40
  -3   3  -1   -0.10    0.20
  -3   3  -1    0.30    0.40
  -3   3  -1    0.50    0.40
   3  -3   1   -0.40    0.40
   3  -3   1   -0.20    1.70
   3  -3   1   -0.70    2.10
   3  -3   1    0.70    0.40
  -4   3  -1  196.48   13.90
  -4   3  -1  219.58   14.00
  -4   3  -1  190.28   14.10
  -4   3  -1  194.38   14.40
  -4   3  -1  212.88   14.60
   4  -3   1  204.38   14.10
   4  -3   1  207.38   14.20
   4  -3   1  229.68   15.30
   4  -3   1  192.78   14.40
  -5   3  -1  109.79    8.20
  -5   3  -1  110.29    7.70
  -5   3  -1   98.49    7.80
  -5   3  -1  114.59    7.80
  -5   3  -1  105.59    8.20
   5  -3   1  105.69    8.00
   5  -3   1  107.29    8.20
   5  -3   1  103.59    8.10
   5  -3   1  106.79    8.20
   5  -3   1  109.09    8.40
   5  -3   1  109.39    8.00
   5  -3   1  105.19    8.60
   5  -3   1  117.19    8.30
   5  -3   1  104.19    8.20
   5  -3   1  103.69    8.30
  -6   3  -1    1.10    0.90
  -6   3  -1   -0.30    0.50
  -6   3  -1    1.70    1.10
  -6   3  -1    0.60    1.00
  -6   3  -1   -1.10    0.60
   6  -3   1    0.20    0.70
   6  -3   1    0.00    0.60
   6  -3   1   -0.50    0.50
   6  -3   1    1.40    1.40
   6  -3   1   -0.30    0.70
   6  -3   1    0.10    0.90
   6  -3   1   -0.50    0.90
   6  -3   1   -1.40    0.90
   6  -3   1   -0.10    1.30
  -7   3  -1   -0.80    1.00
  -7   3  -1    1.30    0.80
  -7   3  -1    1.50    0.70
  -7   3  -1    0.30    0.80
   7  -3   1    2.60    0.90
   7  -3   1    2.60    1.30
   7  -3   1    2.40    0.90
   7  -3   1    1.00    1.40
   7  -3   1    2.40    0.80
   7  -3   1    1.40    0.80
   7  -3   1    1.60    0.70
  -8   3  -1   19.60    1.90
  -8   3  -1   18.00    2.00
   8  -3   1   18.50    1.90
   8  -3   1   21.40    1.70
   8  -3   1   18.30    1.70
   8  -3   1   18.90    2.00
  10   2  -1    1.20    0.50
 -10  -2   1    1.00    0.60
   9   2  -1    9.20    1.50
   9   2  -1    7.40    1.30
  -9  -2   1    2.60    1.50
  -9  -2   1    6.40    1.40
  -9  -2   1    5.80    1.20
  -9  -2   1    6.00    1.80
   8   2  -1    0.30    0.70
   8   2  -1    0.60    0.70
  -8  -2   1    0.80    1.20
  -8  -2   1   -0.50    0.80
  -8  -2   1   -0.80    0.70
  -8  -2   1    0.50    0.90
  -8  -2   1    1.30    1.20
  -8  -2   1    0.40    0.70
   7   2  -1    0.90    0.80
   7   2  -1    3.40    1.00
   7   2  -1    0.60    0.60
   7   2  -1    1.70    0.80
   7   2  -1    1.20   16.10
  -7  -2   1    1.20    0.80
  -7  -2   1    1.20    0.90
  -7  -2   1   -0.50    0.80
  -7  -2   1    0.70    0.70
  -7  -2   1    1.40    0.90
  -7  -2   1    0.40    1.10
  -7  -2   1    2.10    1.20
   6   2  -1   74.29    5.60
   6   2  -1   71.79    5.50
   6   2  -1   71.79    5.50
   6   2  -1   99.59   15.00
  -6  -2   1   72.49    5.50
  -6  -2   1   69.09    5.40
  -6  -2   1   72.39    5.50
  -6  -2   1   78.29    5.70
  -6  -2   1   68.89    5.70
  -6  -2   1   72.99    6.00
  -6  -2   1   61.89    5.80
  -6  -2   1   66.79    5.90
  -6  -2   1   72.59    5.60
   5   2  -1    2.50    0.60
   5   2  -1    1.20    0.70
   5   2  -1    2.30    0.70
   5   2  -1    2.90    0.60
   5   2  -1    3.00    0.70
   5   2  -1    2.40    0.70
   5   2  -1    4.20   14.40
  -5  -2   1    2.20    1.10
  -5  -2   1    4.30   12.40
  -5  -2   1    3.30    0.80
  -5  -2   1    3.00    0.80
  -5  -2   1    2.60    0.70
  -5  -2   1    2.60    0.70
  -5  -2   1    2.50    1.00
  -5  -2   1    2.80    0.60
   4   2  -1    5.60    6.10
  -4  -2   1    3.30    2.50
  -4  -2   1   49.10   43.40
   3   2  -1   10.50    1.10
   3   2  -1    9.70    1.30
   3   2  -1   51.09   41.20
  -3  -2   1   10.90    1.10
  -3  -2   1    8.00    4.10
  -3  -2   1   20.60   27.60
  -3  -2   1   10.40    1.10
  -3  -2   1    8.60    1.80
  -2  -2   1 1683.33  110.09
  -2  -2   1 1590.44  119.29
   1   2  -1    0.40    0.30
   1   2  -1    0.00    0.20
   1   2  -1    0.10    0.30
   1   2  -1   -0.20    0.20
   1   2  -1    0.00    0.20
  -1  -2   1   -7.60    9.40
  -1  -2   1   -0.10    0.10
  -1  -2   1   -0.30    0.20
  -1  -2   1   -0.10    1.60
   0  -2   1 1153.88   73.59
   0  -2   1 1024.40   73.59
   0  -2   1 1163.38   75.99
  -1   2  -1    0.00    0.20
  -1   2  -1   -0.10    0.10
  -1   2  -1    0.40    0.20
  -1   2  -1   -0.10    0.30
   1  -2   1    0.30    0.20
   1  -2   1    0.20    0.20
   1  -2   1    0.30    1.10
   1  -2   1   -0.50    0.20
   1  -2   1    0.00    1.10
  -2   2  -1    0.30    0.30
   2  -2   1    1.60    2.10
   2  -2   1   21.70   15.00
   2  -2   1    1.70   16.60
   2  -2   1   -2.40    1.80
   2  -2   1    0.30    0.30
  -3   2  -1   12.20    1.10
  -3   2  -1   11.70    1.30
  -3   2  -1   11.50    1.50
  -3   2  -1   12.70    1.90
   3  -2   1   15.70    3.20
   3  -2   1   12.30    1.40
   3  -2   1   13.70    1.40
  -4   2  -1  156.18   10.80
  -4   2  -1  156.88   11.10
  -4   2  -1  156.98   10.60
  -4   2  -1  158.88   10.80
   4  -2   1  161.48   12.70
   4  -2   1  160.68   10.90
   4  -2   1  135.69   10.80
   4  -2   1  153.28   10.70
  -5   2  -1    0.70    0.80
  -5   2  -1    0.70    0.60
  -5   2  -1    0.70    0.90
  -5   2  -1   -0.20    0.40
  -5   2  -1    0.00    0.80
  -5   2  -1   -0.50    0.80
  -5   2  -1    0.40    0.40
   5  -2   1    1.20    0.90
   5  -2   1    0.00    0.70
   5  -2   1    0.10    0.70
   5  -2   1   -0.20    1.30
   5  -2   1    0.20    0.70
   5  -2   1    2.40    4.80
   5  -2   1    0.80    0.70
   5  -2   1    1.00    1.00
   5  -2   1   -0.50    0.80
   5  -2   1    1.30    1.30
   5  -2   1    0.50    0.90
   5  -2   1    0.00    0.50
  -6   2  -1  118.99    9.70
  -6   2  -1  130.59    9.40
  -6   2  -1  121.49    9.90
  -6   2  -1  120.49    9.80
  -6   2  -1  116.09    9.80
  -6   2  -1  136.49    9.60
  -6   2  -1  141.69    9.70
   6  -2   1  135.79   10.10
   6  -2   1  146.19   10.50
   6  -2   1  131.39    9.70
   6  -2   1  150.08   10.60
   6  -2   1  132.09   10.10
   6  -2   1  171.58   17.80
   6  -2   1  138.69    9.80
  -7   2  -1    3.70    1.40
  -7   2  -1    2.40    0.80
  -7   2  -1    2.50    0.90
  -7   2  -1    5.10    1.50
  -7   2  -1    5.10    1.30
   7  -2   1    2.90    1.00
   7  -2   1    4.60    2.10
   7  -2   1    3.40    1.60
   7  -2   1    5.30    1.20
   7  -2   1    4.70    1.20
   7  -2   1    3.40    1.10
  -8   2  -1    1.60    0.70
  -8   2  -1    0.50    0.60
  -8   2  -1    0.40    0.70
   8  -2   1    0.60    1.20
   8  -2   1    1.00    0.70
   8  -2   1    1.00    1.00
   8  -2   1    0.70    0.60
   8  -2   1    0.60    0.50
  -9   2  -1    5.20    0.90
   9  -2   1    5.00    0.90
  10   1  -1    0.40    0.50
 -10  -1   1    0.40    0.50
   9   1  -1    1.40    1.00
  -9  -1   1    1.20    1.50
  -9  -1   1    0.20    0.70
  -9  -1   1    0.10    0.60
  -9  -1   1    2.30    1.40
   8   1  -1  133.89    9.90
   8   1  -1  133.59    9.80
  -8  -1   1  127.39    9.60
  -8  -1   1  127.19    9.80
  -8  -1   1  133.89   10.40
  -8  -1   1  135.49   10.40
  -8  -1   1  131.09    9.80
  -8  -1   1  138.59    9.70
   7   1  -1   -0.40   11.80
   7   1  -1    0.30    0.70
   7   1  -1    0.40    0.60
   7   1  -1    0.10    0.70
  -7  -1   1   -0.60    0.50
  -7  -1   1   -0.20    0.70
  -7  -1   1    0.00    0.70
  -7  -1   1    0.50    0.70
  -7  -1   1   -0.30    0.90
  -7  -1   1    0.10    1.00
   6   1  -1    1.20    0.70
   6   1  -1   -0.90    1.10
   6   1  -1    2.30    0.80
   6   1  -1    0.20    0.70
   6   1  -1   -1.70    9.00
   6   1  -1    0.80    0.70
  -6  -1   1    0.30    0.80
  -6  -1   1   -0.10    0.70
  -6  -1   1    0.00    0.50
  -6  -1   1    0.30    0.90
  -6  -1   1    0.90    0.70
  -6  -1   1    1.10    0.70
  -6  -1   1    0.20    0.50
  -6  -1   1    0.40    0.70
  -6  -1   1   -0.40    0.60
   5   1  -1  116.39    8.20
   5   1  -1  103.29   13.20
   5   1  -1  114.69    8.50
   5   1  -1  113.39    8.10
   5   1  -1  119.59    8.20
  -5  -1   1  110.59    8.50
  -5  -1   1  125.49    8.70
  -5  -1   1  114.79    8.20
  -5  -1   1  114.59    8.20
  -5  -1   1   99.19    8.70
  -5  -1   1  104.99    8.40
   4   1  -1    0.00    0.50
   4   1  -1    0.10    0.30
   4   1  -1   -0.70    5.10
   4   1  -1    0.00    0.30
   4   1  -1   -0.40    0.30
  -4  -1   1    0.20    0.40
  -4  -1   1   -0.10    0.30
  -4  -1   1   -0.30    0.30
  -4  -1   1    1.50   12.00
  -4  -1   1   -0.80    0.40
  -4  -1   1  -33.60   60.39
  -4  -1   1    0.50    0.40
   3   1  -1  -19.20   29.30
   3   1  -1    0.30    0.40
   3   1  -1   -0.40    3.60
   3   1  -1    0.30    0.30
   3   1  -1   -0.20    0.20
  -3  -1   1   -0.20    0.30
  -3  -1   1   -0.50    0.30
   2   1  -1 1131.39   76.19
   2   1  -1 1148.79   87.49
  -2  -1   1 1148.49   76.09
  -2  -1   1 1099.89   86.69
   1   1  -1   -0.20    0.10
   1   1  -1    0.10    0.20
   1   1  -1   -0.10    0.20
  -1  -1   1   -0.10    0.20
  -1  -1   1   -6.70    9.90
  -1  -1   1   -0.20    0.10
  -1  -1   1    0.00    0.40
  -1  -1   1   -0.10    0.20
  -1  -1   1    0.10    1.40
   0   1  -1    0.00    0.10
   0   1  -1    0.00    0.10
   0   1  -1    0.10    0.10
   0  -1   1   -0.10    0.10
   0  -1   1    0.00    0.10
   0  -1   1   -0.10    0.10
   0  -1   1   -0.10    0.10
   0  -1   1    0.00    0.70
  -1   1  -1   53.59    3.50
  -1   1  -1   47.60    3.40
  -1   1  -1   49.80    3.40
  -1   1  -1   49.10    3.40
   1  -1   1   50.79    3.50
   1  -1   1   43.50   12.20
   1  -1   1   51.19    3.50
   1  -1   1   51.99    3.50
   1  -1   1   47.50    4.00
   1  -1   1   52.49    3.50
  -2   1  -1   -0.10    0.30
  -2   1  -1    0.20    0.30
  -2   1  -1    0.00    0.30
  -2   1  -1   -0.10    0.20
   2  -1   1    0.20    0.30
   2  -1   1   -3.80   16.20
   2  -1   1    1.20    2.10
   2  -1   1    0.20    0.30
  -3   1  -1    0.20    0.40
  -3   1  -1    0.20    0.40
  -3   1  -1   -0.20    0.20
   3  -1   1    0.10    0.30
   3  -1   1    0.10    0.30
   3  -1   1    0.50    3.00
   3  -1   1  -16.30   23.80
  -4   1  -1   42.00    3.30
  -4   1  -1   44.40    3.40
  -4   1  -1   45.80    3.60
  -4   1  -1   43.70    3.40
  -4   1  -1   41.40    3.60
   4  -1   1   41.50    3.40
   4  -1   1   46.80    3.30
   4  -1   1   45.10   35.70
   4  -1   1   45.00    3.40
   4  -1   1   49.30    6.50
  -5   1  -1   -0.70    0.50
  -5   1  -1    0.40    0.80
  -5   1  -1    0.00    0.50
  -5   1  -1    1.50    0.80
  -5   1  -1    1.10    0.60
  -5   1  -1    1.10    0.50
  -5   1  -1   -0.90    0.60
   5  -1   1    0.30    0.60
   5  -1   1    0.90    0.60
   5  -1   1   -0.50    0.70
   5  -1   1    0.00    0.50
  -6   1  -1    0.00    0.50
  -6   1  -1    0.70    0.70
  -6   1  -1   -0.10    0.80
  -6   1  -1   -0.20    0.50
  -6   1  -1   -0.20    0.80
  -6   1  -1    1.60    0.90
  -6   1  -1   -0.20    0.80
   6  -1   1   -0.20    0.60
   6  -1   1    0.10    1.10
   6  -1   1    0.80    0.70
   6  -1   1   -1.10    0.60
   6  -1   1   -0.40    1.00
   6  -1   1   -0.80    1.30
   6  -1   1   -0.20    0.70
   6  -1   1   -1.90    6.70
   6  -1   1    0.50    0.90
   6  -1   1    0.40    1.40
   6  -1   1   -0.10    0.80
   6  -1   1   -0.30    0.70
  -7   1  -1   62.39    5.40
  -7   1  -1   63.39    4.80
  -7   1  -1   63.19    4.90
  -7   1  -1   61.59    4.90
  -7   1  -1   56.09    5.20
  -7   1  -1   60.69    5.00
   7  -1   1   59.89    4.80
   7  -1   1   57.99    5.80
   7  -1   1   50.79    4.60
   7  -1   1   64.59    5.20
   7  -1   1   49.90    4.70
   7  -1   1   60.99    5.00
   7  -1   1   64.89    5.50
   7  -1   1   54.09    4.90
  -8   1  -1    2.60    1.30
  -8   1  -1    0.00    1.20
  -8   1  -1    0.30    0.80
  -8   1  -1    0.80    0.60
  -8   1  -1   -0.80    0.60
  -8   1  -1   -0.10    0.60
   8  -1   1    2.20    0.90
   8  -1   1    1.60    0.70
   8  -1   1   -1.10    1.20
   8  -1   1    0.00    1.10
   8  -1   1    0.60    0.60
  -9   1  -1    0.70    0.70
  -9   1  -1   -0.20    0.60
  -9   1  -1    0.70    0.90
   9  -1   1    0.30    0.50
   9   0  -1   -0.50    0.50
   9   0  -1   -1.00    0.60
  -9   0   1    0.90    0.70
  -9   0   1    0.30    0.70
  -9   0   1    1.00    0.70
   8   0  -1   21.20    3.60
   8   0  -1   22.90    2.80
   8   0  -1   21.60    2.30
   8   0  -1   25.20    2.70
  -8   0   1   18.90    2.50
  -8   0   1   19.60    2.60
  -8   0   1   25.00    2.60
  -8   0   1   23.00    2.60
  -8   0   1   24.50    3.50
   7   0  -1    9.80    1.70
   7   0  -1    7.30    2.00
   7   0  -1    7.30    1.40
   7   0  -1    8.10    1.90
   7   0  -1    7.90    1.60
   7   0  -1   -8.40    9.20
   7   0  -1    8.90    1.40
  -7   0   1   11.70    2.20
  -7   0   1   10.10    1.60
  -7   0   1    7.20    1.60
  -7   0   1   10.40    2.00
  -7   0   1    9.80    2.30
  -7   0   1   12.50    1.80
   6   0  -1    0.90    0.80
   6   0  -1    0.60    0.80
   6   0  -1   14.90   13.20
   6   0  -1   -0.80    1.20
   6   0  -1   -1.30    1.10
   6   0  -1    1.20    0.70
   6   0  -1   -0.10    0.50
   6   0  -1    1.00    0.80
   6   0  -1    0.10    0.50
  -6   0   1    0.40    0.60
  -6   0   1    1.20    0.90
  -6   0   1    0.10    0.50
  -6   0   1   -0.40    0.70
  -6   0   1   -0.10    0.60
  -6   0   1    0.70    0.90
  -6   0   1   -0.10    0.90
   5   0  -1    1.80    5.60
   5   0  -1    3.40    0.80
   5   0  -1    3.90    0.80
   5   0  -1    2.00    0.70
   5   0  -1    5.80    1.60
  -5   0   1    2.50    0.70
  -5   0   1    3.00    0.90
  -5   0   1    3.50    0.80
  -5   0   1    3.00    1.00
  -5   0   1    1.80    0.60
  -5   0   1    3.10    0.90
   4   0  -1  887.41   58.49
   4   0  -1  873.01   58.59
   4   0  -1  934.81   86.19
   4   0  -1  873.21   58.59
   4   0  -1  872.91   60.59
  -4   0   1  889.41   58.79
  -4   0   1  904.91   58.69
  -4   0   1  918.11   58.59
  -4   0   1  827.92   58.79
  -4   0   1  860.51   58.59
   3   0  -1    0.40    0.40
   3   0  -1    0.20    0.20
   3   0  -1   13.70   25.50
   3   0  -1   -0.70    2.90
   3   0  -1    0.10    0.30
   3   0  -1   -0.20    0.20
  -3   0   1    0.40    0.40
  -3   0   1    0.10    0.30
   2   0  -1   53.49    3.70
   2   0  -1   57.89    4.00
   2   0  -1   54.79    5.20
   2   0  -1   54.69    3.80
   2   0  -1   55.49    3.80
   2   0  -1   55.99   19.30
   2   0  -1   50.49    3.70
  -2   0   1   57.59    3.80
  -2   0   1   59.59    3.90
   1   0  -1   23.20   10.30
   1   0  -1   17.80    1.20
   1   0  -1   17.20    2.20
   1   0  -1   17.30    1.20
   1   0  -1   18.80    1.30
   1   0  -1   17.30    1.30
  -1   0   1   17.50    1.30
  -1   0   1   16.80    1.30
  -1   0   1   17.90    1.30
  -1   0  -1    6.50    0.50
  -1   0  -1    5.40    0.60
  -1   0  -1    6.10    0.50
   1   0   1    5.80    0.50
   1   0   1    5.90    0.60
   1   0   1    7.60    1.70
   1   0   1   10.90   11.10
   1   0   1    6.40    0.50
   1   0   1    6.50    0.50
   1   0   1    6.30    0.50
  -2   0  -1  168.78   11.10
  -2   0  -1  168.68   11.20
   2   0   1  160.88   11.10
   2   0   1  157.38   11.10
   2   0   1  165.38   11.00
   2   0   1  211.98   29.60
   2   0   1  165.18   11.10
   2   0   1  170.38   11.20
   2   0   1  164.18   12.20
  -3   0  -1   -0.10    0.30
  -3   0  -1    0.00    0.30
  -3   0  -1    0.10    0.30
   3   0   1    0.20    0.20
   3   0   1  -21.60   25.60
   3   0   1    0.20    0.20
   3   0   1   -0.20    0.30
   3   0   1    0.10    0.30
   3   0   1   -1.30    3.00
  -4   0  -1  302.87   20.20
  -4   0  -1  291.37   20.50
  -4   0  -1  299.37   20.30
  -4   0  -1  297.47   20.30
  -4   0  -1  295.07   20.40
   4   0   1  321.17   22.80
   4   0   1  307.67   20.30
   4   0   1  328.47   54.29
   4   0   1  289.07   20.30
  -5   0  -1    9.00    1.40
  -5   0  -1   10.60    1.60
  -5   0  -1   10.50    1.40
  -5   0  -1    7.80    1.50
  -5   0  -1    9.10    1.70
  -5   0  -1   10.50    1.40
   5   0   1    8.70    1.30
   5   0   1    9.30    1.60
   5   0   1    7.60    6.20
   5   0   1   12.20    1.50
   5   0   1   10.60    2.20
  -6   0  -1    0.80    0.90
  -6   0  -1    0.80    0.90
  -6   0  -1    2.10    0.80
  -6   0  -1    3.40    1.60
  -6   0  -1    0.70    1.00
   6   0   1    4.00    1.40
   6   0   1    3.80    0.90
   6   0   1    5.20    2.00
   6   0   1    1.20    8.60
  -7   0  -1    4.70    1.20
  -7   0  -1    3.00    0.90
  -7   0  -1    0.10    1.00
  -7   0  -1    2.40    1.10
  -7   0  -1    3.70    1.30
  -7   0  -1    2.70    1.50
   7   0   1    1.30    1.40
   7   0   1    3.50    1.00
   7   0   1   -4.40   10.30
   7   0   1    0.60    1.40
   7   0   1    2.80    1.00
   7   0   1    2.50    1.00
   7   0   1    1.80    0.90
  -8   0  -1   66.49    5.00
  -8   0  -1   61.89    4.80
  -8   0  -1   57.39    7.30
  -8   0  -1   60.59    5.50
  -8   0  -1   60.29    5.00
  -8   0  -1   64.79    5.10
   8   0   1   59.29    5.20
   8   0   1   64.29    5.50
   8   0   1   54.79    5.20
   8   0   1   54.79    4.70
  -9   0  -1   -0.40    0.50
  -9   0  -1    0.10    0.70
  -9   0  -1   -0.80    0.60
  -9   0  -1    0.20    1.10
   9   0   1   -0.30    0.60
   9  -1  -1   15.50    1.60
  -9   1   1   20.20    2.00
  -9   1   1   16.70    1.90
   8  -1  -1   12.40    1.80
   8  -1  -1   13.20    1.70
   8  -1  -1   18.40    2.40
   8  -1  -1   15.20    1.80
   8  -1  -1   15.90    2.10
  -8   1   1   17.00    2.10
  -8   1   1   18.30    2.20
  -8   1   1   13.80    2.10
  -8   1   1   14.20    1.80
  -8   1   1   16.90    2.40
   7  -1  -1   -0.80    0.80
   7  -1  -1    3.00    1.10
   7  -1  -1    0.70    0.80
   7  -1  -1    3.20    1.10
   7  -1  -1    2.20    1.50
   7  -1  -1    2.10    1.20
   7  -1  -1   -1.90    1.10
   7  -1  -1    0.50    0.70
  -7   1   1    0.20    0.60
  -7   1   1    1.20    0.90
  -7   1   1    0.10    0.70
  -7   1   1    0.70    0.90
  -7   1   1    0.80    1.10
  -7   1   1    0.10    1.00
   6  -1  -1    5.10    1.20
   6  -1  -1    8.10    1.90
   6  -1  -1    4.20    1.40
   6  -1  -1    7.50    1.50
   6  -1  -1    5.50    1.50
   6  -1  -1    4.80    1.30
   6  -1  -1    5.90    1.30
   6  -1  -1   -0.50    6.60
   6  -1  -1    4.90    1.80
   6  -1  -1    5.20    1.10
   6  -1  -1    4.20    1.30
   6  -1  -1    4.20    1.20
  -6   1   1    5.60    1.20
  -6   1   1    6.50    1.50
  -6   1   1    6.10    1.10
  -6   1   1    6.00    1.20
  -6   1   1    5.10    1.50
  -6   1   1    7.00    1.40
  -6   1   1    5.50    1.50
   5  -1  -1    4.60    0.80
   5  -1  -1    3.80    0.90
   5  -1  -1    5.20    1.10
   5  -1  -1    4.10    1.00
   5  -1  -1    4.40    1.70
  -5   1   1    4.20    1.10
  -5   1   1    3.30    0.80
  -5   1   1    3.70    0.90
  -5   1   1    3.80    1.00
  -5   1   1    2.80    1.00
  -5   1   1    5.50    1.30
   4  -1  -1    1.20    0.50
   4  -1  -1   12.20   34.70
   4  -1  -1    0.10    0.40
   4  -1  -1    0.90    3.60
  -4   1   1    0.20    0.40
  -4   1   1   -0.10    0.40
  -4   1   1    0.10    0.30
  -4   1   1   -0.20    0.50
   3  -1  -1   82.39    6.00
   3  -1  -1  114.79   29.40
   3  -1  -1   82.29    5.90
   3  -1  -1   92.79    7.70
  -3   1   1   82.89    6.00
  -3   1   1   86.59    5.90
   2  -1  -1    0.70    0.30
   2  -1  -1   -4.80   15.90
   2  -1  -1    0.90    0.40
   2  -1  -1   -0.70    1.90
  -2   1   1    1.10    0.40
  -2   1   1    1.10    0.30
  -2   1   1    0.80    0.30
   1  -1  -1   -0.10    0.20
   1  -1  -1    0.70    1.10
   1  -1  -1    2.50    8.40
   1  -1  -1    0.20    0.20
   1  -1  -1    0.10    0.20
   1  -1  -1    0.00    0.20
  -1   1   1    0.30    0.20
  -1   1   1   -0.10    0.10
  -1   1   1   -0.10    0.10
  -1   1   1    0.20    0.20
   0  -1  -1  174.58   11.60
   0  -1  -1  174.08   11.60
   0  -1  -1  172.78   11.60
  -1  -1  -1    2.40    0.30
  -1  -1  -1    1.90    0.30
  -1  -1  -1    1.70    0.40
  -1  -1  -1    2.10    0.30
  -1  -1  -1   -6.70   10.00
  -1  -1  -1    2.00    1.40
   1   1   1    2.10    0.30
   1   1   1    2.10    0.30
   1   1   1    1.70    0.40
  -2  -1  -1   -0.20    0.30
  -2  -1  -1   -0.80   19.40
  -2  -1  -1    2.10    3.10
  -2  -1  -1    0.10    0.30
   2   1   1  -10.80   21.20
   2   1   1    2.50    2.70
   2   1   1   -0.30    0.30
  -3  -1  -1   10.20    1.00
  -3  -1  -1   11.00    1.20
  -3  -1  -1   10.70    1.10
   3   1   1    9.40    0.90
   3   1   1   10.80    1.30
   3   1   1   10.80    1.00
   3   1   1    8.40    4.30
   3   1   1  -39.90   30.80
  -4  -1  -1    0.40    0.40
  -4  -1  -1    0.90    0.50
  -4  -1  -1   30.40   65.79
  -4  -1  -1    0.50    0.40
  -4  -1  -1    1.00    0.50
  -4  -1  -1    1.50    0.70
   4   1   1    1.30    0.50
   4   1   1    0.40    0.30
   4   1   1    0.80    0.60
   4   1   1  -11.90    4.80
   4   1   1    0.60    0.40
  -5  -1  -1    0.30    0.30
  -5  -1  -1   -0.60    0.60
  -5  -1  -1    0.10    0.70
  -5  -1  -1    0.30    0.50
  -5  -1  -1    0.30    0.50
  -5  -1  -1    0.00    0.50
   5   1   1   -0.10    0.40
   5   1   1   -0.40    6.50
   5   1   1    0.40    0.50
   5   1   1    0.50    0.50
  -6  -1  -1  301.47   20.50
  -6  -1  -1  272.17   20.30
  -6  -1  -1  279.37   20.70
  -6  -1  -1  299.57   20.20
  -6  -1  -1  307.27   20.30
  -6  -1  -1  286.27   20.50
  -6  -1  -1  283.57   20.50
  -6  -1  -1  288.17   20.20
  -6  -1  -1  293.77   20.80
   6   1   1  302.47   20.40
   6   1   1  297.27   20.50
   6   1   1  291.97   20.30
   6   1   1  343.17   26.50
   6   1   1  295.97   20.60
   6   1   1  311.57   20.40
  -7  -1  -1    1.10    0.80
  -7  -1  -1    0.70    1.10
  -7  -1  -1    2.50    1.00
  -7  -1  -1    0.90    1.10
  -7  -1  -1    0.60    0.90
  -7  -1  -1   -0.40    0.80
  -7  -1  -1    1.20    0.70
   7   1   1    0.20    0.90
   7   1   1    0.90    0.70
   7   1   1    0.20    0.80
   7   1   1    6.00   11.70
   7   1   1    0.10    0.60
   7   1   1    0.30    1.20
  -8  -1  -1   -0.80    1.00
  -8  -1  -1    0.30    0.70
  -8  -1  -1    0.30    0.70
  -8  -1  -1   -0.50    0.70
  -8  -1  -1    0.10    1.00
  -8  -1  -1    0.10    0.70
   8   1   1   -0.10    0.70
   8   1   1   -0.20    0.70
   8   1   1   -0.30    0.70
  -9  -1  -1    1.20    0.80
  -9  -1  -1    1.30    1.40
  -9  -1  -1   -0.20    0.60
   9   1   1    1.30    0.90
 -10  -1  -1   12.40    1.40
  10   1   1   13.20    1.30
   9  -2  -1    0.20    0.40
  -9   2   1    1.00    0.60
   8  -2  -1   45.00    3.50
   8  -2  -1   43.90    4.00
   8  -2  -1   43.40    3.60
   8  -2  -1   50.69    3.90
  -8   2   1   45.40    3.70
  -8   2   1   44.60    3.90
  -8   2   1   50.69    3.80
   7  -2  -1   -0.40    0.60
   7  -2  -1    0.70    0.80
   7  -2  -1    1.00    0.80
   7  -2  -1    0.20    0.80
   7  -2  -1    0.10    1.30
   7  -2  -1    0.40    0.80
  -7   2   1   -0.80    0.80
  -7   2   1   -0.40    1.20
  -7   2   1    1.30    0.80
  -7   2   1    0.90    1.20
  -7   2   1    1.00    0.60
   6  -2  -1   10.90    2.10
   6  -2  -1    9.80    2.00
   6  -2  -1   28.00    6.20
   6  -2  -1    9.30    1.60
   6  -2  -1   12.50    1.70
  -6   2   1    5.00    1.50
  -6   2   1    4.10    1.40
   5  -2  -1   51.19    4.00
   5  -2  -1   43.00    4.00
   5  -2  -1   48.70    4.40
   5  -2  -1   47.90    4.00
   5  -2  -1   45.80    4.10
   5  -2  -1   51.69    4.60
   5  -2  -1   42.30    4.10
   5  -2  -1   53.39    5.40
   5  -2  -1   43.80    4.00
   5  -2  -1   47.70    4.10
   5  -2  -1   48.30    4.10
   5  -2  -1   68.59    7.70
   5  -2  -1   47.50    4.00
  -5   2   1   45.80    3.80
  -5   2   1   48.40    4.10
  -5   2   1   49.00    4.30
  -5   2   1   49.00    3.70
  -5   2   1   45.30    4.10
  -5   2   1   38.90    3.90
  -5   2   1   49.40    3.80
   4  -2  -1    0.60    0.50
   4  -2  -1    0.50    6.90
   4  -2  -1   -0.70    0.30
   4  -2  -1    0.60    0.50
   4  -2  -1   -1.40    3.30
  -4   2   1    0.60    0.40
  -4   2   1    0.60    0.50
  -4   2   1    0.10    0.70
  -4   2   1    0.50    0.60
  -4   2   1    0.00    0.50
   3  -2  -1    0.80    2.50
   3  -2  -1   -7.20    4.20
   3  -2  -1    0.30    0.30
   3  -2  -1    0.00    0.40
   3  -2  -1   -0.30    0.30
  -3   2   1   -0.30    0.30
  -3   2   1    0.00    0.30
  -3   2   1    0.40    0.50
  -3   2   1   -0.30    0.20
   2  -2  -1 2704.33  193.58
   2  -2  -1 2713.73  188.18
   2  -2  -1 3089.79  188.38
   2  -2  -1 2907.51  195.28
  -2   2   1 2774.62  187.78
   1  -2  -1    0.30    0.30
   1  -2  -1    0.20    0.60
   1  -2  -1    0.20    0.20
   1  -2  -1    0.00    0.20
  -1   2   1    0.00    0.20
  -1   2   1    0.00    0.20
  -1   2   1    0.10    0.30
   0  -2  -1    0.10    0.20
   0  -2  -1    0.00    0.20
   0  -2  -1   -0.20    0.20
   0   2   1   -0.10    0.20
   0   2   1   -0.20    0.20
  -1  -2  -1   -5.80    9.80
  -1  -2  -1    1.70    0.30
  -1  -2  -1    0.20    1.50
   1   2   1    1.40    0.30
  -2  -2  -1   -0.30    0.20
  -2  -2  -1   -6.00   17.30
  -2  -2  -1   -0.70    0.20
  -2  -2  -1   -4.70    2.40
  -2  -2  -1   -0.30    0.30
  -2  -2  -1    0.10    0.30
   2   2   1   -0.30    0.30
   2   2   1   -0.90    0.20
  -3  -2  -1   -0.10    0.30
  -3  -2  -1    2.30    3.90
  -3  -2  -1   -0.10    1.00
  -3  -2  -1    0.00    0.20
  -3  -2  -1    0.40    0.30
  -3  -2  -1  -18.80   28.10
  -3  -2  -1    0.10    0.30
   3   2   1    0.30    0.30
   3   2   1    0.00    0.40
   3   2   1  -77.29   39.60
  -4  -2  -1   84.29    6.30
  -4  -2  -1   96.99    6.50
  -4  -2  -1   89.49   46.40
  -4  -2  -1   89.39    6.60
  -4  -2  -1   90.59    6.20
  -4  -2  -1   81.09    6.50
  -4  -2  -1   90.99    6.30
   4   2   1   87.19    6.30
   4   2   1   94.79    6.70
   4   2   1   87.49    6.30
   4   2   1   93.19    6.40
   4   2   1   94.49   13.50
  -5  -2  -1    0.60    0.50
  -5  -2  -1    0.20    0.40
  -5  -2  -1    0.90    0.50
  -5  -2  -1   -0.60    0.60
  -5  -2  -1   10.40   11.30
  -5  -2  -1    0.20    0.70
  -5  -2  -1    0.20    0.30
  -5  -2  -1    1.00    0.60
   5   2   1    0.80    0.50
   5   2   1   -0.10    0.50
   5   2   1  -14.80    9.90
   5   2   1    0.70    0.40
   5   2   1    0.20    0.40
   5   2   1    0.20    0.40
   5   2   1    0.40    0.40
  -6  -2  -1   -0.10    0.50
  -6  -2  -1    0.80    1.00
  -6  -2  -1    0.00    0.80
  -6  -2  -1    0.60    0.70
  -6  -2  -1    0.10    0.80
  -6  -2  -1   -0.30    0.70
  -6  -2  -1    1.30    0.90
  -6  -2  -1    0.30    0.60
  -6  -2  -1    1.00    0.80
   6   2   1    2.30   11.90
   6   2   1    0.00    0.50
   6   2   1    0.50    0.60
   6   2   1    0.00    0.60
  -7  -2  -1   75.69    6.00
  -7  -2  -1   70.69    6.50
  -7  -2  -1   79.49    5.90
  -7  -2  -1   73.09    5.90
  -7  -2  -1   83.69    6.20
  -7  -2  -1   74.29    6.60
  -7  -2  -1   79.19    6.20
   7   2   1   74.89    6.00
   7   2   1   80.89   17.70
   7   2   1   70.79    6.00
   7   2   1   75.69    5.70
   7   2   1   84.19    6.10
  -8  -2  -1    0.30    1.00
  -8  -2  -1    1.40    0.90
  -8  -2  -1   -0.10    1.10
  -8  -2  -1    1.50    1.00
   8   2   1    1.90    0.80
   8   2   1   40.00   28.80
   8   2   1    1.60    0.90
  -9  -2  -1   -0.50    1.10
  -9  -2  -1   -0.70    1.00
  -9  -2  -1    0.70    0.70
  -9  -2  -1    2.00    0.90
   9   2   1    0.10    0.70
   9   2   1    0.40    0.60
 -10  -2  -1   41.60    3.30
  10   2   1   41.90    3.20
   8  -3  -1    6.20    0.80
   8  -3  -1    6.80    1.10
   8  -3  -1    7.60    1.20
   8  -3  -1    5.80    1.00
  -8   3   1    4.80    1.00
  -8   3   1    3.80    1.00
   7  -3  -1   51.89    4.20
   7  -3  -1   48.00    4.20
   7  -3  -1   61.99    4.90
   7  -3  -1   53.39    4.40
   7  -3  -1   53.39    4.50
   7  -3  -1   51.19    4.20
   7  -3  -1   58.59    4.70
  -7   3   1   48.90    4.60
  -7   3   1   57.49    4.40
  -7   3   1   49.10    4.30
  -7   3   1   55.09    4.20
   6  -3  -1    0.50    1.50
   6  -3  -1    0.40    0.80
   6  -3  -1   -1.40    0.90
   6  -3  -1    1.40    1.00
   6  -3  -1    0.30    0.60
   6  -3  -1    0.90    0.70
   6  -3  -1   -2.30    1.10
   6  -3  -1    0.50    0.80
   6  -3  -1    0.40    0.70
  -6   3   1    0.30    0.70
  -6   3   1    0.20    0.80
  -6   3   1    0.00    0.50
   5  -3  -1   10.50    1.80
   5  -3  -1   12.30    1.70
   5  -3  -1   11.50    1.90
   5  -3  -1    8.30    2.00
   5  -3  -1   11.80    1.90
   5  -3  -1    9.00    1.80
   5  -3  -1   12.10    1.90
   5  -3  -1   12.20    1.90
   5  -3  -1    7.90    1.50
   5  -3  -1   10.20    1.70
   5  -3  -1    8.90    1.60
   5  -3  -1    9.60    2.00
  -5   3   1    9.50    1.40
  -5   3   1   10.60    1.90
  -5   3   1   12.50    1.40
  -5   3   1   10.50    1.60
  -5   3   1   10.90    1.80
   4  -3  -1    7.90    1.30
   4  -3  -1    7.90    1.20
   4  -3  -1    6.50    1.40
  -4   3   1    7.50    1.50
  -4   3   1    7.00    1.20
  -4   3   1    8.30    1.00
  -4   3   1    8.60    1.20
  -4   3   1    6.20    1.30
  -4   3   1    6.10    1.20
   3  -3  -1   -0.30    0.40
   3  -3  -1    0.00    0.40
  -3   3   1   -0.30    0.40
  -3   3   1    0.50    0.60
  -3   3   1   -0.40    0.30
   2  -3  -1   31.00    2.30
   2  -3  -1   26.90    2.20
   2  -3  -1   26.50    2.20
  -2   3   1   27.50    2.40
  -2   3   1   26.70    2.00
  -2   3   1   28.80    2.00
  -2   3   1   27.40    2.20
   1  -3  -1   84.09    5.90
   1  -3  -1   86.69    6.00
   1  -3  -1   85.39    5.90
  -1   3   1   82.19    5.80
  -1   3   1   86.99    5.80
  -1   3   1   78.99    5.90
   0  -3  -1   -0.10    0.30
   0  -3  -1    0.10    0.30
   0  -3  -1    0.30    0.20
   0   3   1    0.10    0.20
   0   3   1   -0.10    0.20
  -1  -3  -1   13.40   18.00
  -1  -3  -1    3.60   10.00
  -1  -3  -1    8.40    1.90
  -1  -3  -1    7.60    1.10
  -1  -3  -1    6.80    0.60
  -1  -3  -1    7.80    0.90
  -1  -3  -1    8.10    0.90
  -1  -3  -1    8.40    2.60
   1   3   1    7.90    0.90
   1   3   1    7.20    0.70
   1   3   1    7.20    0.70
  -2  -3  -1  227.58   16.70
  -2  -3  -1  244.18   30.20
  -2  -3  -1  233.78   16.00
  -2  -3  -1  235.78   15.80
   2   3   1  229.68   15.60
   2   3   1  225.28   15.50
  -3  -3  -1   -5.80    3.40
  -3  -3  -1   -0.20    1.00
  -3  -3  -1    0.20    0.60
  -3  -3  -1   33.70   24.10
  -4  -3  -1  331.87   59.69
  -4  -3  -1  309.77   21.30
  -4  -3  -1  307.77   22.50
  -4  -3  -1  310.97   24.40
  -4  -3  -1  319.07   21.40
  -4  -3  -1  336.47   21.80
  -4  -3  -1  338.77   21.50
   4   3   1  298.27   25.60
   4   3   1  362.26   86.79
   4   3   1  310.17   21.30
   4   3   1  322.07   21.40
   4   3   1  311.57   21.70
   4   3   1  315.87   21.50
   4   3   1  309.97   21.40
  -5  -3  -1   46.10   10.50
  -5  -3  -1   35.40    3.60
  -5  -3  -1   31.90    3.40
  -5  -3  -1   28.00    2.30
  -5  -3  -1   28.90    2.50
  -5  -3  -1   38.90    4.90
  -5  -3  -1   29.00    2.80
  -5  -3  -1   23.80    2.50
  -5  -3  -1   30.40    2.40
   5   3   1   28.60    2.90
   5   3   1   27.00   11.60
   5   3   1   27.80    2.50
   5   3   1   31.30    2.60
   5   3   1   27.40    2.40
   5   3   1   26.60    2.30
   5   3   1   28.70    2.50
   5   3   1   26.90    2.50
  -6  -3  -1    6.80    1.20
  -6  -3  -1    0.30    0.80
  -6  -3  -1    4.30    1.00
  -6  -3  -1    2.00    1.10
  -6  -3  -1    1.00    0.60
  -6  -3  -1    0.30    0.90
  -6  -3  -1    0.60    0.90
  -6  -3  -1   -1.00   17.40
   6   3   1   -0.60    0.70
   6   3   1    3.90   16.30
   6   3   1    1.60    0.60
   6   3   1    4.90    1.00
   6   3   1    3.10    0.80
  -7  -3  -1   16.30    2.10
  -7  -3  -1   13.50    2.50
  -7  -3  -1   13.60    2.10
  -7  -3  -1   11.50    2.30
   7   3   1   15.20    2.10
   7   3   1   24.20   24.30
   7   3   1   12.80    1.90
   7   3   1   13.70    1.90
   7   3   1   10.90    1.60
  -8  -3  -1  194.58   14.00
  -8  -3  -1  181.28   13.00
  -8  -3  -1  182.98   14.00
  -8  -3  -1  174.38   13.20
   8   3   1  182.88   13.20
   8   3   1  186.18   12.90
   8   3   1  191.68   13.30
  -9  -3  -1    0.40    1.20
  -9  -3  -1    0.50    0.70
  -9  -3  -1    2.60    1.40
   9   3   1    1.10    0.80
   9   3   1    2.10    0.80
 -10  -3  -1   33.90    2.60
  10   3   1   28.60    2.40
  10   3   1   31.00    3.50
   7  -4  -1    1.20    0.70
   7  -4  -1    1.10    0.70
   7  -4  -1    0.60    0.50
   7  -4  -1    2.00    1.10
   7  -4  -1    0.80    0.60
   7  -4  -1    1.60    1.10
  -7   4   1    0.90    0.60
  -7   4   1   -0.80    0.50
  -7   4   1    0.00    0.80
   6  -4  -1  127.89    9.20
   6  -4  -1  131.19    9.70
   6  -4  -1  113.39    9.10
   6  -4  -1  130.69    9.10
   6  -4  -1  117.29    9.30
   6  -4  -1  125.89    9.50
   6  -4  -1  124.19    9.30
   6  -4  -1  132.29    9.50
   6  -4  -1  114.79    9.40
  -6   4   1  128.99    9.30
  -6   4   1  130.89    9.00
  -6   4   1  140.29    9.40
   5  -4  -1    2.80    1.00
   5  -4  -1    1.70    1.00
   5  -4  -1    4.30    1.30
   5  -4  -1    2.10    0.90
   5  -4  -1    1.30    0.90
   5  -4  -1    1.60    0.90
   5  -4  -1    4.10    1.50
   5  -4  -1    2.70    1.40
   5  -4  -1    2.60    1.10
  -5   4   1    3.20    1.00
  -5   4   1    2.30    0.70
   4  -4  -1    4.70    1.00
   4  -4  -1    2.90    1.10
   4  -4  -1    2.00    1.30
   4  -4  -1    1.50    0.90
   4  -4  -1    8.00    1.50
   4  -4  -1    0.40    0.90
   4  -4  -1    1.10    1.40
   4  -4  -1    2.00    0.90
   4  -4  -1    4.40    1.00
   4  -4  -1    2.60    1.20
   4  -4  -1    5.90    1.30
  -4   4   1    2.40    1.00
  -4   4   1    1.10    0.60
   3  -4  -1  110.69    8.40
   3  -4  -1  113.89    8.60
   3  -4  -1  122.39    8.30
  -3   4   1  119.19    8.00
  -3   4   1  114.69    8.60
   2  -4  -1    9.00    1.20
   2  -4  -1    6.90    1.00
   2  -4  -1    6.30    1.00
  -2   4   1    6.40    1.10
  -2   4   1    7.60    0.70
  -2   4   1    6.50    0.70
  -2   4   1    6.50    0.90
   1  -4  -1   -0.30    0.30
   1  -4  -1   -0.30    0.30
   1  -4  -1   -0.20    0.30
  -1   4   1    0.10    0.30
  -1   4   1    0.10    0.30
  -1   4   1   -0.40    0.30
  -1   4   1   -0.10    0.30
   0  -4  -1    9.50    1.10
   0  -4  -1    9.50    1.00
   0  -4  -1   10.50    1.20
   0   4   1    8.40    1.00
   0   4   1    9.20    1.00
   0   4   1    8.50    1.10
  -1  -4  -1   -2.60    1.60
  -1  -4  -1  -13.00   15.90
  -1  -4  -1    0.70    0.40
  -1  -4  -1    0.10    0.20
  -1  -4  -1    4.90   14.10
  -1  -4  -1   -0.10    0.40
  -1  -4  -1   -0.20    2.30
  -1  -4  -1    0.50    0.40
  -1  -4  -1   -0.50    0.60
   1   4   1    0.10    0.20
   1   4   1   -0.20    0.20
   1   4   1    0.10    0.40
  -2  -4  -1   -0.90   41.30
  -2  -4  -1    3.60    2.50
  -2  -4  -1   -0.10    0.20
  -2  -4  -1   -0.20    0.70
  -2  -4  -1    0.60    0.70
  -2  -4  -1    0.30    0.30
   2   4   1    0.00    0.40
   2   4   1    0.50    0.30
  -3  -4  -1    9.50    2.00
  -3  -4  -1    8.20    1.10
  -3  -4  -1    8.50    1.50
  -3  -4  -1   22.50   25.80
  -3  -4  -1   10.80    4.70
   3   4   1    8.10    1.20
   3   4   1    8.00    1.00
   3   4   1    8.30    1.00
   3   4   1    9.50    1.40
  -4  -4  -1   28.90    3.80
  -4  -4  -1   26.50    2.90
  -4  -4  -1   28.40    3.30
  -4  -4  -1   22.50    6.80
  -4  -4  -1   -2.70   31.50
  -4  -4  -1   20.20    1.90
   4   4   1   21.00    1.90
   4   4   1   20.10    1.90
   4   4   1   19.30    2.40
   4   4   1   20.40    2.10
   4   4   1   19.60    1.90
   4   4   1   22.20    1.90
  -5  -4  -1    0.40    0.50
  -5  -4  -1   -0.20    0.70
  -5  -4  -1   -8.20    8.60
  -5  -4  -1   -1.80    0.70
  -5  -4  -1    0.30    0.40
   5   4   1    0.70    0.50
   5   4   1   -0.10    0.50
   5   4   1    0.20    0.60
   5   4   1    0.20    0.40
   5   4   1   -0.20    0.40
   5   4   1    1.00    0.60
   5   4   1   -0.10    0.70
  -6  -4  -1    9.70    1.40
  -6  -4  -1   -4.10   13.60
  -6  -4  -1    9.30    1.70
  -6  -4  -1    7.30    1.90
  -6  -4  -1   10.00    2.90
  -6  -4  -1   14.70    3.70
  -6  -4  -1    9.40    1.80
   6   4   1   10.60    1.50
   6   4   1    8.80    1.60
   6   4   1    6.60    1.90
   6   4   1   11.70    1.70
   6   4   1   10.90    1.50
   6   4   1   12.60    1.70
   6   4   1   11.10    1.60
   6   4   1   10.60    1.70
   6   4   1   13.60    2.00
  -7  -4  -1    0.80    1.00
  -7  -4  -1    1.70    1.20
  -7  -4  -1    2.50    1.40
   7   4   1    2.40    0.90
   7   4   1    2.70    0.70
   7   4   1    0.90    0.80
   7   4   1    2.30    1.20
   7   4   1    4.20    1.20
  -8  -4  -1    0.60    1.20
  -8  -4  -1   -0.90    0.60
  -8  -4  -1   -0.70    1.00
   8   4   1   -0.10    0.60
   8   4   1    0.50    0.50
   8   4   1    0.30    0.60
  -9  -4  -1    4.10    1.50
  -9  -4  -1    2.20    1.50
  -9  -4  -1    5.00    1.10
   9   4   1    1.50    0.80
   9   4   1    5.00    1.10
   9   4   1    2.00    0.70
 -10  -4  -1    1.60    1.40
  10   4   1    4.80    1.00
   7  -5  -1   -0.40    0.40
   7  -5  -1    0.50    0.70
   7  -5  -1   -1.30    0.70
   7  -5  -1   -0.60    0.30
   7  -5  -1    0.00    0.60
   7  -5  -1    0.80    0.60
   6  -5  -1    0.80    0.90
   6  -5  -1    0.50    0.60
   6  -5  -1    1.20    0.70
   6  -5  -1    0.30    1.20
   6  -5  -1    1.50    1.00
   6  -5  -1    1.00    0.90
   6  -5  -1    1.70    1.00
   6  -5  -1    0.30    0.60
  -6   5   1    0.50    0.70
  -6   5   1    3.00    1.00
   5  -5  -1  124.19    9.30
   5  -5  -1  134.19   10.60
   5  -5  -1  135.49   10.00
   5  -5  -1  119.09    9.80
   5  -5  -1  118.09    9.10
   5  -5  -1  123.79    9.70
  -5   5   1  117.29    8.60
  -5   5   1  119.29    9.40
   4  -5  -1    0.60    0.80
   4  -5  -1   -0.60    0.60
   4  -5  -1    0.60    0.90
   4  -5  -1    0.60    1.20
   4  -5  -1   -0.80    0.70
   4  -5  -1   -0.70    1.00
   4  -5  -1    0.30    0.60
   4  -5  -1    0.40    1.30
   4  -5  -1   -0.90    0.70
   4  -5  -1    0.80    0.80
  -4   5   1   -0.70    0.50
   3  -5  -1    0.40    0.90
   3  -5  -1   -0.10    0.50
   3  -5  -1   -0.50    1.00
   3  -5  -1    0.60    0.70
   3  -5  -1   -0.50    1.00
   3  -5  -1    0.40    0.80
   3  -5  -1    0.90    0.60
   3  -5  -1    1.10    1.10
   3  -5  -1    1.20    1.00
   3  -5  -1    0.70    0.80
   3  -5  -1   -0.30    0.60
   3  -5  -1    0.10    0.80
   3  -5  -1   -0.20    0.80
   3  -5  -1    0.20    0.80
  -3   5   1   -0.80    0.50
   2  -5  -1  684.03   50.29
   2  -5  -1  730.33   50.69
   2  -5  -1  760.72   50.19
   2  -5  -1  804.82   50.09
   2  -5  -1  719.83   50.29
   2  -5  -1  833.52   50.19
   2  -5  -1  737.73   50.69
  -2   5   1  739.13   50.09
  -2   5   1  723.03   50.29
   1  -5  -1    0.10    0.50
   1  -5  -1    0.10    0.40
   1  -5  -1    0.10    0.40
  -1   5   1    0.00    0.40
  -1   5   1    0.60    0.50
  -1   5   1    0.60    0.50
   0  -5  -1   -0.10    0.40
   0  -5  -1    0.70    0.50
   0  -5  -1   -0.20    0.30
   0   5   1    0.10    0.40
   0   5   1   -0.90    0.30
   0   5   1    0.10    0.50
   0   5   1    0.40    0.50
  -1  -5  -1  173.78   11.90
  -1  -5  -1  168.68   12.60
   1   5   1  176.78   12.30
   1   5   1  171.98   12.20
   1   5   1  181.18   11.80
  -2  -5  -1    0.10    1.00
  -2  -5  -1    0.20    0.40
  -2  -5  -1   -1.90   15.70
  -2  -5  -1    3.20    2.60
  -2  -5  -1    2.90    0.80
   2   5   1   -0.10    0.50
   2   5   1   -0.40    0.30
  -3  -5  -1    0.80    0.90
  -3  -5  -1    1.20    1.20
  -3  -5  -1    3.90    3.60
  -3  -5  -1    0.40    0.40
  -3  -5  -1    0.30    0.70
   3   5   1   -0.40    0.50
   3   5   1    0.80    0.50
   3   5   1   -0.20    0.20
   3   5   1    0.20    0.30
   3   5   1   -0.20    0.50
  -4  -5  -1  818.82   53.39
  -4  -5  -1  763.02   54.59
  -4  -5  -1  778.72   52.39
  -4  -5  -1  775.52   53.09
  -4  -5  -1  793.62   53.39
   4   5   1  814.92   52.29
   4   5   1  768.02   52.29
   4   5   1  751.32   52.49
   4   5   1  743.43   52.69
   4   5   1  785.92   52.39
   4   5   1  794.92   52.69
   4   5   1  813.02   52.29
  -5  -5  -1    0.00    0.90
  -5  -5  -1    0.30    1.50
  -5  -5  -1    0.00    0.40
  -5  -5  -1   -0.90    8.20
  -5  -5  -1    0.00    0.70
  -5  -5  -1   -1.30    1.00
   5   5   1    1.10    0.70
   5   5   1    0.60    0.60
   5   5   1   -0.50    0.30
   5   5   1    0.20    0.70
   5   5   1   -0.60    0.30
   5   5   1   -0.60    0.70
   5   5   1   -0.80    0.50
   5   5   1   -0.20    0.50
  -6  -5  -1   -1.10    1.00
  -6  -5  -1    1.60    0.90
  -6  -5  -1   -0.10    1.00
  -6  -5  -1   -0.10    0.60
  -6  -5  -1   -0.70    1.00
   6   5   1    0.30    0.40
   6   5   1    0.90    0.60
   6   5   1    0.30    0.60
   6   5   1   -0.40    0.50
   6   5   1    0.30    0.50
   6   5   1    0.50    0.70
   6   5   1   -0.50    0.60
  -7  -5  -1   25.00    3.60
  -7  -5  -1   24.80    3.80
  -7  -5  -1   24.90    2.80
   7   5   1   23.40    2.60
   7   5   1   25.10    2.80
   7   5   1   22.80    2.10
   7   5   1   21.00    2.60
   7   5   1   21.40    2.10
  -8  -5  -1    3.40    1.10
  -8  -5  -1    4.40    1.80
  -8  -5  -1    2.70    1.50
   8   5   1    6.70    1.30
   8   5   1    4.60    1.10
   8   5   1    7.70    1.40
  -9  -5  -1    0.50    1.10
  -9  -5  -1    0.80    1.40
   9   5   1   -0.40    0.60
   9   5   1    0.00    0.50
   9   5   1    0.10    0.40
   6  -6  -1    0.80    0.80
   6  -6  -1    0.50    0.60
   6  -6  -1    0.20    0.60
   6  -6  -1   -0.20    0.80
   5  -6  -1    2.00    0.90
   5  -6  -1    2.00    1.20
   5  -6  -1    1.70    0.90
   5  -6  -1    1.20    0.90
   5  -6  -1    1.40    1.20
   5  -6  -1    0.30    0.60
   5  -6  -1    1.50    0.70
   5  -6  -1    0.90    0.60
   4  -6  -1    5.00    1.70
   4  -6  -1    8.70    1.90
   4  -6  -1    4.40    1.90
   4  -6  -1    3.60    1.60
   4  -6  -1    5.10    1.20
   4  -6  -1    3.60    1.30
   4  -6  -1    5.20    1.90
  -4   6   1    5.90    1.30
   3  -6  -1    1.20    0.70
   3  -6  -1    0.90    1.10
   3  -6  -1    0.10    0.90
   3  -6  -1    0.10    0.70
   3  -6  -1    0.40    1.10
   3  -6  -1    0.40    0.80
   3  -6  -1   -1.30    0.80
   3  -6  -1    2.10    1.20
   3  -6  -1    0.10    0.80
   3  -6  -1    0.00    0.70
   3  -6  -1   -0.10    0.80
   2  -6  -1   16.30    2.10
   2  -6  -1   16.70    2.30
   2  -6  -1   18.00    2.30
   2  -6  -1   13.50    1.90
   2  -6  -1   16.10    1.80
   2  -6  -1   16.60    2.50
   2  -6  -1   16.80    2.10
   2  -6  -1   16.70    2.20
   2  -6  -1   12.10    2.20
   2  -6  -1   13.50    2.30
   2  -6  -1   16.80    2.20
   2  -6  -1   13.00    2.00
   2  -6  -1   13.10    1.80
   2  -6  -1   14.50    1.90
   2  -6  -1   13.10    1.80
   2  -6  -1   14.30    1.80
   2  -6  -1   14.20    2.30
   1  -6  -1    1.20    1.10
   1  -6  -1    0.00    0.80
   1  -6  -1   -0.20    1.30
   1  -6  -1    1.10    0.90
   1  -6  -1    0.40    0.90
   1  -6  -1   -0.10    0.80
   1  -6  -1    0.40    0.60
   1  -6  -1    0.10    0.70
   1  -6  -1    1.00    0.80
   1  -6  -1   -0.30    0.70
   1  -6  -1    0.40    1.10
   1  -6  -1    1.30    0.80
   1  -6  -1    1.10    0.70
   1  -6  -1    0.90    0.70
   0  -6  -1   -0.70    0.50
   0  -6  -1   -1.50    0.60
   0  -6  -1   -0.40    1.00
   0  -6  -1    0.60    0.50
   0  -6  -1   -0.50    0.40
   0   6   1    0.70    0.60
   0   6   1   -0.20    0.60
  -1  -6  -1    9.70    1.60
  -1  -6  -1   11.80    1.60
   1   6   1   11.50    1.00
   1   6   1    9.10    1.50
   1   6   1   12.50    1.70
   1   6   1    9.50    1.00
  -2  -6  -1  116.59    8.40
  -2  -6  -1  104.79    8.50
   2   6   1  112.79    8.50
   2   6   1  113.49    8.00
   2   6   1  114.29    8.50
   2   6   1  126.39    8.00
  -3  -6  -1   -0.40    0.80
  -3  -6  -1    0.50    0.70
  -3  -6  -1    0.40    0.50
  -3  -6  -1   -7.40   10.90
  -3  -6  -1    0.10    1.10
  -3  -6  -1    1.40    1.50
   3   6   1   -0.40    0.30
   3   6   1    0.10    0.70
   3   6   1    0.10    0.30
   3   6   1    0.20    0.60
   3   6   1   -0.10    0.50
  -4  -6  -1   50.59    4.10
  -4  -6  -1   53.89    4.90
  -4  -6  -1   40.40    3.70
  -4  -6  -1   53.79    7.80
  -4  -6  -1   48.30    4.00
  -4  -6  -1   56.49    5.30
  -4  -6  -1   46.70    5.60
   4   6   1   39.50    4.50
   4   6   1   47.80    3.70
   4   6   1   42.50    3.80
   4   6   1   47.30    4.20
   4   6   1   50.39    3.70
   4   6   1   42.90    3.70
   4   6   1   58.49    7.00
  -5  -6  -1    6.50    7.20
  -5  -6  -1   13.00    1.90
  -5  -6  -1   12.40    2.80
  -5  -6  -1   12.80    2.90
  -5  -6  -1   11.40    1.70
  -5  -6  -1   15.30    2.10
  -5  -6  -1    8.50    2.20
  -5  -6  -1   13.00    1.70
   5   6   1   13.50    1.60
   5   6   1   11.30    1.70
   5   6   1   12.00    1.60
   5   6   1   12.30    1.70
   5   6   1   12.90    1.70
   5   6   1   10.90    1.70
  -6  -6  -1   -0.30    0.80
  -6  -6  -1    0.50    1.30
  -6  -6  -1    0.70    0.60
  -6  -6  -1   -2.60   10.90
  -6  -6  -1    0.00    1.20
  -6  -6  -1    0.70    0.90
  -6  -6  -1    4.60    2.10
   6   6   1    0.30    0.50
   6   6   1    0.00    0.60
   6   6   1    0.20    0.60
   6   6   1    0.60    0.50
   6   6   1   -0.40    0.70
   6   6   1    0.20    0.70
   6   6   1    0.80    0.60
  -7  -6  -1    3.50    1.70
  -7  -6  -1    4.50    1.80
  -7  -6  -1    1.20    0.70
  -7  -6  -1    5.10    2.60
   7   6   1    2.10    0.70
   7   6   1    1.00    0.60
   7   6   1    1.80    0.70
   7   6   1    1.50    0.80
   7   6   1    2.60    0.90
   7   6   1    1.50    0.70
  -8  -6  -1   11.40    2.60
   8   6   1    8.50    1.50
   8   6   1   11.00    1.50
   8   6   1   10.70    1.20
  -9  -6  -1    3.40    1.70
  -9  -6  -1    1.60    1.20
   9   6   1    0.50    0.40
   9   6   1   -0.70    0.50
   9   6   1   -0.30    0.80
   5  -7  -1    8.30    1.10
   5  -7  -1    9.70    1.20
   5  -7  -1    9.40    1.40
   4  -7  -1   11.30    1.70
   3  -7  -1    4.20    1.00
   3  -7  -1    1.20    1.20
   3  -7  -1    2.60    1.00
   3  -7  -1    2.00    1.20
   3  -7  -1    3.10    0.90
   3  -7  -1    3.90    1.00
   3  -7  -1    2.90    1.00
   3  -7  -1    2.00    0.90
   3  -7  -1    3.40    1.20
   2  -7  -1   18.20    2.50
   2  -7  -1   16.50    2.50
   2  -7  -1   19.10    2.10
   2  -7  -1   16.10    2.00
   2  -7  -1   19.20    2.50
   2  -7  -1   14.70    2.10
   2  -7  -1   14.60    2.40
   2  -7  -1   19.30    2.40
   2  -7  -1   17.70    2.30
   2  -7  -1   20.70    2.40
   2  -7  -1   19.20    2.20
   1  -7  -1    0.10    0.80
   1  -7  -1    0.60    0.70
   1  -7  -1    0.40    0.60
   1  -7  -1   -0.70    0.90
   1  -7  -1   -0.80    0.60
   1  -7  -1    1.10    0.90
   1  -7  -1    0.50    0.60
   1  -7  -1   -0.30    0.70
   1  -7  -1    0.60    0.90
   1  -7  -1   -0.10    0.90
   1  -7  -1   -0.40    0.70
   1  -7  -1    0.10    0.60
   1  -7  -1   -0.20    0.70
   1  -7  -1    1.30    1.10
   1  -7  -1    0.40    1.00
   1  -7  -1   -0.30    1.00
   1  -7  -1    0.40    0.70
   0  -7  -1  256.07   18.10
   0  -7  -1  267.27   18.00
   0  -7  -1  266.97   18.20
   0  -7  -1  279.27   18.00
   0  -7  -1  260.77   18.00
   0  -7  -1  263.87   18.00
   0  -7  -1  278.47   18.20
   0  -7  -1  251.87   18.10
   0  -7  -1  267.27   18.30
   0  -7  -1  249.28   17.90
   0  -7  -1  237.18   18.00
   0  -7  -1  247.38   18.60
   0  -7  -1  244.68   17.90
   0  -7  -1  271.47   18.50
  -1  -7  -1    6.50    1.20
  -1  -7  -1    5.50    1.30
  -1  -7  -1    5.40    1.10
  -1  -7  -1    8.30    1.50
  -1  -7  -1    5.10    1.30
  -1  -7  -1    4.80    1.10
  -1  -7  -1    4.30    1.20
  -1  -7  -1    8.00    1.40
  -1  -7  -1    4.10    1.00
  -1  -7  -1    5.40    1.60
  -1  -7  -1    6.40    1.20
  -1  -7  -1    5.00    1.10
  -1  -7  -1    5.00    1.40
   1   7   1    4.30    0.70
  -2  -7  -1   -0.10    0.60
  -2  -7  -1    1.00    0.60
  -2  -7  -1    0.10    0.70
  -2  -7  -1    0.00    0.60
  -2  -7  -1    0.80    0.80
  -2  -7  -1    1.80    1.00
  -2  -7  -1    0.70    0.60
  -2  -7  -1    1.40    1.10
  -2  -7  -1    0.10    0.60
  -2  -7  -1    0.70    0.80
  -2  -7  -1    0.00    0.50
  -2  -7  -1    0.50    0.70
   2   7   1    0.10    0.40
   2   7   1    0.80    0.60
   2   7   1    1.60    1.10
  -3  -7  -1    0.60    0.60
  -3  -7  -1    1.60    0.80
  -3  -7  -1   -0.70    1.20
  -3  -7  -1   -0.40    0.50
  -3  -7  -1    0.90    0.70
  -3  -7  -1    0.70    0.90
  -3  -7  -1    0.70    0.60
  -3  -7  -1    0.10    0.60
  -3  -7  -1   -0.70    0.60
  -3  -7  -1    0.20    0.90
  -3  -7  -1    0.60    0.90
   3   7   1    0.80    0.60
   3   7   1   -0.50    0.40
   3   7   1   -0.40    0.40
  -4  -7  -1   27.90    3.10
  -4  -7  -1   38.60    7.60
  -4  -7  -1   28.20    2.90
  -4  -7  -1   27.50    2.50
  -4  -7  -1   21.50    2.60
  -4  -7  -1   24.50    2.80
  -4  -7  -1   25.10    2.70
  -4  -7  -1   32.20    3.90
  -4  -7  -1   24.50    2.40
  -4  -7  -1   22.30    2.70
   4   7   1   27.90    2.70
   4   7   1   21.20    2.20
   4   7   1   25.40    2.50
   4   7   1   23.70    3.20
   4   7   1   25.80    2.30
  -5  -7  -1    0.60    0.80
  -5  -7  -1   -1.00    1.30
  -5  -7  -1   -5.30    8.30
  -5  -7  -1   -1.50    0.60
  -5  -7  -1    0.30    0.80
  -5  -7  -1    0.60    0.80
  -5  -7  -1   -0.40    1.20
  -5  -7  -1   -0.50    0.70
  -5  -7  -1   -1.20    0.60
  -5  -7  -1    1.30    1.00
  -5  -7  -1   -0.20    1.30
   5   7   1    0.70    0.70
   5   7   1    0.20    0.40
   5   7   1    0.10    0.40
   5   7   1   -0.60    0.70
   5   7   1    0.30    0.60
  -6  -7  -1  159.38   14.70
  -6  -7  -1  188.58   14.50
  -6  -7  -1  194.38   20.20
  -6  -7  -1  181.58   13.40
  -6  -7  -1  184.88   14.80
  -6  -7  -1  180.88   13.10
   6   7   1  195.08   13.20
   6   7   1  188.08   13.30
   6   7   1  190.68   13.30
   6   7   1  194.58   13.20
   6   7   1  197.78   13.30
   6   7   1  194.78   13.20
  -7  -7  -1   -0.50    1.30
  -7  -7  -1    0.60    0.50
  -7  -7  -1    0.60    1.40
  -7  -7  -1    0.10    2.20
   7   7   1   -0.10    0.70
   7   7   1    0.60    0.60
   7   7   1    0.50    0.50
   7   7   1    1.70    1.10
   7   7   1   -0.10    0.40
   7   7   1    1.40    0.60
  -8  -7  -1   -1.00    1.10
  -8  -7  -1   -0.40    1.30
   8   7   1    0.20    0.70
   8   7   1    0.40    0.50
   8   7   1    0.20    0.40
   8   7   1    0.00    0.60
   8   7   1   -0.20    0.50
  -9  -7  -1   -0.40    0.50
  -9  -7  -1   -0.40    0.50
   9   7   1    0.20    0.30
   9   7   1   -0.80    0.80
   4  -8  -1    0.70    0.60
   4  -8  -1    0.10    0.60
   4  -8  -1   -0.10    0.50
   3  -8  -1    0.00    0.60
   3  -8  -1    0.80    0.70
   3  -8  -1   -0.50    1.00
   3  -8  -1    1.00    0.70
   3  -8  -1    0.60    0.90
   3  -8  -1   -0.30    0.50
   2  -8  -1   96.39    6.90
   2  -8  -1   92.89    6.90
   2  -8  -1   94.49    7.10
   2  -8  -1  103.09    7.10
   2  -8  -1   86.59    7.10
   2  -8  -1   99.59    6.80
   2  -8  -1   92.49    7.20
   2  -8  -1   77.79    6.80
   1  -8  -1    0.40    0.50
   1  -8  -1    0.10    0.90
   1  -8  -1    0.20    0.80
   1  -8  -1   -0.20    0.60
   1  -8  -1   -1.10    0.90
   1  -8  -1    1.10    0.80
   1  -8  -1    0.00    0.60
   1  -8  -1    1.10    1.00
   1  -8  -1   -0.80    0.50
   1  -8  -1    2.00    0.90
   0  -8  -1    0.60    0.70
   0  -8  -1   -0.70    0.50
   0  -8  -1   -0.20    0.70
   0  -8  -1   -0.10    0.50
   0  -8  -1   -0.20    0.40
   0  -8  -1    0.40    0.80
   0  -8  -1    0.20    0.60
   0  -8  -1    0.90    0.80
   0  -8  -1    0.90    1.00
   0  -8  -1    1.30    1.00
   0  -8  -1   -0.10    1.00
  -1  -8  -1    4.40    1.30
  -1  -8  -1    4.60    1.30
  -1  -8  -1    3.00    0.90
  -1  -8  -1    6.30    1.40
  -1  -8  -1    3.60    1.00
  -1  -8  -1    3.60    1.00
  -1  -8  -1    4.00    1.00
  -1  -8  -1    6.70    1.20
  -1  -8  -1    4.30    1.10
  -1  -8  -1    4.50    1.50
   1   8   1    4.20    1.00
  -2  -8  -1    0.30    0.60
  -2  -8  -1    1.90    0.90
  -2  -8  -1   -0.50    0.70
  -2  -8  -1   -0.30    0.80
  -2  -8  -1    0.50    0.80
  -2  -8  -1    1.90    0.80
  -2  -8  -1   -0.30    0.70
  -2  -8  -1    0.40    0.60
  -2  -8  -1    0.20    0.50
  -2  -8  -1   -0.50    0.40
  -2  -8  -1    0.00    1.00
   2   8   1    0.70    0.40
  -3  -8  -1    0.90    0.60
  -3  -8  -1    0.00    0.70
  -3  -8  -1    1.20    1.00
  -3  -8  -1    0.00    0.60
  -3  -8  -1    0.70    0.80
  -3  -8  -1   -0.50    0.60
  -3  -8  -1   -0.40    0.80
  -3  -8  -1    0.60    0.70
  -3  -8  -1   -0.20    0.60
  -3  -8  -1    0.40    0.60
   3   8   1    0.20    0.40
   3   8   1    0.80    0.60
  -4  -8  -1  105.79    8.50
  -4  -8  -1  108.69    7.80
  -4  -8  -1   95.19    7.90
  -4  -8  -1  101.39    8.10
  -4  -8  -1   97.09    8.00
  -4  -8  -1  113.39    8.00
  -4  -8  -1  111.99    8.10
  -4  -8  -1  100.09    7.80
  -4  -8  -1  110.19    7.90
   4   8   1  104.59    7.70
   4   8   1  120.29    7.80
   4   8   1  107.69    8.20
  -5  -8  -1   -0.10    0.70
  -5  -8  -1    0.30    0.60
  -5  -8  -1    0.30    0.90
  -5  -8  -1   -0.20    0.60
  -5  -8  -1    1.00    0.60
  -5  -8  -1   -0.20    0.60
  -5  -8  -1    0.90    0.90
  -5  -8  -1    0.60    0.70
  -5  -8  -1    1.70    0.90
  -5  -8  -1    0.90    1.00
   5   8   1    0.30    0.50
   5   8   1    0.00    0.50
   5   8   1    0.40    0.50
   5   8   1    1.50    0.70
  -6  -8  -1   -0.90    0.70
  -6  -8  -1   -0.70    0.40
  -6  -8  -1   -0.10    0.60
  -6  -8  -1    0.40    0.80
  -6  -8  -1   -0.30    0.60
   6   8   1   -0.20    0.40
   6   8   1   -0.80    0.40
   6   8   1    0.30    0.50
   6   8   1    0.70    0.50
  -7  -8  -1    5.70    1.20
  -7  -8  -1    5.90    1.30
  -7  -8  -1    6.80    1.40
   7   8   1    6.40    1.10
   7   8   1    7.00    1.10
   7   8   1    7.00    1.10
   7   8   1    6.90    1.10
  -8  -8  -1    3.40    1.00
  -8  -8  -1    4.00    0.80
   8   8   1    0.80    0.70
   8   8   1    3.40    0.60
  -9  -8  -1    0.00    0.50
   9   8   1    0.40    0.30
   2  -9  -1    8.30    1.10
   2  -9  -1    5.20    1.20
   2  -9  -1    7.80    1.20
   1  -9  -1    1.70    0.60
   1  -9  -1    0.60    0.70
   1  -9  -1    1.00    0.90
   1  -9  -1    0.40    0.80
   1  -9  -1    1.70    0.70
   1  -9  -1    1.00    0.50
   1  -9  -1    0.60    0.80
   0  -9  -1    0.60    0.80
   0  -9  -1    0.30    0.60
   0  -9  -1   -0.10    0.60
   0  -9  -1    0.20    0.80
   0  -9  -1    0.30    0.50
   0  -9  -1    0.80    0.50
   0  -9  -1    1.00    0.50
   0  -9  -1    0.20    0.70
  -1  -9  -1   10.70    1.80
  -1  -9  -1   10.80    1.50
  -1  -9  -1   12.80    1.60
  -1  -9  -1   10.70    1.40
  -1  -9  -1   10.50    1.50
  -1  -9  -1   10.00    1.50
  -1  -9  -1    8.40    1.80
  -1  -9  -1    8.80    1.60
  -2  -9  -1   92.19    7.30
  -2  -9  -1  101.79    7.40
  -2  -9  -1  100.69    7.30
  -2  -9  -1  118.89    7.90
  -2  -9  -1   95.19    7.40
  -2  -9  -1  100.09    7.60
  -2  -9  -1  103.39    7.40
  -2  -9  -1  100.29    7.90
  -2  -9  -1   91.39    7.40
   2   9   1  114.09    7.80
   2   9   1   95.99    7.10
  -3  -9  -1   -0.70    0.70
  -3  -9  -1   -0.30    0.50
  -3  -9  -1    0.00    0.50
  -3  -9  -1   -0.20    0.40
  -3  -9  -1    0.80    1.00
  -3  -9  -1    0.80    0.70
  -3  -9  -1   -0.30    0.50
  -3  -9  -1   -0.20    0.60
  -3  -9  -1   -0.60    0.60
   3   9   1   -0.30    0.40
   3   9   1   -0.20    0.50
  -4  -9  -1    4.40    1.00
  -4  -9  -1    6.50    1.10
  -4  -9  -1    6.20    1.20
  -4  -9  -1    5.20    1.40
  -4  -9  -1    4.30    1.40
  -4  -9  -1    6.50    1.30
  -4  -9  -1    6.40    1.20
  -4  -9  -1    6.50    1.20
  -4  -9  -1    4.50    1.00
   4   9   1    5.00    0.90
   4   9   1    4.80    1.00
   4   9   1    4.90    0.90
  -5  -9  -1    0.60    0.60
  -5  -9  -1   -0.20    0.60
  -5  -9  -1    0.70    0.70
  -5  -9  -1    0.00    0.40
  -5  -9  -1    0.00    0.80
  -5  -9  -1    0.50    0.60
  -5  -9  -1    0.00    0.50
  -5  -9  -1    0.60    0.70
   5   9   1   -0.10    0.40
   5   9   1   -0.70    0.40
   5   9   1   -0.20    0.70
   5   9   1    0.60    0.50
  -6  -9  -1    0.00    0.60
  -6  -9  -1    1.00    0.80
  -6  -9  -1    0.40    0.70
  -6  -9  -1   -0.20    0.50
  -6  -9  -1    0.80    0.70
  -6  -9  -1    1.30    0.70
   6   9   1    1.50    0.60
   6   9   1    0.40    0.50
   6   9   1    1.10    0.50
   6   9   1    1.00    0.50
  -7  -9  -1    3.00    0.70
  -7  -9  -1    1.60    0.70
  -7  -9  -1    2.10    0.60
  -7  -9  -1    3.10    0.90
   7   9   1    1.80    0.60
   7   9   1    2.10    0.50
   7   9   1    2.00    0.50
  -8  -9  -1    1.00    0.60
  -8  -9  -1    1.30    0.50
   8   9   1    0.20    0.30
   0 -10  -1   81.09    5.60
   0 -10  -1   76.19    5.80
   0 -10  -1   81.79    5.60
   0 -10  -1   75.29    5.80
  -1 -10  -1   -0.50    0.40
  -1 -10  -1    0.10    0.40
  -1 -10  -1    0.70    0.70
  -1 -10  -1    0.20    0.70
  -1 -10  -1   -0.50    0.50
  -1 -10  -1    0.80    0.50
  -1 -10  -1    0.10    0.40
  -2 -10  -1    0.10    0.70
  -2 -10  -1    0.80    0.50
  -2 -10  -1    0.40    0.50
  -2 -10  -1    2.00    0.60
  -2 -10  -1    1.10    0.80
  -2 -10  -1    0.40    0.40
  -2 -10  -1    0.60    0.40
  -3 -10  -1   55.39    4.20
  -3 -10  -1   59.59    4.30
  -3 -10  -1   55.69    4.40
  -3 -10  -1   55.59    4.60
  -3 -10  -1   54.79    4.70
  -3 -10  -1   60.49    4.40
  -3 -10  -1   56.49    4.30
  -4 -10  -1    3.10    0.80
  -4 -10  -1    2.50    0.70
  -4 -10  -1    2.90    0.70
  -4 -10  -1    3.80    0.90
  -4 -10  -1    2.60    1.00
  -4 -10  -1    2.20    0.60
  -4 -10  -1    5.00    0.80
   4  10   1    3.30    0.70
  -5 -10  -1   -0.40    0.30
  -5 -10  -1    0.00    0.50
  -5 -10  -1    0.10    0.50
  -5 -10  -1    0.20    0.50
  -5 -10  -1    0.50    0.70
   5  10   1   -0.30    0.40
   5  10   1   -0.30    0.30
  -6 -10  -1   29.90    2.30
   6  10   1   29.50    2.50
  -7 -10  -1   -0.10    0.40
   7  10   1    0.10    0.30
  -3 -11  -1   -0.40    0.30
  -3 -11  -1    0.60    0.50
  -3 -11  -1   -0.40    0.30
  -3 -11  -1    0.20    0.30
  -4 -11  -1   22.50    1.90
  -4 -11  -1   23.20    1.80
   7  10  -2    1.80    0.40
  -7 -10   2    1.50    0.50
   6  10  -2   26.10    2.10
   6  10  -2   26.00    2.10
  -6 -10   2   27.90    2.30
  -6 -10   2   28.30    2.10
   5  10  -2   -0.90    0.30
   5  10  -2    0.50    0.40
  -5 -10   2    1.30    0.90
  -5 -10   2   -0.20    0.60
  -5 -10   2   -0.50    0.30
  -5 -10   2    0.70    0.50
  -5 -10   2    0.10    0.50
  -5 -10   2    0.70    0.50
  -5 -10   2    0.60    0.50
   4  10  -2   20.70    1.70
   4  10  -2   19.10    2.30
  -4 -10   2   22.30    2.10
  -4 -10   2   18.50    2.10
  -4 -10   2   16.40    1.90
  -4 -10   2   19.70    1.70
  -4 -10   2   19.00    1.80
  -4 -10   2   18.10    2.30
  -4 -10   2   18.50    2.00
   3  10  -2   14.10    1.40
  -3 -10   2   14.10    1.90
  -3 -10   2   13.60    1.60
  -3 -10   2   11.90    1.50
  -3 -10   2   13.40    1.50
  -3 -10   2   13.00    1.60
  -3 -10   2   11.50    1.70
  -3 -10   2   14.10    1.60
  -3 -10   2   15.60    1.60
  -3 -10   2   15.30    2.00
  -2 -10   2    0.20    0.40
  -2 -10   2    1.10    0.50
  -2 -10   2   -0.50    0.40
  -2 -10   2   -1.00    0.70
  -2 -10   2    1.00    0.80
  -2 -10   2   -0.10    0.40
  -2 -10   2    0.00    0.60
  -2 -10   2    0.40    0.50
  -1 -10   2    4.00    1.00
  -1 -10   2    4.10    0.80
  -1 -10   2    2.60    0.70
  -1 -10   2    2.90    0.60
  -1 -10   2    1.40    0.70
  -1 -10   2    1.30    0.80
   0 -10   2   55.39    4.00
   0 -10   2   51.39    4.20
   0 -10   2   57.29    4.00
   0 -10   2   53.49    4.20
   8   9  -2    6.20    0.80
  -8  -9   2    7.60    1.10
   7   9  -2    0.80    0.40
   7   9  -2   -0.10    0.30
   7   9  -2    0.00    0.40
  -7  -9   2    0.60    0.60
  -7  -9   2    0.60    0.60
  -7  -9   2    0.10    0.50
  -7  -9   2    0.90    0.60
   6   9  -2   -0.80    0.30
   6   9  -2   -0.30    0.40
   6   9  -2    0.10    0.50
   6   9  -2   -0.50    0.40
  -6  -9   2    0.30    0.60
  -6  -9   2   -0.10    0.70
  -6  -9   2   -0.60    0.60
  -6  -9   2    0.80    0.50
  -6  -9   2    0.20    0.60
  -6  -9   2    1.20    0.70
   5   9  -2    1.90    0.60
   5   9  -2    3.00    0.70
   5   9  -2    2.20    0.70
   5   9  -2    2.40    0.80
  -5  -9   2    2.90    0.90
  -5  -9   2    2.10    0.80
  -5  -9   2    1.00    0.90
  -5  -9   2    0.70    0.70
  -5  -9   2    2.10    0.70
  -5  -9   2    3.40    0.90
  -5  -9   2    1.60    0.60
  -5  -9   2    2.50    0.70
   4   9  -2   10.20    1.30
   4   9  -2    9.50    1.20
  -4  -9   2   10.00    1.50
  -4  -9   2    8.50    1.30
  -4  -9   2    7.40    1.40
  -4  -9   2    8.90    1.30
  -4  -9   2    6.40    1.20
  -4  -9   2    8.00    1.50
  -4  -9   2    8.30    1.50
  -4  -9   2    9.00    1.50
  -4  -9   2    8.40    1.30
  -4  -9   2    7.30    1.70
   3   9  -2    0.20    0.50
   3   9  -2    0.40    0.60
  -3  -9   2    0.10    0.90
  -3  -9   2   -0.10    0.50
  -3  -9   2    1.00    0.60
  -3  -9   2    0.20    0.60
  -3  -9   2    2.70    0.80
  -3  -9   2   -0.40    0.70
  -3  -9   2   -0.20    0.70
  -3  -9   2    0.80    0.50
  -3  -9   2    0.70    0.60
  -3  -9   2    0.20    0.80
   2   9  -2    4.80    0.90
  -2  -9   2    4.40    1.00
  -2  -9   2    4.20    1.00
  -2  -9   2    5.10    1.50
  -2  -9   2    3.60    1.10
  -2  -9   2    5.00    1.30
  -2  -9   2    3.40    0.90
  -2  -9   2    3.80    0.90
  -2  -9   2    4.30    1.20
  -2  -9   2    5.00    1.00
  -1  -9   2    3.40    1.10
  -1  -9   2    3.80    1.20
  -1  -9   2    5.90    1.00
  -1  -9   2    4.80    1.00
  -1  -9   2    3.00    0.90
  -1  -9   2    4.80    1.10
  -1  -9   2    5.60    1.00
  -1  -9   2    4.00    1.00
  -1  -9   2    5.30    1.40
   0  -9   2   -0.80    0.70
   0  -9   2    1.00    0.80
   0  -9   2    0.50    0.80
   0  -9   2    0.40    0.50
   0  -9   2    0.40    0.50
   0  -9   2   -0.20    0.50
   0  -9   2   -0.50    0.40
   0  -9   2    0.50    0.70
   1  -9   2   23.60    2.20
   1  -9   2   21.00    2.50
   1  -9   2   25.50    2.60
   1  -9   2   20.90    2.30
   1  -9   2   25.60    2.20
   1  -9   2   21.30    2.50
   1  -9   2   24.50    2.10
   2  -9   2   22.10    2.20
   2  -9   2   20.50    2.20
   2  -9   2   25.20    2.10
   2  -9   2   19.90    2.00
   9   8  -2   -0.10    0.30
   8   8  -2    1.10    0.50
   8   8  -2    0.50    0.40
  -8  -8   2    1.00    0.60
  -8  -8   2    1.10    0.70
  -8  -8   2    1.60    0.90
   7   8  -2   20.00    1.80
   7   8  -2   18.10    1.80
   7   8  -2   20.00    1.90
  -7  -8   2   17.60    2.20
  -7  -8   2   18.60    1.70
  -7  -8   2   17.00    2.10
   6   8  -2    0.10    0.50
   6   8  -2    1.30    0.60
   6   8  -2    0.30    0.50
   6   8  -2    0.80    0.60
  -6  -8   2    0.50    0.50
  -6  -8   2   -0.30    0.70
  -6  -8   2    0.30    0.70
  -6  -8   2    0.30    0.70
  -6  -8   2    1.60    0.80
   5   8  -2    0.20    0.60
   5   8  -2    0.00    0.50
   5   8  -2    0.00    0.40
   5   8  -2   -0.10    0.50
  -5  -8   2    0.30    0.60
  -5  -8   2    0.00    0.70
  -5  -8   2    0.70    1.00
  -5  -8   2    0.10    0.60
  -5  -8   2    0.10    0.50
  -5  -8   2    0.60    0.70
  -5  -8   2    0.00    0.50
  -5  -8   2    0.60    0.80
   4   8  -2  105.09    7.40
   4   8  -2  104.29    7.30
   4   8  -2   91.69    7.50
   4   8  -2  108.89    7.40
  -4  -8   2  100.69    7.60
  -4  -8   2  100.39    7.40
  -4  -8   2   99.39    7.40
  -4  -8   2   94.49    7.40
  -4  -8   2   98.39    7.60
  -4  -8   2   97.19    7.50
  -4  -8   2  105.59    7.70
  -4  -8   2  100.59    8.00
  -4  -8   2  100.59    8.10
  -4  -8   2   97.79    7.70
   3   8  -2    0.30    0.40
   3   8  -2    0.30    0.50
  -3  -8   2    0.40    0.90
  -3  -8   2   -0.60    0.40
  -3  -8   2   -0.40    0.50
  -3  -8   2    0.10    0.50
  -3  -8   2    0.20    0.70
  -3  -8   2    0.50    0.60
  -3  -8   2    0.00    0.70
  -3  -8   2   -0.70    0.60
  -3  -8   2    0.50    0.70
  -3  -8   2    0.80    1.00
   2   8  -2    0.60    0.60
   2   8  -2    0.20    0.40
  -2  -8   2    0.00    0.50
  -2  -8   2    0.60    0.60
  -2  -8   2   -0.50    0.60
  -2  -8   2    0.90    0.80
  -2  -8   2    0.20    0.60
  -2  -8   2   -0.50    0.80
  -2  -8   2    0.80    0.80
  -2  -8   2    0.10    0.80
  -2  -8   2    0.50    0.80
  -2  -8   2    0.20    0.60
   1   8  -2   21.50    1.80
  -1  -8   2   18.90    2.20
  -1  -8   2   19.40    2.30
  -1  -8   2   17.00    2.40
  -1  -8   2   21.80    2.40
  -1  -8   2   19.80    2.90
  -1  -8   2   14.50    2.50
  -1  -8   2   20.70    2.60
  -1  -8   2   20.50    2.30
  -1  -8   2   22.60    2.40
  -1  -8   2   18.00    2.20
  -1  -8   2   20.30    2.40
   0  -8   2   -1.10    0.80
   0  -8   2    1.40    0.90
   0  -8   2    0.80    1.00
   0  -8   2    1.00    1.00
   0  -8   2    0.10    0.60
   0  -8   2   -0.30    0.50
   0  -8   2   -1.30    0.40
   0  -8   2   -0.60    0.50
   0  -8   2    0.20    0.70
   0  -8   2   -0.50    0.40
   0  -8   2    1.10    0.80
   1  -8   2    0.30    0.90
   1  -8   2    0.60    0.80
   1  -8   2    0.40    0.70
   1  -8   2   -0.70    0.60
   1  -8   2   -0.70    0.60
   1  -8   2    0.20    0.60
   1  -8   2    1.20    0.80
   1  -8   2    0.20    0.50
   1  -8   2    1.10    0.80
   1  -8   2   -0.90    0.80
   1  -8   2   -0.10    1.00
   2  -8   2  100.79    7.50
   2  -8   2  102.69    7.50
   2  -8   2   93.49    7.60
   2  -8   2   94.29    7.10
   2  -8   2   90.59    7.40
   2  -8   2  108.49    7.20
   2  -8   2   95.69    7.30
   2  -8   2  100.29    7.30
   2  -8   2   92.39    7.20
   3  -8   2    1.30    0.90
   3  -8   2    2.70    0.70
   3  -8   2    0.80    0.70
   3  -8   2    1.50    0.80
   3  -8   2    1.20    0.60
   3  -8   2   -1.20    0.80
   3  -8   2   -0.20    0.90
   4  -8   2   -0.30    0.70
   4  -8   2    0.50    0.60
   4  -8   2    0.20    0.60
   4  -8   2    0.10    0.50
   9   7  -2   10.70    1.20
  -9  -7   2   11.10    1.40
   8   7  -2   -0.10    0.90
   8   7  -2    0.50    0.40
   8   7  -2    0.70    0.80
  -8  -7   2    0.70    1.30
  -8  -7   2    0.50    1.30
   7   7  -2    1.20    0.80
   7   7  -2   -0.10    0.50
   7   7  -2    0.80    0.50
   7   7  -2    0.00    0.40
   7   7  -2    1.00    0.60
  -7  -7   2   -0.80    1.20
  -7  -7   2    0.80    1.60
  -7  -7   2    0.00    0.50
   6   7  -2  104.29    7.90
   6   7  -2  106.69    7.70
   6   7  -2  103.69    7.80
   6   7  -2  111.09    7.80
   6   7  -2  107.59    7.70
   6   7  -2  106.19    7.80
  -6  -7   2  112.89    9.20
  -6  -7   2  103.19    9.30
  -6  -7   2  103.79    7.90
  -6  -7   2  107.09    7.70
  -6  -7   2   78.89   15.60
  -6  -7   2  110.39    8.10
   5   7  -2    2.00    1.40
   5   7  -2   -0.30    0.40
   5   7  -2   -0.20    0.60
   5   7  -2    0.90    0.60
   5   7  -2    0.80    0.60
   5   7  -2    0.30    0.60
  -5  -7   2   -0.30    0.60
  -5  -7   2   -0.60    0.70
  -5  -7   2   -0.20    1.40
  -5  -7   2    3.20    8.70
  -5  -7   2   -0.30    0.70
  -5  -7   2   -0.70    1.30
  -5  -7   2   -0.90    0.60
  -5  -7   2   -0.50    0.50
  -5  -7   2   -0.70    0.80
   4   7  -2   92.79    7.10
   4   7  -2  101.69    7.10
   4   7  -2   99.79    7.20
   4   7  -2  101.19    7.10
   4   7  -2   96.69    7.10
  -4  -7   2   99.39    7.40
  -4  -7   2   92.99    7.60
  -4  -7   2   94.29    7.20
  -4  -7   2  101.79    7.20
  -4  -7   2   87.99    7.10
  -4  -7   2   97.69    7.20
  -4  -7   2   97.89    7.40
  -4  -7   2  102.49    7.40
   3   7  -2   57.99    4.50
   3   7  -2   58.59    4.40
   3   7  -2   60.09    4.40
  -3  -7   2   57.89    4.60
  -3  -7   2   61.29    4.90
  -3  -7   2   63.49    5.10
  -3  -7   2   61.69    5.30
  -3  -7   2   61.89    4.80
  -3  -7   2   57.69    4.60
  -3  -7   2   62.09    4.90
  -3  -7   2   55.09    4.60
  -3  -7   2   57.99    4.70
  -3  -7   2   54.89    4.70
   2   7  -2    0.20    0.40
   2   7  -2   -0.10    0.40
  -2  -7   2    0.00    0.60
  -2  -7   2   -0.20    0.50
  -2  -7   2    0.30    0.50
  -2  -7   2   -0.60    0.50
  -2  -7   2    0.80    0.80
  -2  -7   2   -0.20    0.50
  -2  -7   2    0.10    0.90
  -2  -7   2   -0.30    0.70
  -2  -7   2   -0.20    0.50
  -2  -7   2    0.40    0.90
  -2  -7   2    0.20    0.80
  -2  -7   2    1.50    1.00
   1   7  -2    0.00    0.50
  -1  -7   2    0.20    0.50
  -1  -7   2    0.60    0.70
  -1  -7   2    0.60    0.60
  -1  -7   2   -0.10    0.90
  -1  -7   2    1.50    0.90
  -1  -7   2   -0.90    0.80
  -1  -7   2    0.60    0.60
  -1  -7   2   -0.20    0.80
  -1  -7   2    0.10    0.80
  -1  -7   2    0.90    1.10
  -1  -7   2   -0.60    0.50
  -1  -7   2   -0.10    0.70
  -1  -7   2    0.50    0.70
  -1  -7   2    0.60    1.00
   0  -7   2    4.60    1.00
   0  -7   2    2.30    0.80
   0  -7   2    1.90    0.80
   0  -7   2    3.00    1.20
   0  -7   2    3.20    1.10
   0  -7   2    3.00    1.20
   0  -7   2    2.90    1.00
   0  -7   2    1.80    1.20
   0  -7   2    1.20    1.00
   0  -7   2    1.70    0.80
   0  -7   2    1.90    0.80
   0  -7   2    5.00    1.20
   0  -7   2    3.30    1.00
   1  -7   2    1.40    0.90
   1  -7   2   -0.10    0.70
   1  -7   2    0.80    1.00
   1  -7   2   -0.60    0.60
   1  -7   2    0.40    0.60
   1  -7   2    0.20    0.60
   1  -7   2   -0.60    0.50
   1  -7   2    1.40    0.70
   1  -7   2   -0.40    0.90
   1  -7   2    1.70    0.90
   1  -7   2   -1.00    0.70
   1  -7   2   -1.10    0.80
   1  -7   2    1.60    1.10
   2  -7   2    2.30    0.90
   2  -7   2    1.80    1.20
   2  -7   2    2.80    1.20
   2  -7   2    1.20    1.10
   2  -7   2    2.60    1.00
   2  -7   2    2.10    0.90
   2  -7   2    2.40    1.00
   2  -7   2    2.40    1.00
   2  -7   2    1.00    0.90
   2  -7   2    1.60    0.90
   2  -7   2    2.00    0.80
   2  -7   2    1.70    0.80
   3  -7   2   46.80    4.40
   3  -7   2   50.09    4.60
   3  -7   2   49.10    4.20
   3  -7   2   46.40    4.10
   3  -7   2   44.30    4.60
   3  -7   2   47.70    4.00
   3  -7   2   47.10    4.20
   3  -7   2   48.40    3.90
   3  -7   2   55.09    4.10
   3  -7   2   53.29    4.50
   4  -7   2    0.90    0.60
   4  -7   2    1.50    0.90
   4  -7   2    1.20    0.70
   4  -7   2    0.30    0.70
   4  -7   2    2.00    1.00
   4  -7   2   -0.20    1.10
   5  -7   2    0.30    0.40
   5  -7   2   -0.40    0.80
   5  -7   2    0.00    0.80
   5  -7   2    0.40    0.90
   5  -7   2    0.30    0.40
   5  -7   2    0.20    0.50
   9   6  -2    0.40    0.40
   9   6  -2    0.50    0.60
  -9  -6   2   -1.50    1.00
  -9  -6   2   -0.20    1.20
   8   6  -2   93.49    7.20
   8   6  -2   96.79    7.10
   8   6  -2   96.89    7.00
   8   6  -2   96.19    6.70
  -8  -6   2   87.19    8.20
   7   6  -2    0.20    0.50
   7   6  -2   -0.20    0.40
   7   6  -2   -0.40    0.60
   7   6  -2    0.40    0.60
   7   6  -2   -0.40    0.40
   7   6  -2    0.80    0.60
  -7  -6   2   -0.40    1.30
  -7  -6   2    4.70    2.90
  -7  -6   2    0.40    1.20
   6   6  -2   -0.30    0.70
   6   6  -2    0.10    0.50
   6   6  -2    1.30    0.70
   6   6  -2    1.00    0.70
   6   6  -2    0.10    0.50
  -6  -6   2    1.10    0.90
  -6  -6   2   -0.30    1.00
  -6  -6   2    0.80    1.20
  -6  -6   2   -0.20    0.50
  -6  -6   2  -10.00   11.40
  -6  -6   2    2.30    2.10
  -6  -6   2    0.10    1.30
   5   6  -2    0.30    0.50
   5   6  -2    0.50    0.70
   5   6  -2    0.00    0.70
   5   6  -2    0.60    0.50
   5   6  -2    0.20    0.50
   5   6  -2    0.80    0.70
  -5  -6   2    2.10    0.90
  -5  -6   2   -8.80    7.60
  -5  -6   2   -0.60    0.50
  -5  -6   2    0.30    0.70
  -5  -6   2   -0.80    1.50
  -5  -6   2   -2.60    1.00
  -5  -6   2   -0.50    0.70
  -5  -6   2    0.80    1.10
  -5  -6   2    1.00    0.60
   4   6  -2    3.30    0.80
   4   6  -2    3.20    0.80
   4   6  -2    3.80    0.90
   4   6  -2    2.90    0.80
   4   6  -2    4.60    1.40
   4   6  -2    3.00    1.10
   4   6  -2    3.20    0.70
  -4  -6   2    3.10    5.60
  -4  -6   2    2.00    1.40
  -4  -6   2    3.10    0.90
  -4  -6   2    5.60    2.00
  -4  -6   2    3.40    1.00
  -4  -6   2    3.80    1.10
  -4  -6   2    7.20    1.80
  -4  -6   2    2.80    0.90
  -4  -6   2    2.20    0.70
   3   6  -2    0.10    0.30
   3   6  -2    0.10    0.40
   3   6  -2    0.40    0.80
   3   6  -2    0.10    0.40
  -3  -6   2    0.60    1.00
  -3  -6   2   -0.40    0.70
  -3  -6   2   -0.30    0.40
   2   6  -2  101.99    7.90
   2   6  -2  105.79    7.30
   2   6  -2  106.59    7.40
  -2  -6   2  102.29    8.10
  -2  -6   2  107.09    7.70
   1   6  -2   10.60    1.00
   1   6  -2    9.00    1.60
   1   6  -2   12.50    1.70
  -1  -6   2    6.80    1.40
  -1  -6   2    9.90    1.40
   0   6  -2    1.00    0.70
   0   6  -2    0.20    0.70
   0  -6   2   -0.40    0.50
   0  -6   2   -0.30    0.50
   0  -6   2   -1.10    0.90
   0  -6   2    0.40    1.10
   0  -6   2    0.50    0.60
   0  -6   2    1.40    0.60
   0  -6   2    0.70    0.80
   0  -6   2    0.60    0.80
   0  -6   2    0.00    0.60
  -1   6  -2   37.00    3.40
   1  -6   2   33.40    2.90
   1  -6   2   35.80    3.40
   1  -6   2   39.50    4.20
   1  -6   2   45.40    4.30
   1  -6   2   30.40    3.00
   1  -6   2   28.00    3.00
   1  -6   2   36.70    3.70
   1  -6   2   35.80    3.30
   1  -6   2   33.40    3.70
   1  -6   2   36.50    3.10
   1  -6   2   33.20    3.60
   1  -6   2   31.20    3.10
   1  -6   2   31.80    3.00
   1  -6   2   35.40    3.10
   1  -6   2   35.50    3.20
   2  -6   2   24.90    2.80
   2  -6   2   31.00    3.20
   2  -6   2   29.40    2.90
   2  -6   2   24.60    3.40
   2  -6   2   27.30    3.00
   2  -6   2   27.10    3.20
   2  -6   2   21.10    2.50
   2  -6   2   27.40    3.00
   2  -6   2   24.00    2.70
   2  -6   2   24.30    2.90
   2  -6   2   25.20    2.60
   2  -6   2   18.40    2.90
   2  -6   2   26.80    2.90
   3  -6   2   -0.40    1.00
   3  -6   2    0.00    1.10
   3  -6   2   -0.10    1.00
   3  -6   2   -0.40    0.60
   3  -6   2    0.40    0.80
   3  -6   2    0.80    0.70
   3  -6   2   -1.10    0.60
   3  -6   2   -0.60    1.00
   3  -6   2   -0.60    0.70
   3  -6   2   -0.90    0.70
   3  -6   2   -1.40    0.50
   4  -6   2   74.69    6.00
   4  -6   2   75.19    5.70
   4  -6   2   82.99    6.40
   4  -6   2   68.09    5.60
   4  -6   2   64.09    5.60
   4  -6   2   68.09    5.80
   4  -6   2   74.29    6.00
   4  -6   2   72.79    5.80
   4  -6   2   78.39    6.30
  -5   6  -2    2.40    1.20
   5  -6   2    6.60    1.60
   5  -6   2    8.60    1.30
   5  -6   2    6.70    1.40
   5  -6   2    6.70    1.20
   5  -6   2    7.50    1.30
   5  -6   2    7.00    1.20
   5  -6   2    5.90    1.20
   5  -6   2    4.90    1.60
   6  -6   2   -0.10    0.50
   6  -6   2    0.20    0.40
   6  -6   2    1.70    0.80
   6  -6   2    0.80    1.00
   6  -6   2   -0.70    0.50
   9   5  -2    1.00    0.70
   9   5  -2   -0.70    0.30
   9   5  -2   -0.60    0.40
  -9  -5   2    0.40    1.20
  -9  -5   2   -0.60    1.10
   8   5  -2    0.70    0.50
   8   5  -2    1.40    0.70
   8   5  -2    3.10    1.00
  -8  -5   2    1.40    1.40
  -8  -5   2    0.90    0.90
  -8  -5   2    0.60    1.40
   7   5  -2   10.70    1.40
   7   5  -2   11.20    1.60
   7   5  -2   13.00    1.90
   7   5  -2   11.60    1.50
   7   5  -2    9.90    1.70
  -7  -5   2    8.00    2.20
  -7  -5   2   10.70    1.80
  -7  -5   2   10.10    2.40
  -7  -5   2    7.40   20.20
  -7  -5   2   10.80    3.70
   6   5  -2    0.10    0.60
   6   5  -2   -0.30    0.50
   6   5  -2   -0.70    0.60
   6   5  -2    0.00    0.40
   6   5  -2    1.30    0.70
   6   5  -2   -0.10    0.40
   6   5  -2    0.20    0.50
  -6  -5   2   -0.40    0.80
  -6  -5   2    1.60    1.30
  -6  -5   2    0.00    1.00
  -6  -5   2   -0.60    0.60
  -6  -5   2   -1.00    1.10
   5   5  -2   -0.20    0.60
   5   5  -2    0.40    0.70
   5   5  -2    0.60    0.80
   5   5  -2    0.70    0.50
   5   5  -2    0.10    0.50
   5   5  -2    0.10    0.40
   5   5  -2    0.00    0.50
   5   5  -2    0.20    0.40
   5   5  -2   -0.50    0.50
  -5  -5   2    0.70    1.00
  -5  -5   2    7.40    8.20
  -5  -5   2   -0.50    0.70
  -5  -5   2    0.20    0.50
  -5  -5   2    0.30    1.60
  -5  -5   2    0.80    1.20
  -5  -5   2    0.40    1.00
   4   5  -2   26.40    2.90
   4   5  -2   16.90    1.80
   4   5  -2   22.70    2.30
   4   5  -2   21.80    1.90
   4   5  -2   21.50    2.00
  -4  -5   2   26.20    3.70
  -4  -5   2   19.70    2.90
  -4  -5   2   22.10    6.40
  -4  -5   2   25.10    3.40
  -4  -5   2   20.40    2.20
   3   5  -2    0.40    0.90
   3   5  -2    0.00    0.30
   3   5  -2   -0.20    0.40
   3   5  -2    0.50    0.40
  -3  -5   2   -0.40    0.30
  -3  -5   2   -0.10    1.00
  -3  -5   2   -0.20    0.80
  -3  -5   2    1.50    1.20
  -3  -5   2    1.00    3.60
   2   5  -2   -0.20    0.30
   2   5  -2   -0.10    0.30
   2   5  -2   -0.10    0.40
  -2  -5   2   -0.20    0.30
  -2  -5   2   16.60   15.60
  -2  -5   2   -0.40    2.90
  -2  -5   2    0.80    0.80
  -2  -5   2  -12.50   42.60
  -2  -5   2    4.80    6.90
   1   5  -2   13.90    1.30
   1   5  -2   20.10    2.00
   1   5  -2   16.60    1.30
  -1  -5   2   16.20    1.30
   0   5  -2    0.30    0.20
   0   5  -2    0.20    0.30
   0   5  -2    0.40    0.50
   0   5  -2   -0.40    0.40
   0  -5   2   -0.10    0.40
   0  -5   2    0.70    0.50
   0  -5   2   -0.10    0.30
  -1   5  -2    0.40    0.50
  -1   5  -2    0.60    0.60
  -1   5  -2    0.00    0.60
   1  -5   2    0.30    0.40
   1  -5   2    0.10    0.70
   1  -5   2    0.50    0.40
   1  -5   2    0.40    0.50
  -2   5  -2  390.96   26.60
  -2   5  -2  383.76   26.50
   2  -5   2  377.46   26.60
   2  -5   2  372.46   26.70
   2  -5   2  427.76   26.50
   2  -5   2  360.76   27.00
   2  -5   2  381.66   26.90
   2  -5   2  393.66   26.40
   2  -5   2  402.66   26.30
   2  -5   2  408.66   26.80
   2  -5   2  397.76   27.00
   2  -5   2  382.36   26.70
   2  -5   2  374.66   26.80
   3  -5   2   -1.00    0.80
   3  -5   2    1.70    0.90
   3  -5   2    0.50    1.10
   3  -5   2    0.40    1.10
   3  -5   2    0.70    0.80
   3  -5   2   -0.20    0.60
   3  -5   2    1.00    1.10
   3  -5   2    1.40    0.70
   3  -5   2    1.80    1.00
   3  -5   2    0.80    0.80
   3  -5   2    0.40    0.60
   3  -5   2   -0.90    0.70
  -4   5  -2   -0.90    0.50
   4  -5   2   -1.10    1.00
   4  -5   2   -0.50    1.10
   4  -5   2   -0.30    0.80
   4  -5   2    0.80    1.30
   4  -5   2   -0.10    0.60
   4  -5   2   -0.40    0.70
   4  -5   2    0.50    0.70
   4  -5   2    0.80    0.80
   4  -5   2    1.20    0.80
   4  -5   2    0.90    0.90
   4  -5   2    1.50    1.10
  -5   5  -2   22.10    2.10
  -5   5  -2   25.70    2.40
   5  -5   2   20.10    2.60
   5  -5   2   26.30    4.10
   5  -5   2   21.80    2.60
   5  -5   2   24.90    3.10
   5  -5   2   25.60    3.30
   5  -5   2   21.90    3.40
   5  -5   2   22.30    2.90
   5  -5   2   22.80    2.80
   5  -5   2   17.80    2.90
  -6   5  -2   -0.50    0.90
  -6   5  -2    1.60    0.80
   6  -5   2    2.40    0.80
   6  -5   2    1.50    0.80
   6  -5   2    1.30    0.70
   6  -5   2    1.40    0.90
   6  -5   2   -0.30    1.00
   6  -5   2    1.60    0.80
   6  -5   2    3.20    1.30
   6  -5   2    1.10    0.60
   6  -5   2    3.00    1.10
   7  -5   2    0.50    0.70
   7  -5   2   -0.50    0.50
   7  -5   2   -0.10    0.40
   7  -5   2    0.40    0.70
   7  -5   2    0.30    0.40
  10   4  -2    0.10    0.60
   9   4  -2    0.50    0.60
   9   4  -2    0.40    0.70
  -9  -4   2    0.50    0.80
  -9  -4   2    0.40    1.20
  -9  -4   2    0.90    1.10
   8   4  -2    0.50    0.50
   8   4  -2    0.10    0.60
   8   4  -2    1.40    0.80
  -8  -4   2   -0.50    1.10
  -8  -4   2   -1.60    1.00
  -8  -4   2    1.30    0.80
   7   4  -2    2.60    0.90
   7   4  -2    2.10    0.70
   7   4  -2    2.00    1.00
   7   4  -2    0.70    0.60
  -7  -4   2    0.30    1.20
  -7  -4   2    2.90    1.30
   6   4  -2    3.00    0.90
   6   4  -2    3.60    1.10
   6   4  -2    3.50    1.10
   6   4  -2    4.20    1.00
   6   4  -2    3.10    0.80
   6   4  -2    3.80    0.80
   6   4  -2    4.80    0.90
   6   4  -2    4.30    1.00
  -6  -4   2    3.40    0.90
  -6  -4   2    2.30    1.10
  -6  -4   2    3.40    1.70
  -6  -4   2   -5.00   14.10
  -6  -4   2    4.20    1.60
  -6  -4   2    7.50    3.20
   5   4  -2   -0.30    0.50
   5   4  -2    0.00    0.40
   5   4  -2    0.30    0.70
   5   4  -2    0.40    0.40
   5   4  -2    0.40    0.50
   5   4  -2    0.80    0.50
   5   4  -2   -0.10    0.50
  -5  -4   2    0.70    2.50
  -5  -4   2    0.10    0.60
  -5  -4   2   -0.10    0.40
  -5  -4   2   -2.70    9.80
  -5  -4   2    0.70    0.90
  -5  -4   2    0.30    0.90
   4   4  -2   26.20    2.20
   4   4  -2   24.80    2.20
   4   4  -2   24.30    2.60
   4   4  -2   23.40    2.20
   4   4  -2   24.70    2.20
  -4  -4   2   30.80    3.50
  -4  -4   2   30.70    3.30
  -4  -4   2   28.40    6.40
  -4  -4   2   35.40    4.10
  -4  -4   2   28.00    2.40
   3   4  -2   12.10    1.30
   3   4  -2   11.60    1.30
   3   4  -2    9.70    1.50
   3   4  -2    9.80    1.10
  -3  -4   2   10.10    1.20
  -3  -4   2    6.70   24.50
  -3  -4   2   13.40    2.30
  -3  -4   2   10.00    1.70
  -3  -4   2   16.20    4.40
  -2  -4   2   93.59   52.69
   1   4  -2    1.70    0.40
   1   4  -2    1.90    0.40
   1   4  -2    2.50    0.50
   1   4  -2    1.70    0.60
  -1  -4   2    1.80    0.90
  -1  -4   2    2.20    0.40
  -1  -4   2   -0.20   11.10
  -1  -4   2    1.30    0.50
  -1  -4   2    3.50    0.80
  -1  -4   2    1.30    0.50
  -1  -4   2   21.90   21.10
  -1  -4   2    2.80    2.10
   0   4  -2  924.41   66.99
   0   4  -2 1066.29   67.39
   0   4  -2 1008.90   67.09
   0   4  -2 1008.20   67.19
   0  -4   2 1057.09   67.29
   0  -4   2 1016.40   67.19
   0  -4   2 1010.70   67.29
  -1   4  -2   -0.20    0.30
  -1   4  -2    0.60    0.20
  -1   4  -2    0.70    0.40
  -1   4  -2    0.10    0.20
  -1   4  -2    0.10    0.40
   1  -4   2    0.10    0.30
   1  -4   2    0.40    0.40
   1  -4   2    0.30    0.40
  -2   4  -2   18.50    1.90
  -2   4  -2   17.80    1.40
   2  -4   2   17.40    1.70
   2  -4   2   19.30    1.70
   2  -4   2   18.80    1.80
  -3   4  -2   66.69    5.30
  -3   4  -2   65.59    4.80
  -3   4  -2   64.69    4.60
   3  -4   2   60.89    5.20
   3  -4   2   72.99    5.10
   3  -4   2   65.69    5.00
  -4   4  -2    1.40    0.60
  -4   4  -2    2.00    1.30
  -4   4  -2    1.40    1.30
   4  -4   2    2.60    0.90
   4  -4   2    0.70    1.00
   4  -4   2    2.60    1.40
   4  -4   2    2.00    1.10
   4  -4   2    1.70    1.00
   4  -4   2    2.00    0.90
   4  -4   2    1.00    0.90
   4  -4   2    4.80    1.20
   4  -4   2    1.90    1.20
   4  -4   2    1.40    0.80
  -5   4  -2   18.10    2.50
  -5   4  -2   16.90    2.00
  -5   4  -2   16.20    2.30
  -5   4  -2   15.10    1.90
   5  -4   2   15.80    2.40
   5  -4   2   13.20    2.50
   5  -4   2   20.50    2.40
   5  -4   2   12.30    2.20
   5  -4   2   16.60    2.60
   5  -4   2   17.70    2.40
   5  -4   2   16.90    2.30
   5  -4   2   17.00    2.20
   5  -4   2   16.80    2.30
  -6   4  -2    3.90    1.10
  -6   4  -2    0.80    0.80
  -6   4  -2    2.10    0.80
   6  -4   2    1.90    0.90
   6  -4   2    2.60    0.90
   6  -4   2    3.10    1.10
   6  -4   2    2.70    0.90
   6  -4   2    2.70    1.20
   6  -4   2    2.20    1.00
   6  -4   2    1.60    1.40
   6  -4   2    4.00    1.60
   6  -4   2    3.20    0.90
  -7   4  -2    0.80    0.60
  -7   4  -2   -1.10    0.50
  -7   4  -2    0.20    0.70
   7  -4   2    0.30    1.00
   7  -4   2   -0.20    0.40
   7  -4   2    0.80    0.50
   7  -4   2    1.50    1.10
   7  -4   2    0.50    0.60
   7  -4   2    0.00    0.60
   7  -4   2   -1.00    0.60
  10   3  -2    1.10    0.70
 -10  -3   2   -0.10    0.60
   9   3  -2    0.50    0.70
   9   3  -2    1.00    0.70
  -9  -3   2    0.80    1.20
  -9  -3   2   -0.50    0.60
  -9  -3   2   -2.10    1.00
   8   3  -2   63.09    4.80
   8   3  -2   65.69    5.30
   8   3  -2   67.09    5.20
  -8  -3   2   55.09    5.80
  -8  -3   2   60.69    5.90
  -8  -3   2   64.79    5.30
  -8  -3   2   60.99    5.00
   7   3  -2    4.60    1.30
   7   3  -2    2.90    1.00
   7   3  -2    4.40    1.00
   7   3  -2    3.60    1.00
  -7  -3   2    4.30    1.50
  -7  -3   2    5.30    1.30
  -7  -3   2    4.30    1.30
  -7  -3   2    6.40    1.70
   6   3  -2   -0.10    0.50
   6   3  -2    0.70    0.80
   6   3  -2   -0.60    0.50
   6   3  -2    0.50    0.60
   6   3  -2   -0.80    0.70
   6   3  -2    0.30    0.60
   6   3  -2   13.60   16.30
  -6  -3   2   -0.80    0.70
  -6  -3   2   11.80   18.20
  -6  -3   2    1.40    0.80
  -6  -3   2   -0.90    0.60
  -6  -3   2    0.30    1.00
  -6  -3   2    0.70    0.90
  -6  -3   2    0.10    0.50
  -6  -3   2    1.60    0.90
   5   3  -2  109.49    7.60
   5   3  -2  107.89   15.20
   5   3  -2  103.99    8.10
   5   3  -2  116.69    7.80
   5   3  -2  108.79    7.70
   5   3  -2  106.59    7.80
   5   3  -2  102.29    7.50
   5   3  -2  105.69    7.70
  -5  -3   2  109.99    8.20
  -5  -3   2  106.29    9.10
  -5  -3   2  147.09   15.10
  -5  -3   2  106.09    7.80
  -5  -3   2  104.59    8.30
  -5  -3   2  103.49    7.60
  -5  -3   2  112.89    8.20
  -5  -3   2  101.49    7.60
   4   3  -2  202.98   88.09
   4   3  -2  348.57   23.40
   4   3  -2  320.07   28.00
   4   3  -2  337.47   23.50
   4   3  -2  345.17   23.40
   4   3  -2  333.77   23.80
  -4  -3   2  352.76   26.50
  -4  -3   2  347.57   23.30
  -4  -3   2  362.66   23.60
  -4  -3   2  337.57   23.40
  -4  -3   2  369.16   23.90
  -4  -3   2  361.06   24.60
  -4  -3   2  357.96   23.50
   3   3  -2   -0.20    0.40
   3   3  -2    0.00    0.30
   3   3  -2    0.30    0.30
  -3  -3   2    0.20    0.50
  -3  -3   2    0.10    0.30
  -3  -3   2   -1.00    0.80
  -3  -3   2    0.50    0.40
  -3  -3   2    0.30    0.60
  -3  -3   2   -1.00    3.90
  -3  -3   2    9.30   21.90
  -3  -3   2   -0.60    0.20
   2   3  -2   72.29    4.80
   2   3  -2   69.39    5.00
  -2  -3   2   69.39    4.90
  -2  -3   2   68.29    4.90
  -2  -3   2   73.09   19.10
  -2  -3   2   69.09    5.40
  -2  -3   2   66.89    6.40
   1   3  -2   20.10    1.50
   1   3  -2   24.50    1.70
   1   3  -2   19.30    1.60
   1   3  -2   20.70    1.80
  -1  -3   2   19.40    1.70
  -1  -3   2   31.10   11.50
  -1  -3   2   21.50    2.80
  -1  -3   2   21.70    1.70
  -1  -3   2   21.00    1.90
  -1  -3   2   20.90    1.60
   0   3  -2    0.40    0.20
   0   3  -2   -0.20    0.10
   0   3  -2    0.00    0.30
   0   3  -2    0.00    0.20
   0   3  -2   -0.10    0.20
   0  -3   2    0.20    0.30
   0  -3   2    1.50    0.80
   0  -3   2   -0.30    0.30
   0  -3   2    0.10    0.20
   0  -3   2   -0.20    5.80
   0  -3   2   -0.10    0.20
   0  -3   2   -1.00    6.70
  -1   3  -2  219.78   15.00
  -1   3  -2  216.28   14.70
  -1   3  -2  225.88   14.70
   1  -3   2  217.68   14.80
   1  -3   2  221.48   14.90
   1  -3   2  220.58   14.90
  -2   3  -2  127.99    8.50
  -2   3  -2  127.39    8.60
  -2   3  -2  126.39    8.50
  -2   3  -2  112.99    8.50
  -2   3  -2  128.09    8.90
   2  -3   2  114.39    8.80
   2  -3   2  130.09    8.70
   2  -3   2  135.59    8.70
  -3   3  -2    0.30    0.40
  -3   3  -2    0.10    0.30
  -3   3  -2    0.30    0.50
   3  -3   2    0.60    2.00
   3  -3   2    0.30    0.40
   3  -3   2   -0.20    0.30
   3  -3   2   -0.10    2.60
  -4   3  -2  214.78   14.20
  -4   3  -2  210.48   14.30
  -4   3  -2  202.78   14.40
  -4   3  -2  207.98   14.80
  -4   3  -2  203.38   14.70
   4  -3   2  205.58   15.50
   4  -3   2  197.08   15.00
   4  -3   2  211.68   14.40
   4  -3   2  202.28   14.50
   4  -3   2  200.88   14.70
   4  -3   2  217.88   14.70
   4  -3   2  227.98   15.10
   4  -3   2  213.38   15.00
  -5   3  -2   30.90    3.70
  -5   3  -2   32.90    3.80
  -5   3  -2   41.20    3.10
  -5   3  -2   38.10    3.30
  -5   3  -2   37.90    3.30
   5  -3   2   42.60    3.80
   5  -3   2   42.70    3.50
   5  -3   2   43.90    3.70
   5  -3   2   37.30    3.60
   5  -3   2   38.40    3.70
   5  -3   2   40.60    3.50
   5  -3   2   37.40    3.60
   5  -3   2   40.40    3.70
   5  -3   2   39.80    4.20
  -6   3  -2    0.00    1.00
  -6   3  -2   -0.40    0.80
  -6   3  -2   -0.60    0.60
  -6   3  -2    0.50    1.00
  -6   3  -2   -0.90    0.40
  -6   3  -2    1.20    1.40
   6  -3   2   -0.70    0.60
   6  -3   2   -1.20    0.70
   6  -3   2    0.70    1.40
   6  -3   2    1.10    1.00
   6  -3   2    0.70    0.80
   6  -3   2    1.80    1.10
   6  -3   2   -1.10    1.30
   6  -3   2   -0.60    0.70
   6  -3   2    0.90    0.70
  -7   3  -2   53.39    5.80
  -7   3  -2   57.49    4.50
  -7   3  -2   52.09    4.40
  -7   3  -2   54.49    4.30
  -7   3  -2   52.89    4.60
   7  -3   2   51.89    4.40
   7  -3   2   53.49    4.50
   7  -3   2   59.99    5.00
   7  -3   2   52.89    4.30
   7  -3   2   55.19    4.30
   7  -3   2   58.09    4.80
   7  -3   2   49.10    4.30
  -8   3  -2   13.20    1.70
  -8   3  -2   12.00    1.80
   8  -3   2   17.60    1.60
   8  -3   2   15.90    1.80
   8  -3   2   17.20    1.80
   8  -3   2   18.60    1.50
  10   2  -2   57.49    4.10
 -10  -2   2   52.99    4.20
   9   2  -2    0.20    0.70
   9   2  -2    0.40    0.70
  -9  -2   2   -0.80    0.60
  -9  -2   2    0.20    1.20
  -9  -2   2    0.20    0.80
  -9  -2   2    1.80    1.30
   8   2  -2    2.70    0.90
   8   2  -2    3.50    1.00
  -8  -2   2    2.20    1.20
  -8  -2   2    2.60    0.90
  -8  -2   2   -1.10    0.90
  -8  -2   2    3.60    1.50
  -8  -2   2   -0.10    0.80
  -8  -2   2    1.40    0.90
   7   2  -2   61.49    4.70
   7   2  -2   64.99    5.00
   7   2  -2   59.79    5.00
   7   2  -2   61.99    5.10
   7   2  -2   75.89   27.30
  -7  -2   2   69.09    5.20
  -7  -2   2   51.99    4.90
  -7  -2   2   58.19    4.80
  -7  -2   2   63.19    5.20
  -7  -2   2   59.59    5.50
  -7  -2   2   57.89    5.60
  -7  -2   2   62.39    4.90
   6   2  -2    0.00    0.50
   6   2  -2   13.00   11.70
   6   2  -2    0.40    0.60
   6   2  -2    0.20    0.60
  -6  -2   2    0.40    0.80
  -6  -2   2   -0.60    0.50
  -6  -2   2   -0.70    0.70
  -6  -2   2   -0.20    0.50
  -6  -2   2   -0.50    0.70
  -6  -2   2    1.10    0.70
  -6  -2   2    0.30    0.70
  -6  -2   2   -0.40    0.70
  -6  -2   2   -0.20    0.50
  -6  -2   2   -0.60    0.70
   5   2  -2    0.30    0.50
   5   2  -2    0.30    0.60
   5   2  -2   -0.10    0.30
   5   2  -2    0.60    0.50
   5   2  -2   -0.10    0.30
   5   2  -2   -0.30    0.40
  -5  -2   2  -26.80   12.00
  -5  -2   2    0.00    0.40
  -5  -2   2   -0.10    0.40
  -5  -2   2   -0.10    0.70
  -5  -2   2   -0.60    0.40
  -5  -2   2   -0.30    0.50
  -5  -2   2   -0.50    0.70
  -5  -2   2   -0.70    0.40
   4   2  -2  705.13   47.60
   4   2  -2  713.23   50.49
   4   2  -2  730.13   48.00
   4   2  -2  744.03   47.80
  -4  -2   2  742.43   47.80
  -4  -2   2  746.13   83.49
  -4  -2   2  653.53   47.70
  -4  -2   2  680.23   49.00
  -4  -2   2  719.63   48.10
  -4  -2   2  747.83   47.70
   3   2  -2   65.09   41.50
  -3  -2   2    0.30    1.00
  -3  -2   2   -5.10    4.10
  -3  -2   2  -40.30   24.10
   2   2  -2    0.70    0.40
   2   2  -2    0.10    0.30
  -2  -2   2    0.30    0.30
  -2  -2   2   -0.10    0.30
  -2  -2   2    0.10    0.30
  -2  -2   2    2.60   15.70
  -2  -2   2   -2.30    2.50
  -1  -2   2   -0.70    1.60
  -1  -2   2   18.90   11.10
   0   2  -2    0.20    0.30
   0   2  -2   -0.10    0.20
   0   2  -2    0.10    0.10
   0   2  -2    0.00    0.20
   0  -2   2   -0.30    0.20
   0  -2   2   -0.30    0.20
   0  -2   2   -2.60    7.10
   0  -2   2   -1.60    1.10
   0  -2   2    0.40    0.30
  -1   2  -2   -0.10    0.30
  -1   2  -2    0.00    0.20
  -1   2  -2   -0.20    0.10
  -1   2  -2    0.00    0.20
   1  -2   2    0.00    0.20
   1  -2   2    0.00    0.20
   1  -2   2   -0.50    1.90
   1  -2   2    0.30    0.40
   1  -2   2   -1.80    1.20
   1  -2   2   -0.20    0.30
  -2   2  -2 1177.48   79.89
   2  -2   2 1188.18   80.59
   2  -2   2 1273.57   88.89
   2  -2   2 1227.98   79.99
   2  -2   2 1211.68   80.49
   2  -2   2 1174.98   88.79
  -3   2  -2   -0.30    0.40
  -3   2  -2    0.00    0.30
  -3   2  -2   -0.20    0.30
   3  -2   2   -0.20    0.30
   3  -2   2    0.30    0.30
   3  -2   2   -0.90    2.70
  -4   2  -2   -0.20    0.30
  -4   2  -2    0.30    0.40
  -4   2  -2    0.00    0.40
  -4   2  -2    0.40    0.50
  -4   2  -2   -0.80    0.60
   4  -2   2    0.00    0.50
   4  -2   2    0.00    0.30
   4  -2   2    0.30    0.50
   4  -2   2    4.50    3.50
  -5   2  -2   12.90    1.90
  -5   2  -2    9.10    1.40
  -5   2  -2    8.30    1.50
  -5   2  -2   10.30    1.30
  -5   2  -2   11.90    1.60
  -5   2  -2   12.00    2.00
  -5   2  -2    9.50    1.70
   5  -2   2   13.60    2.80
   5  -2   2   13.00    1.80
   5  -2   2   12.40    5.40
   5  -2   2   11.00    1.90
   5  -2   2   11.60    1.90
   5  -2   2    8.60    1.60
   5  -2   2   11.00    1.50
   5  -2   2   11.60    1.90
   5  -2   2   13.40    1.90
   5  -2   2   11.70    1.70
   5  -2   2    7.90    2.10
   5  -2   2   10.20    1.80
  -6   2  -2    0.00    0.80
  -6   2  -2    2.00    0.70
  -6   2  -2    0.20    0.90
  -6   2  -2    1.30    1.10
  -6   2  -2    1.30    0.70
  -6   2  -2    1.50    0.80
  -6   2  -2    1.00    1.00
   6  -2   2    1.80    1.60
   6  -2   2    0.50    0.90
   6  -2   2    2.40    0.90
   6  -2   2    0.60    1.00
  -7   2  -2    0.00    1.00
  -7   2  -2    0.60    0.80
  -7   2  -2   -0.10    0.70
  -7   2  -2    0.80    0.60
  -7   2  -2    1.20    1.10
   7  -2   2   -1.20    1.30
   7  -2   2    2.00    1.50
   7  -2   2    1.40    0.90
   7  -2   2    0.00    0.80
   7  -2   2    0.60    0.80
   7  -2   2    0.80    0.90
  -8   2  -2   99.79    7.10
  -8   2  -2  105.69    7.10
  -8   2  -2   78.89    7.00
   8  -2   2   94.69    6.80
   8  -2   2   99.09    7.00
   8  -2   2   99.39    7.50
   8  -2   2   92.39    7.80
   8  -2   2  100.09    7.20
  -9   2  -2    0.00    0.60
   9  -2   2    0.30    0.60
  10   1  -2   12.30    1.20
 -10  -1   2   16.80    1.60
   9   1  -2   29.90    3.80
   9   1  -2   30.30    3.90
  -9  -1   2   27.40    2.70
  -9  -1   2   29.00    2.60
  -9  -1   2   27.90    3.30
  -9  -1   2   22.50    3.50
   8   1  -2    0.30    0.80
   8   1  -2   -0.80    0.60
  -8  -1   2    1.10    0.80
  -8  -1   2    0.90    1.10
  -8  -1   2    0.50    0.80
  -8  -1   2    0.10    1.10
  -8  -1   2    0.60    0.70
  -8  -1   2    0.30    0.70
   7   1  -2    5.20    1.60
   7   1  -2    5.30    1.20
   7   1  -2    5.00    1.10
   7   1  -2  -23.20   11.20
   7   1  -2    2.30    1.00
  -7  -1   2    3.80    1.00
  -7  -1   2    3.00    1.10
  -7  -1   2    1.80    0.90
  -7  -1   2    4.40    1.20
  -7  -1   2    2.60    1.30
  -7  -1   2    2.00    1.30
  -7  -1   2    4.70    1.40
   6   1  -2   83.69    6.00
   6   1  -2   74.69    6.10
   6   1  -2   93.69   13.50
   6   1  -2   75.69    6.30
   6   1  -2   79.19    6.10
   6   1  -2   82.29    6.00
  -6  -1   2   71.19    6.10
  -6  -1   2   68.69    6.30
  -6  -1   2   76.59    6.10
  -6  -1   2   75.89    5.80
  -6  -1   2   75.89    6.30
  -6  -1   2   74.09    5.90
  -6  -1   2   79.79    6.20
  -6  -1   2   83.39    6.10
   5   1  -2    0.50    0.50
   5   1  -2    0.00    0.50
   5   1  -2    0.70    0.50
   5   1  -2  -10.90    6.50
   5   1  -2    1.20    0.60
  -5  -1   2    0.00    0.50
  -5  -1   2    0.30    0.50
  -5  -1   2   -0.10    0.50
  -5  -1   2    1.60    0.90
  -5  -1   2    0.50    0.60
   4   1  -2  111.19    8.00
   4   1  -2  129.79   11.40
   4   1  -2  109.99    7.70
   4   1  -2  107.99    7.90
   4   1  -2  109.09    8.20
  -4  -1   2  118.69    8.00
  -4  -1   2  158.38   20.10
  -4  -1   2  115.59    7.90
  -4  -1   2  113.39    8.20
  -4  -1   2   63.49   60.49
  -4  -1   2  113.29    8.00
   3   1  -2   35.20    2.60
   3   1  -2   34.80    2.50
   3   1  -2   40.30    5.80
   3   1  -2   37.50    2.90
   3   1  -2  102.29   33.10
  -3  -1   2   36.30    2.70
  -3  -1   2   36.10    2.70
   2   1  -2   -0.20    0.10
   2   1  -2    0.30    0.40
   2   1  -2  -33.70   25.80
   2   1  -2    3.20    3.30
  -2  -1   2    1.90    2.80
  -2  -1   2    0.40    0.30
  -2  -1   2   -9.60   18.50
  -2  -1   2   -0.10    0.20
   1   1  -2    0.40    0.30
   1   1  -2    0.40    0.20
   1   1  -2    0.40    0.20
  -1  -1   2    0.80    0.20
  -1  -1   2    0.80    0.20
  -1  -1   2   -3.90    9.70
  -1  -1   2    1.00    1.60
  -1  -1   2    0.60    0.20
  -1  -1   2    0.80    0.30
   0  -1   2  671.53   44.70
  -1   1  -2    0.20    0.20
  -1   1  -2   -0.10    0.10
  -1   1  -2    0.00    0.30
  -1   1  -2    0.10    0.10
  -1   1  -2    0.30    0.20
   1  -1   2    9.50   12.20
   1  -1   2   -0.10    0.20
   1  -1   2    0.10    0.20
   1  -1   2   -0.30    0.20
   1  -1   2    0.60    1.20
   1  -1   2    0.20    0.20
  -2   1  -2   12.50    1.10
  -2   1  -2   11.40    1.00
  -2   1  -2   12.40    1.20
   2  -1   2   16.80    3.00
   2  -1   2   11.70    1.10
   2  -1   2   25.00   17.60
   2  -1   2   10.70    1.00
  -3   1  -2  115.39    8.30
  -3   1  -2  120.29    8.10
  -3   1  -2  124.89    8.20
   3  -1   2  113.39    8.20
   3  -1   2  117.69    9.90
   3  -1   2   86.09   29.30
   3  -1   2  116.59    8.10
  -4   1  -2   -0.10    0.40
  -4   1  -2    0.00    0.30
  -4   1  -2   -0.30    0.50
  -4   1  -2    0.70    0.40
   4  -1   2   -3.10    4.00
   4  -1   2    0.10    0.30
   4  -1   2  -15.40   34.80
   4  -1   2   -0.10    0.40
   4  -1   2    0.20    0.40
  -5   1  -2    5.00    0.90
  -5   1  -2    7.10    1.40
  -5   1  -2    3.40    0.90
  -5   1  -2    5.60    1.00
  -5   1  -2    4.90    0.90
  -5   1  -2    4.40    1.20
  -5   1  -2    4.10    1.10
   5  -1   2    5.70    1.40
   5  -1   2    4.10    0.90
   5  -1   2    4.30    1.00
   5  -1   2    4.70    1.00
  -6   1  -2   -0.10    0.80
  -6   1  -2    3.00    1.10
  -6   1  -2    1.70    0.90
  -6   1  -2    0.40    0.90
  -6   1  -2    2.00    0.70
  -6   1  -2    1.10    0.60
  -6   1  -2    1.40    0.90
   6  -1   2   -1.00    0.80
   6  -1   2   -0.30    0.60
   6  -1   2    0.10    1.30
   6  -1   2    1.20    1.20
   6  -1   2    0.50    1.20
   6  -1   2    1.60    0.80
   6  -1   2    0.50    0.90
   6  -1   2    0.90    0.80
   6  -1   2    1.40    6.90
   6  -1   2    1.30    0.90
   6  -1   2    1.00    1.40
   6  -1   2    0.00    0.70
  -7   1  -2   -0.10    0.60
  -7   1  -2    1.20    0.70
  -7   1  -2    1.20    0.80
  -7   1  -2    0.90    1.10
  -7   1  -2    0.60    0.80
  -7   1  -2    0.40    1.00
   7  -1   2    0.90    0.90
   7  -1   2    1.80    1.00
   7  -1   2    1.10    1.30
   7  -1   2    1.80    0.80
   7  -1   2    1.50    1.20
   7  -1   2    2.60    1.00
   7  -1   2    0.50    1.40
   7  -1   2    0.90    0.80
  -8   1  -2    6.90    1.40
  -8   1  -2    6.70    1.30
  -8   1  -2    8.60    1.40
  -8   1  -2    7.90    1.80
  -8   1  -2    7.70    1.90
  -8   1  -2    6.70    1.40
   8  -1   2    8.20    1.30
   8  -1   2    8.90    1.80
   8  -1   2    9.60    1.70
   8  -1   2    7.30    1.20
  -9   1  -2    5.00    1.00
  -9   1  -2    3.40    1.10
  -9   1  -2    6.40    1.10
   9  -1   2    4.60    0.90
   9   0  -2   -0.90    0.90
   9   0  -2    0.30    0.50
  -9   0   2   -0.30    0.70
  -9   0   2   -0.80    0.50
  -9   0   2   -0.60    0.60
   8   0  -2   46.40    4.20
   8   0  -2   47.20    3.80
   8   0  -2   56.89    4.30
  -8   0   2   49.50    6.20
  -8   0   2   42.30    4.10
  -8   0   2   47.00    4.10
  -8   0   2   44.80    3.90
  -8   0   2   46.30    4.00
  -8   0   2   46.80    5.30
   7   0  -2    4.20    1.20
   7   0  -2    4.60    1.20
   7   0  -2    3.00    1.50
   7   0  -2    7.40    1.90
   7   0  -2    5.30    1.20
   7   0  -2    5.50    1.20
   7   0  -2    4.80    9.90
  -7   0   2    5.50    1.30
  -7   0   2    4.90    1.10
  -7   0   2    4.90    1.30
  -7   0   2    6.00    1.60
  -7   0   2    3.90    1.60
   6   0  -2    3.00    1.00
   6   0  -2    1.70    0.90
   6   0  -2    1.90    0.70
   6   0  -2    0.00    1.20
   6   0  -2    3.30    1.00
   6   0  -2    4.40    0.90
   6   0  -2    1.10    1.40
   6   0  -2    6.10    1.10
  -6   0   2    1.30    1.20
  -6   0   2    1.90    1.10
  -6   0   2    4.90    1.10
  -6   0   2    0.20    0.80
  -6   0   2    1.50    0.70
  -6   0   2    1.80    0.70
   5   0  -2   21.80    2.00
   5   0  -2   24.70    6.90
   5   0  -2   20.60    2.00
   5   0  -2   19.60    2.20
  -5   0   2   20.00    1.90
  -5   0   2   19.90    2.40
  -5   0   2   16.90    2.80
  -5   0   2   20.40    2.40
  -5   0   2   21.60    2.40
  -5   0   2   21.20    2.00
  -5   0   2   21.90    2.30
   4   0  -2   31.00    2.90
   4   0  -2   36.80    2.70
   4   0  -2   32.30   38.30
   4   0  -2   39.30    3.00
   4   0  -2   42.30    6.00
  -4   0   2   39.80    2.90
  -4   0   2   37.20    3.10
  -4   0   2   36.70    2.90
  -4   0   2   34.30    2.90
   3   0  -2   -0.20    0.30
   3   0  -2    0.10    0.40
   3   0  -2   -5.80   25.80
   3   0  -2   -0.10    0.20
   3   0  -2   -4.50    2.90
   3   0  -2    0.20    0.20
  -3   0   2    0.00    0.40
  -3   0   2   -0.20    0.20
   2   0  -2 1066.39   71.69
   2   0  -2 1075.69   81.69
   1   0  -2    2.90    0.30
   1   0  -2    7.30   10.40
   1   0  -2    2.80    1.30
   1   0  -2    3.30    0.40
   1   0  -2    3.60    0.40
   1   0  -2    2.50    0.30
   1   0  -2    2.90    0.30
  -1   0   2    2.80    0.30
  -1   0   2    3.00    0.40
  -1   0   2    3.40    0.40
   0   0  -2    0.00    0.10
   0   0   2    0.00    0.10
  -1   0  -2    8.10    0.70
  -1   0  -2    8.00    0.60
  -1   0  -2    8.60    0.70
  -1   0  -2    7.90    0.70
  -1   0  -2    7.80    0.80
   1   0   2    8.60    0.60
   1   0   2    7.80    0.60
   1   0   2   11.70    1.90
   1   0   2    9.00    0.80
   1   0   2    7.80    0.70
   1   0   2    8.20    0.60
   1   0   2    8.30    0.70
   1   0   2    1.10   10.70
  -2   0  -2  364.36   24.20
  -2   0  -2  364.46   24.30
  -2   0  -2  372.26   24.20
   2   0   2  369.06   24.30
   2   0   2  355.16   24.20
   2   0   2  369.56   25.20
   2   0   2  374.76   24.20
   2   0   2  354.76   24.10
   2   0   2  352.56   24.10
   2   0   2  336.07   39.40
   3   0   2   29.40   28.70
  -4   0  -2  105.69    7.80
  -4   0  -2  109.69    7.60
  -4   0  -2  112.49    7.70
  -4   0  -2  105.89    7.60
  -4   0  -2  109.19    7.50
   4   0   2  107.49    7.60
   4   0   2  108.09    7.60
   4   0   2   54.39   41.50
   4   0   2   96.49   10.80
  -5   0  -2    8.50    1.20
  -5   0  -2    8.20    1.50
  -5   0  -2    9.20    1.30
  -5   0  -2    7.10    1.30
  -5   0  -2    7.20    1.20
  -5   0  -2    7.20    1.40
  -5   0  -2    8.30    1.30
   5   0   2    6.70    1.30
   5   0   2    8.30    1.20
   5   0   2   12.70    6.20
   5   0   2    9.20    1.30
  -6   0  -2    0.60    0.90
  -6   0  -2   -0.90    1.00
  -6   0  -2   -0.20    0.50
  -6   0  -2    0.20    0.90
  -6   0  -2   -0.30    0.80
  -6   0  -2    1.70    0.90
  -6   0  -2    0.20    0.60
  -6   0  -2    0.60    0.80
   6   0   2   -0.10    0.70
   6   0   2    2.40    1.80
   6   0   2   -0.30    0.60
   6   0   2    0.20    1.20
   6   0   2   -0.50    0.50
   6   0   2    4.30    8.80
   6   0   2   -2.00    1.20
   6   0   2   -0.40    0.50
  -7   0  -2   15.50    3.50
  -7   0  -2   18.30    2.20
  -7   0  -2   18.10    2.50
  -7   0  -2   17.60    2.70
  -7   0  -2   19.70    2.40
   7   0   2   15.30    2.20
   7   0   2   14.20    2.40
   7   0   2   18.80    2.90
   7   0   2   17.60    2.30
   7   0   2   16.70    2.10
   7   0   2   18.50    2.50
  -8   0  -2   16.10    2.30
  -8   0  -2   17.40    2.80
  -8   0  -2   19.00    3.20
  -8   0  -2   18.50    2.20
  -8   0  -2   15.10    2.20
  -8   0  -2   14.70    2.10
   8   0   2   20.20    2.50
   8   0   2   16.50    2.00
   8   0   2   18.60    2.00
  -9   0  -2    0.20    1.10
  -9   0  -2   -0.20    0.70
  -9   0  -2    0.10    0.70
  -9   0  -2    0.70    0.70
   9   0   2   -0.10    0.60
   9  -1  -2    0.80    0.60
  -9   1   2    1.80    0.70
  -9   1   2   -1.00    0.80
  -9   1   2   -0.30    0.60
   8  -1  -2   -0.10    1.00
   8  -1  -2    0.40    0.60
   8  -1  -2    1.80    0.90
   8  -1  -2    1.20    0.80
  -8   1   2    0.40    0.80
  -8   1   2    1.50    0.80
  -8   1   2    0.70    0.60
  -8   1   2    1.40    1.30
  -8   1   2   -0.50    0.70
   7  -1  -2   49.50    4.60
   7  -1  -2   57.49    4.90
   7  -1  -2   54.09    4.40
   7  -1  -2   43.40    4.40
   7  -1  -2   50.69    4.30
   7  -1  -2   55.89    5.00
   7  -1  -2   55.09    5.10
   7  -1  -2   54.39    4.70
  -7   1   2   59.49    4.40
  -7   1   2   52.59    4.60
  -7   1   2   56.29    5.00
  -7   1   2   56.49    4.60
  -7   1   2   56.79    4.60
  -7   1   2   53.69    5.00
   6  -1  -2    0.30    0.70
   6  -1  -2   -0.80    0.60
   6  -1  -2    1.00    0.80
   6  -1  -2    0.00    1.10
   6  -1  -2   -0.30    0.80
   6  -1  -2   -1.30    1.10
   6  -1  -2    1.00    1.20
   6  -1  -2    0.90    0.80
   6  -1  -2   10.60    6.80
   6  -1  -2    0.70    0.70
   6  -1  -2   -0.50    1.30
   6  -1  -2   -0.60    0.60
  -6   1   2    0.30    0.90
  -6   1   2    0.10    0.80
  -6   1   2   -0.90    0.80
  -6   1   2    0.10    0.60
  -6   1   2    0.90    0.60
  -6   1   2    0.50    0.60
  -6   1   2    0.30    0.90
   5  -1  -2    0.60    0.40
   5  -1  -2    0.10    0.50
   5  -1  -2    0.10    0.80
   5  -1  -2   -0.20    0.50
   5  -1  -2   -0.10    0.50
  -5   1   2    0.60    0.80
  -5   1   2    0.00    0.70
  -5   1   2    0.20    0.50
  -5   1   2    0.00    0.50
  -5   1   2    0.20    0.50
  -5   1   2    0.10    0.50
  -5   1   2   -0.10    0.60
   4  -1  -2  144.69    9.60
   4  -1  -2  134.09   11.70
   4  -1  -2  134.79    9.30
   4  -1  -2  135.09    9.40
   4  -1  -2  113.09   36.40
  -4   1   2  121.89    9.50
  -4   1   2  133.09    9.30
  -4   1   2  141.39    9.70
  -4   1   2  128.09    9.30
  -4   1   2  137.29    9.40
   3  -1  -2    0.80    2.60
   3  -1  -2   41.10   24.90
   2  -1  -2   -5.70   16.00
   2  -1  -2   -0.40    1.80
   2  -1  -2   -0.20    0.20
   2  -1  -2    0.00    0.30
  -2   1   2    0.10    0.20
  -2   1   2    0.00    0.20
  -2   1   2    0.10    0.30
   1  -1  -2   88.99   12.60
   1  -1  -2   59.79    4.30
   1  -1  -2   65.59    4.30
   1  -1  -2   58.29    4.30
   1  -1  -2   65.99    4.70
   1  -1  -2   63.69    4.30
  -1   1   2   61.19    4.30
  -1   1   2   65.49    4.20
  -1   1   2   63.19    4.20
  -1   1   2   59.09    4.20
  -1   1   2   65.29    4.30
   0  -1  -2    0.10    0.10
   0  -1  -2    3.30    3.20
   0  -1  -2    0.10    0.10
   0  -1  -2   -0.10    0.10
   0  -1  -2    0.00    0.40
   0   1   2    0.00    0.10
   0   1   2   -0.10    0.10
  -1  -1  -2   -0.50    1.10
  -1  -1  -2   -0.10    0.20
  -1  -1  -2    0.20    0.20
  -1  -1  -2    0.10    0.10
  -1  -1  -2   -8.00    8.90
  -1  -1  -2    0.10    0.10
  -1  -1  -2    0.20    0.20
   1   1   2    0.10    0.20
   1   1   2    0.20    0.20
   1   1   2    0.10    0.20
  -2  -1  -2 2589.94  172.18
  -2  -1  -2 2543.35  182.28
   2   1   2 2569.74  172.18
   2   1   2 2660.73  183.18
  -3  -1  -2    0.10    0.30
  -3  -1  -2   -0.30    0.30
  -3  -1  -2   -0.20    0.30
   3   1   2   -7.60   31.40
   3   1   2    0.20    0.40
   3   1   2    0.30    0.30
   3   1   2   -0.40    3.80
   3   1   2   -0.40    0.20
  -4  -1  -2   29.20   66.19
  -5  -1  -2   70.99    5.10
  -5  -1  -2   72.69    5.80
  -5  -1  -2   67.89    5.70
  -5  -1  -2   75.19    5.50
  -5  -1  -2   74.19    5.50
  -5  -1  -2   72.09    5.70
   5   1   2   76.99    5.90
   5   1   2   67.39    5.40
   5   1   2   97.49   11.40
   5   1   2   70.69    5.40
  -6  -1  -2    0.80    0.90
  -6  -1  -2    2.30    0.90
  -6  -1  -2    1.30    0.80
  -6  -1  -2    2.30    0.70
  -6  -1  -2    0.10    0.60
  -6  -1  -2    0.90    0.70
  -6  -1  -2    0.40    0.50
  -6  -1  -2   -0.30    0.80
  -6  -1  -2    8.80    1.40
   6   1   2    5.20    1.00
   6   1   2    4.00    0.90
   6   1   2    3.30    1.00
   6   1   2    3.00    1.40
   6   1   2    2.10    0.70
   6   1   2   15.00    9.80
  -7  -1  -2    1.00    0.90
  -7  -1  -2    0.10    0.60
  -7  -1  -2   -0.90    0.90
  -7  -1  -2   -0.50    0.80
  -7  -1  -2    0.10    1.00
  -7  -1  -2    0.20    0.70
   7   1   2    0.60    0.70
   7   1   2    0.50    1.20
   7   1   2    0.10    0.80
   7   1   2    0.90    0.70
   7   1   2    0.30    0.80
   7   1   2    0.40    0.80
   7   1   2   32.00   13.10
  -8  -1  -2  171.68   12.40
  -8  -1  -2  180.68   12.90
  -8  -1  -2  170.48   12.10
  -8  -1  -2  169.68   12.80
  -8  -1  -2  175.18   12.10
  -8  -1  -2  169.18   12.30
   8   1   2  157.18   11.90
   8   1   2  166.78   12.30
   8   1   2  173.58   12.30
  -9  -1  -2    0.30    1.70
  -9  -1  -2    0.30    0.70
  -9  -1  -2    1.10    0.80
   9   1   2    0.40    1.00
   9   1   2    0.30    0.80
 -10  -1  -2    0.70    0.50
  10   1   2    0.80    0.50
   9  -2  -2    5.00    0.80
  -9   2   2    4.50    0.80
   8  -2  -2    0.20    0.50
   8  -2  -2    1.30    0.70
   8  -2  -2   -1.30    0.90
   8  -2  -2    0.10    0.50
  -8   2   2    1.50    0.70
  -8   2   2    0.00    0.70
  -8   2   2   -0.70    0.60
   7  -2  -2   24.70    3.40
   7  -2  -2   24.60    2.70
   7  -2  -2   26.20    3.00
   7  -2  -2   28.70    3.20
   7  -2  -2   27.50    2.90
   7  -2  -2   22.70    2.60
   7  -2  -2   24.50    3.20
  -7   2   2   23.60    3.50
  -7   2   2   24.00    2.70
  -7   2   2   24.30    2.60
  -7   2   2   24.50    2.90
  -7   2   2   31.60    3.60
   6  -2  -2 1051.19   70.09
   6  -2  -2 1032.10   70.19
   6  -2  -2 1133.19   70.89
   6  -2  -2 1020.20   71.39
   6  -2  -2 1061.29   70.19
   6  -2  -2 1033.60   70.99
   6  -2  -2 1058.29   70.19
  -6   2   2 1114.89   70.09
  -6   2   2 1044.10   70.39
  -6   2   2 1052.39   69.89
  -6   2   2  988.00   70.29
  -6   2   2 1047.70   69.79
  -6   2   2 1023.50   70.09
  -6   2   2  993.60   70.09
   5  -2  -2    0.70    1.00
   5  -2  -2    1.30    1.40
   5  -2  -2   -0.70    1.30
   5  -2  -2    0.50    0.80
   5  -2  -2    0.40    0.70
   5  -2  -2    0.30    0.60
   5  -2  -2   -1.00    4.40
   5  -2  -2    0.90    0.80
   5  -2  -2   -0.60    0.60
   5  -2  -2   -0.30    0.70
   5  -2  -2   -0.80    0.40
   5  -2  -2    0.30    0.70
   5  -2  -2    1.40    0.90
  -5   2   2   -0.30    0.40
  -5   2   2    0.30    0.70
  -5   2   2   -0.60    0.80
  -5   2   2    0.80    0.60
  -5   2   2    0.00    0.80
  -5   2   2   -0.60    0.70
  -5   2   2    0.60    0.60
   4  -2  -2   47.00    3.90
   4  -2  -2   52.69    4.00
   4  -2  -2   53.89    3.90
  -4   2   2   51.59    4.10
  -4   2   2   48.60    3.70
  -4   2   2   49.90    3.90
  -4   2   2   46.30    4.10
   3  -2  -2   17.70    1.70
   3  -2  -2   18.10    1.60
   3  -2  -2    8.80   30.30
   3  -2  -2   22.50    3.50
   3  -2  -2   21.00    4.90
   3  -2  -2   20.20    1.80
  -3   2   2   15.80    1.90
  -3   2   2   19.00    1.50
  -3   2   2   18.10    1.60
  -3   2   2   16.40    1.50
  -3   2   2   17.30    1.80
   2  -2  -2   -1.00    2.00
   2  -2  -2   -0.40   13.30
   2  -2  -2    0.30    0.30
   2  -2  -2   12.50   15.40
   2  -2  -2    0.30    0.30
   2  -2  -2    0.10    0.30
   2  -2  -2   -1.40    1.60
  -2   2   2    0.30    0.20
  -2   2   2    0.30    0.30
  -2   2   2    0.50    0.30
   1  -2  -2    0.10    0.30
   1  -2  -2    0.60    0.30
   1  -2  -2   -0.10    0.20
  -1   2   2    0.40    0.30
  -1   2   2    0.40    0.20
   0  -2  -2  164.48   11.10
   0  -2  -2  168.78   11.20
   0  -2  -2  165.08   11.10
   0   2   2  165.08   11.10
  -1  -2  -2    0.20    0.30
  -1  -2  -2    0.00    0.10
  -1  -2  -2    0.50    1.60
  -1  -2  -2   -1.00   10.40
  -1  -2  -2   -0.10    0.20
   1   2   2    0.00    0.20
   1   2   2   -0.10    0.20
  -2  -2  -2  536.95   37.20
  -2  -2  -2  570.94   49.70
  -2  -2  -2  547.45   36.00
  -2  -2  -2  530.85   36.10
  -2  -2  -2  539.55   36.10
   2   2   2  553.54   36.10
   2   2   2  548.15   36.30
  -3  -2  -2   17.20    1.50
  -3  -2  -2   16.30    4.90
  -3  -2  -2   45.80   31.20
  -3  -2  -2   19.00    2.60
  -3  -2  -2   16.10    1.30
  -3  -2  -2   15.30    1.30
   3   2   2   15.60    1.40
   3   2   2   15.80    1.60
   3   2   2  -40.30   40.50
   3   2   2   18.30    1.50
  -4  -2  -2   23.20   46.90
  -5  -2  -2    5.00    0.90
  -5  -2  -2    5.90    1.30
  -5  -2  -2    4.40    0.90
  -5  -2  -2    4.90    1.00
  -5  -2  -2    5.20   11.30
  -5  -2  -2    4.80    1.20
  -5  -2  -2    5.40    0.80
  -5  -2  -2    5.50    1.00
  -5  -2  -2    6.00    1.10
   5   2   2   10.00   11.00
   5   2   2    6.20    1.00
   5   2   2    3.60    0.70
   5   2   2    2.90    0.70
   5   2   2    4.50    0.80
   5   2   2    4.70    1.10
   5   2   2    5.60    1.10
  -6  -2  -2   96.49    7.90
  -6  -2  -2   90.69    7.10
  -6  -2  -2   95.19    6.90
  -6  -2  -2   95.29    6.80
  -6  -2  -2   84.89    6.90
  -6  -2  -2   91.69    7.40
  -6  -2  -2   94.09    7.00
  -6  -2  -2   93.09    6.90
  -6  -2  -2   90.49    7.40
   6   2   2   90.89    6.90
   6   2   2   93.39    7.00
   6   2   2  130.79   16.70
   6   2   2   91.49    6.90
  -7  -2  -2    0.70    0.70
  -7  -2  -2    0.90    0.80
  -7  -2  -2    1.60    0.90
  -7  -2  -2    0.00    0.80
  -7  -2  -2    1.80    1.20
  -7  -2  -2    0.30    0.60
  -7  -2  -2   -1.10    0.60
   7   2   2    0.90    0.70
   7   2   2   -6.10   17.40
   7   2   2    0.90    0.90
   7   2   2    1.70    0.70
   7   2   2    1.20    0.70
  -8  -2  -2   24.00    2.40
  -8  -2  -2   21.00    2.50
  -8  -2  -2   22.20    3.10
  -8  -2  -2   20.40    3.10
  -8  -2  -2   18.80    2.50
   8   2   2   13.20    2.20
   8   2   2   17.00    2.30
  -9  -2  -2    0.80    1.30
  -9  -2  -2    3.30    1.00
  -9  -2  -2    2.70    1.40
  -9  -2  -2    3.70    1.10
   9   2   2    3.80    1.10
   9   2   2    3.30    1.10
 -10  -2  -2    1.00    0.60
  10   2   2    2.10    0.60
   8  -3  -2   15.10    1.50
   8  -3  -2   17.40    1.90
   8  -3  -2   16.30    1.80
  -8   3   2   15.50    1.80
  -8   3   2   14.40    1.80
   7  -3  -2   20.30    2.40
   7  -3  -2   20.20    2.70
   7  -3  -2   20.30    2.30
   7  -3  -2   22.40    2.50
   7  -3  -2   19.30    2.10
   7  -3  -2   20.80    2.60
  -7   3   2   15.00    2.20
  -7   3   2   20.90    2.60
  -7   3   2   16.70    2.20
  -7   3   2   20.80    2.20
   6  -3  -2    0.60    0.70
   6  -3  -2    1.60    1.10
   6  -3  -2    1.00    1.30
   6  -3  -2   -0.80    0.80
   6  -3  -2    1.10    0.90
   6  -3  -2    2.60    1.20
   6  -3  -2   -0.30    1.20
   6  -3  -2   -0.60    0.60
   6  -3  -2    1.40    1.00
   6  -3  -2    0.00    0.80
   6  -3  -2   -0.10    0.70
  -6   3   2   -0.60    0.40
  -6   3   2   -0.10    1.20
  -6   3   2   -1.00    0.80
  -6   3   2   -0.30    0.70
   5  -3  -2   32.70    3.30
   5  -3  -2   31.30    3.10
   5  -3  -2   30.30    3.20
   5  -3  -2   30.50    2.70
   5  -3  -2   31.70    3.10
   5  -3  -2   28.10    3.50
   5  -3  -2   26.10    2.90
   5  -3  -2   31.80    2.90
   5  -3  -2   31.10    3.60
   5  -3  -2   28.60    3.20
   5  -3  -2   28.40    3.00
   5  -3  -2   27.10    3.30
  -5   3   2   28.00    3.20
  -5   3   2   27.50    2.40
  -5   3   2   26.20    2.70
  -5   3   2   28.10    2.60
  -5   3   2   31.70    3.40
   4  -3  -2    3.30    0.80
   4  -3  -2    1.50    1.10
   4  -3  -2    3.10    0.80
  -4   3   2    2.80    1.00
  -4   3   2    1.30    0.80
  -4   3   2    3.10    0.60
  -4   3   2    2.10    0.90
  -4   3   2    2.60    0.80
  -4   3   2    3.10    0.80
   3  -3  -2    0.10    0.40
   3  -3  -2   -0.40    0.30
  -3   3   2    0.00    0.40
  -3   3   2    0.40    0.40
  -3   3   2    0.10    0.50
  -3   3   2   -0.10    0.30
   2  -3  -2   78.49    5.70
   2  -3  -2   81.59    5.70
   2  -3  -2   79.09    5.70
  -2   3   2   77.29    5.60
  -2   3   2   80.79    5.40
  -2   3   2   76.59    5.80
  -2   3   2   82.49    5.50
   1  -3  -2   29.10    2.20
   1  -3  -2   28.00    2.20
   1  -3  -2   27.90    2.30
  -1   3   2   29.00    2.20
  -1   3   2   28.70    2.20
  -1   3   2   28.60    2.30
   0  -3  -2   -0.30    0.20
   0  -3  -2    0.10    0.30
   0  -3  -2   -0.10    0.30
   0   3   2   -0.30    0.20
   0   3   2   -0.20    0.20
  -1  -3  -2   18.00    1.80
  -1  -3  -2   20.10    1.60
  -1  -3  -2   17.10    1.60
  -1  -3  -2   26.60    3.30
  -1  -3  -2   23.30    2.60
  -1  -3  -2   25.20    9.70
  -1  -3  -2   -5.80   17.30
  -1  -3  -2   20.00    1.50
   1   3   2   18.80    1.60
   1   3   2   18.00    1.40
   1   3   2   21.20    1.50
  -2  -3  -2   76.29    5.90
  -2  -3  -2   77.49    6.90
  -2  -3  -2   68.29   18.40
   2   3   2   78.49    5.50
   2   3   2   77.59    5.30
  -3  -3  -2   27.80   24.80
  -3  -3  -2    0.30    0.30
  -3  -3  -2    0.30    0.30
  -3  -3  -2    0.10    0.60
  -3  -3  -2   -0.50    0.30
  -3  -3  -2   -0.20    1.00
  -3  -3  -2   -0.30    3.90
   3   3   2    0.20    0.30
   3   3   2    0.40    0.40
   3   3   2   -0.30    0.30
   3   3   2    0.20    0.30
  -4  -3  -2  938.31   61.79
  -4  -3  -2  876.41   62.09
  -4  -3  -2  921.51   61.69
  -4  -3  -2  947.51   64.19
  -4  -3  -2  900.21   61.49
  -4  -3  -2  907.21   61.69
  -4  -3  -2  953.70   62.89
  -4  -3  -2 1206.58  105.99
   4   3   2  942.61   62.09
   4   3   2  848.62   64.99
   4   3   2  942.31   61.79
   4   3   2  925.11   61.69
   4   3   2  974.00   61.69
   4   3   2 1199.78  133.19
   4   3   2  908.11   61.79
  -5  -3  -2   12.80    1.70
  -5  -3  -2   11.60    2.00
  -5  -3  -2   13.10    1.50
  -5  -3  -2   10.20    1.50
  -5  -3  -2   10.40    1.90
  -5  -3  -2   11.90    1.90
  -5  -3  -2   15.30    9.60
  -5  -3  -2   10.10    1.30
  -5  -3  -2   15.00    3.20
   5   3   2   41.30   11.50
   5   3   2    9.80    1.70
   5   3   2   12.60    1.50
   5   3   2    9.80    1.40
   5   3   2   10.20    1.40
   5   3   2   10.00    1.20
   5   3   2   10.00    1.40
   5   3   2   10.60    1.30
  -6  -3  -2    0.30    0.70
  -6  -3  -2    0.40    0.80
  -6  -3  -2   14.80   17.60
  -6  -3  -2    1.00    1.00
  -6  -3  -2    0.70    0.90
  -6  -3  -2   -0.70    0.70
  -6  -3  -2   -0.10    0.90
   6   3   2    0.20    0.90
   6   3   2   -0.80    0.40
   6   3   2   -0.20    0.50
   6   3   2    0.50    0.50
   6   3   2    1.00    0.60
   6   3   2   -2.60   16.10
   6   3   2    0.60    0.70
  -7  -3  -2   40.20    4.60
  -7  -3  -2   35.40    4.20
  -7  -3  -2   41.00    3.40
  -7  -3  -2   35.30    3.50
   7   3   2   34.30    3.60
   7   3   2   32.10    3.10
   7   3   2   38.30    3.40
   7   3   2  -13.50   25.30
   7   3   2   39.10    3.40
  -8  -3  -2   61.99    5.50
  -8  -3  -2   76.29    6.30
  -8  -3  -2   76.99    6.40
  -8  -3  -2   73.29    5.30
   8   3   2   64.09    5.40
   8   3   2   61.79    5.40
   8   3   2   63.59    5.10
  -9  -3  -2   -1.40    1.00
  -9  -3  -2    2.10    1.30
  -9  -3  -2    0.10    0.70
   9   3   2   -0.10    0.70
   9   3   2    0.40    0.70
 -10  -3  -2   99.39    7.30
  10   3   2  105.59    7.20
   7  -4  -2   26.80    2.20
   7  -4  -2   27.50    2.50
   7  -4  -2   26.80    2.20
   7  -4  -2   26.30    2.40
   7  -4  -2   29.00    3.00
   7  -4  -2   27.30    2.60
  -7   4   2   24.10    2.40
  -7   4   2   22.00    2.30
  -7   4   2   21.80    2.20
   6  -4  -2    0.80    1.20
   6  -4  -2    0.60    0.90
   6  -4  -2    1.70    0.80
   6  -4  -2    1.00    0.80
   6  -4  -2    0.40    0.60
   6  -4  -2    1.20    0.70
   6  -4  -2    1.20    0.90
   6  -4  -2    0.30    0.90
   6  -4  -2    0.30    1.20
  -6   4   2    0.70    1.00
  -6   4   2    1.20    0.60
  -6   4   2    1.60    0.90
   5  -4  -2    0.20    0.60
   5  -4  -2   -0.40    0.70
   5  -4  -2   -0.10    1.40
   5  -4  -2   -0.60    0.80
   5  -4  -2    0.10    1.00
   5  -4  -2    1.20    1.10
   5  -4  -2   -0.30    0.70
   5  -4  -2   -1.80    1.00
   5  -4  -2    0.50    0.90
   5  -4  -2   -0.10    0.80
   5  -4  -2    0.90    0.70
  -5   4   2   -0.50    0.60
  -5   4   2    0.30    0.50
   4  -4  -2  655.13   44.90
   4  -4  -2  656.13   45.10
   4  -4  -2  650.73   45.30
   4  -4  -2  653.33   45.20
   4  -4  -2  701.43   45.20
   4  -4  -2  661.03   45.00
   4  -4  -2  660.93   45.00
   4  -4  -2  653.93   44.90
   4  -4  -2  687.03   45.50
   4  -4  -2  702.83   45.00
   4  -4  -2  686.93   45.10
   4  -4  -2  667.83   44.70
   4  -4  -2  661.83   44.90
   4  -4  -2  661.43   45.00
  -4   4   2  660.33   44.40
  -4   4   2  610.14   44.90
  -4   4   2  692.53   44.60
   3  -4  -2    0.40    0.50
   3  -4  -2    0.30    0.80
   3  -4  -2    0.70    0.50
  -3   4   2    0.20    0.60
  -3   4   2   -0.50    0.30
   2  -4  -2    0.10    0.40
   2  -4  -2    0.30    0.40
   2  -4  -2    0.10    0.40
  -2   4   2    0.20    0.40
  -2   4   2    0.50    0.40
   1  -4  -2   31.90    2.50
   1  -4  -2   32.90    2.50
   1  -4  -2   28.80    2.50
  -1   4   2   30.20    2.40
  -1   4   2   31.10    2.50
  -1   4   2   33.00    2.50
  -1   4   2   30.20    2.50
   0  -4  -2    0.40    0.40
   0  -4  -2   -0.40    0.20
   0  -4  -2   -0.50    0.30
   0   4   2    0.30    0.30
   0   4   2   -0.40    0.30
   0   4   2   -0.40    0.20
   0   4   2   -0.10    0.30
  -1  -4  -2    0.30    0.40
  -1  -4  -2   -0.30    0.30
  -1  -4  -2  -16.70   12.70
  -1  -4  -2   -0.10    0.40
  -1  -4  -2    0.10    0.40
  -1  -4  -2   -0.20    0.20
  -1  -4  -2   -1.30    1.40
  -1  -4  -2   -0.90    1.90
   1   4   2    0.20    0.20
   1   4   2   -0.30    0.30
   1   4   2    0.40    0.20
  -2  -4  -2  193.68   50.99
  -2  -4  -2  310.07   22.30
  -2  -4  -2  308.27   22.70
  -2  -4  -2  321.17   22.10
  -2  -4  -2  334.27   21.80
   2   4   2  333.67   21.90
   2   4   2  340.67   21.70
  -3  -4  -2    0.00    0.60
  -3  -4  -2   -0.10    0.90
  -3  -4  -2   -0.10    0.30
  -3  -4  -2  -19.40   24.80
  -3  -4  -2    1.10    4.30
   3   4   2   -0.50    0.40
   3   4   2   -0.20    0.30
   3   4   2   -0.20    0.40
   3   4   2   -0.20    0.30
  -4  -4  -2   -0.10    1.10
  -4  -4  -2   -1.50    5.10
  -4  -4  -2  -47.70   30.70
  -4  -4  -2    0.50    0.70
  -4  -4  -2   -0.30    0.30
   4   4   2    4.40    1.00
   4   4   2    0.40    0.40
   4   4   2    0.30    0.40
   4   4   2    0.30    0.40
   4   4   2    0.20    0.30
   4   4   2    0.80    0.40
  -5  -4  -2   12.30    2.20
  -5  -4  -2   12.90    1.50
  -5  -4  -2    0.00    8.70
  -5  -4  -2   11.80    1.80
  -5  -4  -2   13.80    2.20
   5   4   2   14.50    1.80
   5   4   2   10.50    1.50
   5   4   2   13.50    1.70
   5   4   2   13.40    1.50
   5   4   2   12.60    1.50
   5   4   2   13.50    2.00
   5   4   2   10.10    1.60
  -6  -4  -2    0.30    1.10
  -6  -4  -2    0.90    0.90
  -6  -4  -2   16.20   14.40
  -6  -4  -2   -0.80    1.00
  -6  -4  -2    0.90    0.60
  -6  -4  -2    6.00    2.60
   6   4   2    0.50    1.00
   6   4   2    0.90    0.70
   6   4   2    0.50    0.50
   6   4   2    0.30    0.40
   6   4   2   -0.10    0.50
   6   4   2   -0.30    0.60
   6   4   2   -0.30    0.60
   6   4   2   -0.10    0.60
   6   4   2    1.30    1.00
  -7  -4  -2   -1.40    1.00
  -7  -4  -2    0.10    0.80
  -7  -4  -2   -0.80    0.90
   7   4   2    0.70    0.70
   7   4   2    1.00    0.50
   7   4   2    0.60    0.70
   7   4   2   -0.60    1.20
   7   4   2    0.40    0.60
  -8  -4  -2   15.50    2.90
  -8  -4  -2   19.50    3.10
  -8  -4  -2   21.70    2.60
   8   4   2   18.50    2.50
   8   4   2   20.00    2.20
   8   4   2   17.70    2.50
  -9  -4  -2    2.60    1.50
  -9  -4  -2    0.30    0.70
  -9  -4  -2   -0.90    1.10
   9   4   2   -0.80    0.50
   9   4   2    0.40    0.50
   9   4   2    1.10    0.70
 -10  -4  -2    0.10    1.00
  10   4   2    0.00    0.50
   7  -5  -2   -0.80    0.70
   7  -5  -2   -0.10    0.50
   7  -5  -2   -0.20    0.40
   7  -5  -2    0.40    0.40
   7  -5  -2    0.90    0.70
   7  -5  -2   -1.20    0.60
   6  -5  -2   18.60    2.20
   6  -5  -2   18.50    2.20
   6  -5  -2   19.20    2.50
   6  -5  -2   21.20    2.50
   6  -5  -2   16.20    2.40
   6  -5  -2   19.20    2.10
   6  -5  -2   20.00    2.10
   6  -5  -2   16.60    2.10
  -6   5   2   15.50    2.00
   5  -5  -2    0.70    0.80
   5  -5  -2   -0.30    0.70
   5  -5  -2    1.10    1.40
   5  -5  -2    0.00    1.00
   5  -5  -2    0.00    1.30
   5  -5  -2    1.50    1.30
   5  -5  -2    1.10    1.30
  -5   5   2   -0.20    0.50
  -5   5   2   -0.70    1.00
   4  -5  -2   12.70    1.80
   4  -5  -2   12.90    2.10
   4  -5  -2   11.60    1.90
   4  -5  -2   12.40    2.00
   4  -5  -2   11.90    2.00
   4  -5  -2   11.60    2.20
   4  -5  -2   11.10    1.80
   4  -5  -2   13.60    1.90
   4  -5  -2   14.90    2.40
   4  -5  -2   13.70    1.90
   4  -5  -2   12.70    2.10
  -4   5   2   12.00    1.50
   3  -5  -2   -0.50    0.90
   3  -5  -2    1.10    0.80
   3  -5  -2    0.90    0.80
   3  -5  -2    0.60    0.90
   3  -5  -2    2.60    1.10
   3  -5  -2    0.00    1.20
   3  -5  -2   -0.10    0.90
   3  -5  -2    0.90    0.90
   3  -5  -2    1.20    0.80
   3  -5  -2    0.00    0.60
   3  -5  -2    0.50    0.70
   3  -5  -2    0.20    1.00
   3  -5  -2    1.40    1.00
   3  -5  -2    0.70    0.90
   3  -5  -2   -0.70    0.50
   2  -5  -2    0.60    0.80
   2  -5  -2   -0.30    1.00
   2  -5  -2    0.90    0.60
   2  -5  -2   -0.10    0.50
   2  -5  -2   -0.40    1.10
   2  -5  -2    1.90    1.20
   2  -5  -2   -0.30    0.50
   2  -5  -2    0.90    0.90
  -2   5   2   -0.80    0.60
  -2   5   2    1.00    0.60
   1  -5  -2    8.70    1.20
   1  -5  -2    8.60    1.10
   1  -5  -2    7.60    1.20
  -1   5   2    7.00    1.10
  -1   5   2    8.80    1.20
  -1   5   2    8.20    1.10
   0  -5  -2  176.78   11.60
   0  -5  -2  173.38   11.50
   0   5   2  162.28   11.40
   0   5   2  175.58   11.70
   0   5   2  162.78   11.60
   0   5   2  156.48   11.40
  -1  -5  -2    0.20    0.30
   1   5   2    0.60    0.30
   1   5   2    0.20    0.40
   1   5   2    0.80    0.50
   1   5   2    0.10    0.40
  -2  -5  -2  396.16   26.20
  -2  -5  -2  376.06   26.30
  -2  -5  -2  424.56   39.00
  -2  -5  -2  362.96   26.70
   2   5   2  407.46   26.30
   2   5   2  386.36   26.20
   2   5   2  399.76   26.30
   2   5   2  375.16   25.80
  -3  -5  -2   36.00    3.90
  -3  -5  -2   36.30    3.60
  -3  -5  -2   41.00    6.10
  -3  -5  -2   33.30    2.90
   3   5   2   35.70    3.20
   3   5   2   31.80    3.10
   3   5   2   36.80    2.80
   3   5   2   35.60    2.90
   3   5   2   35.70    2.70
  -4  -5  -2   -3.20    5.30
  -4  -5  -2    1.00    1.10
  -4  -5  -2    1.40    1.30
  -4  -5  -2   -0.30    0.40
  -4  -5  -2   -0.40    0.80
   4   5   2    0.30    0.30
   4   5   2    0.60    0.40
   4   5   2    0.60    0.50
   4   5   2    0.80    0.60
   4   5   2    0.60    0.70
   4   5   2   -0.40    0.30
   4   5   2    0.50    0.70
  -5  -5  -2    3.90    8.40
  -5  -5  -2   -0.20    1.00
  -5  -5  -2    0.30    0.80
  -5  -5  -2    1.70    1.20
  -5  -5  -2    1.30    0.60
  -5  -5  -2    1.80    1.90
   5   5   2    1.50    0.60
   5   5   2    1.00    0.90
   5   5   2    0.10    0.50
   5   5   2    0.70    0.50
   5   5   2    0.40    0.50
   5   5   2    1.00    0.80
   5   5   2    1.20    0.60
   5   5   2    1.30    0.80
  -6  -5  -2  237.98   16.90
  -6  -5  -2  212.08   14.80
  -6  -5  -2  188.28   14.70
  -6  -5  -2  204.28   15.50
  -6  -5  -2  200.78   14.60
  -6  -5  -2  196.38   15.70
   6   5   2  219.98   14.80
   6   5   2  205.78   14.60
   6   5   2  208.88   14.50
   6   5   2  204.38   14.50
   6   5   2  215.28   14.70
   6   5   2  220.98   14.60
   6   5   2  217.08   14.80
  -7  -5  -2    0.70    1.20
  -7  -5  -2    1.80    1.00
  -7  -5  -2    3.60    4.30
  -7  -5  -2   -0.10    1.30
   7   5   2    0.20    0.50
   7   5   2    0.60    0.50
   7   5   2    0.10    0.60
   7   5   2    0.30    0.50
   7   5   2   -1.00    0.50
  -8  -5  -2   40.40    4.70
  -8  -5  -2   39.10    3.30
  -8  -5  -2   41.60    5.00
   8   5   2   32.60    3.20
   8   5   2   30.80    4.00
   8   5   2   33.90    3.30
  -9  -5  -2    4.90    1.80
  -9  -5  -2    7.30    1.90
   9   5   2    6.50    1.20
   9   5   2    9.70    1.40
   9   5   2    7.10    1.00
   6  -6  -2    1.30    0.90
   6  -6  -2   -0.70    0.70
   6  -6  -2    0.00    1.00
   5  -6  -2   15.60    1.70
   5  -6  -2   12.90    1.70
   5  -6  -2   11.70    1.90
   5  -6  -2   11.80    1.80
   5  -6  -2   13.80    2.00
   5  -6  -2   12.50    1.70
   5  -6  -2   11.60    1.90
   5  -6  -2   10.50    1.70
  -5   6   2   12.30    1.60
   4  -6  -2    8.30    1.70
   4  -6  -2    6.50    1.80
   4  -6  -2    4.90    1.30
   4  -6  -2    6.90    2.10
   4  -6  -2    6.30    2.10
   4  -6  -2    8.70    1.90
  -4   6   2    7.90    1.50
   3  -6  -2    0.10    0.70
   3  -6  -2   -0.80    0.70
   3  -6  -2    0.10    0.90
   3  -6  -2   -0.40    0.70
   3  -6  -2   -0.80    1.00
   3  -6  -2    0.20    0.70
   3  -6  -2   -0.20    0.70
   3  -6  -2    0.30    0.90
   3  -6  -2    0.70    0.70
   3  -6  -2   -0.30    1.00
   3  -6  -2    0.90    1.50
   2  -6  -2  192.58   13.60
   2  -6  -2  198.18   13.40
   2  -6  -2  182.78   13.10
   2  -6  -2  180.18   13.20
   2  -6  -2  180.58   13.10
   2  -6  -2  191.38   13.40
   2  -6  -2  188.28   13.80
   2  -6  -2  184.68   13.50
   2  -6  -2  173.38   13.20
   2  -6  -2  178.78   13.60
   2  -6  -2  206.78   13.40
   2  -6  -2  192.48   13.30
   2  -6  -2  195.08   13.20
   2  -6  -2  180.18   13.20
   2  -6  -2  200.38   13.30
   2  -6  -2  179.08   13.30
   2  -6  -2  186.08   13.70
   2  -6  -2  194.38   13.50
   1  -6  -2   20.20    2.30
   1  -6  -2   19.60    2.20
   1  -6  -2   17.90    3.40
   1  -6  -2   22.70    2.50
   1  -6  -2   21.20    2.40
   1  -6  -2   24.30    2.50
   1  -6  -2   17.50    2.60
   1  -6  -2   19.50    2.20
   1  -6  -2   20.30    2.40
   1  -6  -2   19.50    3.30
   1  -6  -2   21.50    2.70
   1  -6  -2   20.90    2.50
   1  -6  -2   22.70    2.40
   0  -6  -2    0.20    0.50
   0  -6  -2   -0.20    0.40
   0  -6  -2    1.60    1.40
   0  -6  -2   -0.30    0.50
   0   6   2    0.40    0.70
   0   6   2   -0.30    0.60
  -1  -6  -2   36.10    2.90
  -1  -6  -2   32.00    3.00
   1   6   2   36.20    3.10
   1   6   2   35.00    3.00
   1   6   2   32.40    2.40
   1   6   2   30.60    2.40
  -2  -6  -2   20.10    2.50
  -2  -6  -2   20.70    2.30
   2   6   2   21.80    1.80
   2   6   2   19.00    2.40
   2   6   2   21.50    1.80
   2   6   2   24.50    2.40
  -3  -6  -2    0.60    0.90
  -3  -6  -2    1.20    1.60
  -3  -6  -2   -0.30    1.00
  -3  -6  -2   -2.10    8.60
  -3  -6  -2    0.90    0.50
  -3  -6  -2    0.70    0.80
   3   6   2   -0.30    0.40
   3   6   2    0.30    0.50
   3   6   2    0.00    0.60
   3   6   2    0.30    0.70
   3   6   2   -0.30    0.60
   3   6   2   -0.10    0.50
   3   6   2    0.10    0.30
  -4  -6  -2   33.40    4.30
  -4  -6  -2   28.90    3.10
  -4  -6  -2   41.50    6.80
  -4  -6  -2   27.60    2.70
  -4  -6  -2   33.40    3.30
  -4  -6  -2   35.20    4.30
  -4  -6  -2   34.60    3.70
  -4  -6  -2   30.30    3.90
   4   6   2   34.90    3.80
   4   6   2   28.50    2.70
   4   6   2   31.30    2.70
   4   6   2   31.60    2.80
   4   6   2   32.90    2.60
   4   6   2   30.20    3.10
  -5  -6  -2    0.20    0.80
  -5  -6  -2    0.50    0.70
  -5  -6  -2   -0.50    1.50
  -5  -6  -2    1.50    1.50
  -5  -6  -2   -2.20    6.90
  -5  -6  -2    1.00    1.20
  -5  -6  -2    2.00    0.80
  -5  -6  -2   -0.40    0.60
   5   6   2   -0.20    0.40
   5   6   2   -0.40    0.50
   5   6   2   -0.10    0.40
   5   6   2    1.00    0.70
   5   6   2    0.50    0.60
   5   6   2    0.30    0.90
   5   6   2   -0.10    0.50
  -6  -6  -2    1.40    0.90
  -6  -6  -2    9.60   10.90
  -6  -6  -2   -1.20    0.90
  -6  -6  -2    0.10    1.20
  -6  -6  -2    0.10    1.30
   6   6   2    0.10    0.60
   6   6   2    0.20    0.60
   6   6   2    0.10    0.50
   6   6   2    0.10    0.50
   6   6   2    0.60    0.50
   6   6   2    0.50    0.70
   6   6   2    0.00    0.70
  -7  -6  -2    3.90    2.70
  -7  -6  -2    2.30    0.80
  -7  -6  -2    2.90    1.70
  -7  -6  -2    4.30    1.90
   7   6   2    1.70    0.70
   7   6   2    3.20    1.00
   7   6   2    4.30    0.90
   7   6   2    2.70    0.80
   7   6   2    3.10    1.00
   7   6   2    2.50    0.80
  -8  -6  -2   21.80    3.50
   8   6   2   16.70    1.90
   8   6   2   14.80    1.50
   8   6   2   14.50    2.00
  -9  -6  -2    1.20    1.40
  -9  -6  -2    0.90    1.30
   9   6   2   -0.80    0.60
   9   6   2    0.10    0.50
   9   6   2    0.60    0.40
   5  -7  -2    0.10    1.00
   5  -7  -2   -0.50    0.70
   5  -7  -2    1.00    0.50
   5  -7  -2    0.30    0.50
   4  -7  -2  341.37   22.60
   4  -7  -2  340.07   22.70
   4  -7  -2  345.57   22.50
   4  -7  -2  297.87   22.50
   4  -7  -2  326.97   22.70
   4  -7  -2  339.87   22.80
   4  -7  -2  332.07   22.70
   3  -7  -2   -0.30    0.80
   3  -7  -2    0.80    1.00
   3  -7  -2    0.90    0.90
   3  -7  -2    0.90    0.80
   3  -7  -2    0.10    1.10
   3  -7  -2   -0.50    0.60
   3  -7  -2    0.30    0.70
   3  -7  -2   -0.30    0.60
   3  -7  -2   -0.40    0.90
   2  -7  -2   -0.30    0.60
   2  -7  -2    0.30    0.70
   2  -7  -2    0.00    0.80
   2  -7  -2    0.60    1.00
   2  -7  -2    1.40    0.70
   2  -7  -2    2.00    1.10
   2  -7  -2    0.50    0.80
   2  -7  -2    2.90    1.10
   2  -7  -2   -0.50    1.00
   2  -7  -2    0.20    0.70
   2  -7  -2    0.40    1.00
   2  -7  -2    1.70    0.80
   2  -7  -2   -0.10    0.60
   1  -7  -2   41.50    3.40
   1  -7  -2   34.50    3.50
   1  -7  -2   36.50    3.50
   1  -7  -2   40.50    3.30
   1  -7  -2   38.90    3.60
   1  -7  -2   41.60    4.40
   1  -7  -2   36.20    3.30
   1  -7  -2   35.90    3.80
   1  -7  -2   37.80    3.40
   1  -7  -2   38.10    3.30
   1  -7  -2   37.90    3.40
   1  -7  -2   40.50    3.30
   1  -7  -2   36.30    3.40
   1  -7  -2   41.20    4.30
   1  -7  -2   32.60    3.40
   1  -7  -2   39.90    3.70
   1  -7  -2   40.30    3.50
   1  -7  -2   39.80    3.30
   0  -7  -2   -0.20    0.90
   0  -7  -2    0.00    0.90
   0  -7  -2    1.10    0.70
   0  -7  -2   -0.60    0.60
   0  -7  -2   -0.30    0.70
   0  -7  -2   -0.30    0.90
   0  -7  -2    1.20    0.60
   0  -7  -2    0.10    1.00
   0  -7  -2    0.90    0.80
   0  -7  -2    0.20    0.80
   0  -7  -2   -0.70    0.70
   0  -7  -2    0.40    0.60
   0  -7  -2    0.70    0.90
   0  -7  -2    1.40    0.70
   0  -7  -2    0.00    0.70
  -1  -7  -2    0.30    0.50
  -1  -7  -2    1.30    1.10
  -1  -7  -2    1.10    0.90
  -1  -7  -2    0.10    0.60
  -1  -7  -2    0.50    0.90
  -1  -7  -2    0.40    0.60
  -1  -7  -2    0.70    0.70
  -1  -7  -2   -0.60    0.60
  -1  -7  -2    0.40    0.90
  -1  -7  -2   -0.50    0.50
  -1  -7  -2   -0.20    0.50
  -1  -7  -2    0.30    0.80
  -1  -7  -2    0.30    0.70
   1   7   2   -0.80    0.40
  -2  -7  -2  370.06   24.80
  -2  -7  -2  338.27   24.70
  -2  -7  -2  351.96   25.10
  -2  -7  -2  357.06   24.50
  -2  -7  -2  369.96   24.70
  -2  -7  -2  345.67   24.50
  -2  -7  -2  365.16   24.50
  -2  -7  -2  351.56   24.60
  -2  -7  -2  348.47   24.50
  -2  -7  -2  344.97   24.70
  -2  -7  -2  347.17   24.50
  -2  -7  -2  358.56   24.70
   2   7   2  384.96   24.10
   2   7   2  379.76   24.20
  -3  -7  -2    0.60    0.90
  -3  -7  -2    0.20    0.70
  -3  -7  -2   -0.20    0.40
  -3  -7  -2    0.40    0.60
  -3  -7  -2    1.20    1.00
  -3  -7  -2    0.20    0.60
  -3  -7  -2   -0.30    0.80
  -3  -7  -2   -0.70    0.50
  -3  -7  -2    0.70    0.70
  -3  -7  -2   -0.40    0.70
  -3  -7  -2    0.20    0.70
  -3  -7  -2    0.00    0.60
   3   7   2   -0.10    0.30
   3   7   2   -0.40    0.40
   3   7   2    0.10    0.50
  -4  -7  -2   -0.30    0.60
  -4  -7  -2    1.30    0.70
  -4  -7  -2    1.20    0.70
  -4  -7  -2   -0.20    0.50
  -4  -7  -2   -0.30    0.60
  -4  -7  -2    1.10    0.70
  -4  -7  -2    1.00    0.80
  -4  -7  -2    3.10    1.50
  -4  -7  -2    0.20    0.80
  -4  -7  -2    4.40    6.40
   4   7   2   -0.50    0.40
   4   7   2    0.60    0.70
   4   7   2    0.60    0.50
   4   7   2    1.00    0.60
   4   7   2   -0.50    0.70
   4   7   2    0.60    0.70
  -5  -7  -2   24.70    4.10
  -5  -7  -2   29.90    2.70
  -5  -7  -2   32.50    3.90
  -5  -7  -2   32.60    3.60
  -5  -7  -2   28.50    4.10
  -5  -7  -2   26.50    3.60
  -5  -7  -2   22.00    8.90
  -5  -7  -2   22.60    4.20
  -5  -7  -2   33.90    2.90
  -5  -7  -2   29.30    3.10
   5   7   2   27.20    2.60
   5   7   2   31.30    3.90
   5   7   2   28.90    2.60
   5   7   2   30.10    2.80
   5   7   2   28.20    2.70
   5   7   2   28.70    2.60
  -6  -7  -2    0.30    0.80
  -6  -7  -2    4.10    1.70
  -6  -7  -2    5.50    2.10
  -6  -7  -2   -2.40   11.50
  -6  -7  -2    2.60    1.70
  -6  -7  -2    2.50    0.70
   6   7   2    2.50    0.80
   6   7   2    0.70    0.50
   6   7   2    1.90    0.60
   6   7   2    2.60    0.90
   6   7   2    1.20    0.70
   6   7   2    0.70    0.50
  -7  -7  -2   -0.10    0.50
  -7  -7  -2   -1.40    1.30
  -7  -7  -2   -0.50    1.30
  -7  -7  -2    0.10    2.30
   7   7   2   -0.70    0.60
   7   7   2   -0.60    0.40
   7   7   2    0.80    0.60
   7   7   2   -0.10    0.40
   7   7   2    0.60    0.70
   7   7   2    0.10    0.40
  -8  -7  -2   80.99    7.50
  -8  -7  -2   89.79    7.80
   8   7   2   85.29    6.40
   8   7   2   89.89    6.60
   8   7   2   91.69    6.30
   8   7   2   88.39    6.60
   8   7   2   90.89    6.50
  -9  -7  -2   -0.70    0.50
   9   7   2   -0.40    0.50
   9   7   2   -0.10    0.30
   4  -8  -2    1.10    0.60
   4  -8  -2   -0.20    0.70
   4  -8  -2    0.50    0.60
   4  -8  -2    0.50    0.70
   3  -8  -2    3.10    1.30
   3  -8  -2    3.30    1.10
   3  -8  -2    4.50    0.90
   3  -8  -2    3.10    1.00
   3  -8  -2    3.90    1.00
   3  -8  -2    3.30    0.80
   3  -8  -2    4.40    1.00
   2  -8  -2    1.40    0.80
   2  -8  -2    1.40    0.90
   2  -8  -2   -0.10    0.70
   2  -8  -2    0.20    0.80
   2  -8  -2    0.50    0.70
   2  -8  -2    1.40    0.70
   2  -8  -2    0.00    0.90
   2  -8  -2    0.00    0.60
   1  -8  -2   24.10    2.80
   1  -8  -2   23.90    2.20
   1  -8  -2   24.20    2.90
   1  -8  -2   19.50    2.70
   1  -8  -2   23.40    2.40
   1  -8  -2   20.60    2.50
   1  -8  -2   21.10    2.90
   1  -8  -2   23.30    2.60
   1  -8  -2   23.50    2.60
   1  -8  -2   24.90    2.70
   1  -8  -2   21.40    2.40
   0  -8  -2  101.79    7.90
   0  -8  -2  104.89    8.40
   0  -8  -2  111.29    8.40
   0  -8  -2  103.89    8.10
   0  -8  -2  107.69    7.90
   0  -8  -2  106.29    7.90
   0  -8  -2  106.59    7.80
   0  -8  -2  112.79    7.90
   0  -8  -2  101.79    7.80
   0  -8  -2  106.89    7.90
  -1  -8  -2   -0.60    0.50
  -1  -8  -2   -0.30    0.60
  -1  -8  -2    0.20    0.60
  -1  -8  -2   -0.10    0.40
  -1  -8  -2   -0.80    0.90
  -1  -8  -2    0.10    0.80
  -1  -8  -2    0.50    0.70
  -1  -8  -2    0.50    1.00
  -1  -8  -2    0.90    0.80
  -1  -8  -2    0.20    0.50
   1   8   2   -0.20    0.70
  -2  -8  -2   62.49    5.10
  -2  -8  -2   60.09    5.10
  -2  -8  -2   63.79    5.10
  -2  -8  -2   69.59    5.20
  -2  -8  -2   65.49    5.20
  -2  -8  -2   66.89    5.10
  -2  -8  -2   63.99    5.40
  -2  -8  -2   54.99    5.60
  -2  -8  -2   64.69    5.30
  -2  -8  -2   69.09    5.40
  -2  -8  -2   58.79    5.30
   2   8   2   69.29    4.70
  -3  -8  -2   40.20    3.80
  -3  -8  -2   41.90    3.40
  -3  -8  -2   35.60    3.50
  -3  -8  -2   40.20    3.50
  -3  -8  -2   40.70    3.40
  -3  -8  -2   43.20    3.70
  -3  -8  -2   37.30    3.30
  -3  -8  -2   34.80    3.40
  -3  -8  -2   37.20    3.50
  -3  -8  -2   41.70    4.00
   3   8   2   39.70    3.10
   3   8   2   38.00    3.20
  -4  -8  -2    0.90    0.60
  -4  -8  -2    0.80    0.80
  -4  -8  -2    1.10    0.70
  -4  -8  -2    0.40    0.90
  -4  -8  -2    0.90    0.70
  -4  -8  -2    0.10    0.60
  -4  -8  -2   -0.10    0.70
  -4  -8  -2    0.00    0.60
   4   8   2    0.20    0.60
   4   8   2   -0.50    0.60
   4   8   2    0.20    0.50
  -5  -8  -2    4.10    0.90
  -5  -8  -2    5.60    1.40
  -5  -8  -2    7.00    1.70
  -5  -8  -2    3.40    1.10
  -5  -8  -2    5.10    1.20
  -5  -8  -2    5.50    1.10
  -5  -8  -2    6.10    1.40
  -5  -8  -2    5.70    1.10
  -5  -8  -2    6.20    1.20
   5   8   2    5.50    1.00
   5   8   2    5.40    1.10
   5   8   2    5.90    1.10
   5   8   2    3.80    1.00
  -6  -8  -2    4.50    1.30
  -6  -8  -2    4.20    0.90
  -6  -8  -2    4.10    0.90
  -6  -8  -2    4.90    1.10
  -6  -8  -2    3.90    1.10
   6   8   2    3.80    0.80
   6   8   2    4.20    0.90
   6   8   2    5.40    1.00
   6   8   2    3.60    0.90
  -7  -8  -2    1.40    0.80
  -7  -8  -2   -1.10    0.40
   7   8   2   -0.20    0.40
   7   8   2    0.00    0.40
   7   8   2    0.80    0.50
   7   8   2   -0.70    0.80
   7   8   2    0.30    0.40
  -8  -8  -2   36.80    3.00
  -8  -8  -2   35.20    3.40
   8   8   2   36.20    2.70
   8   8   2   33.60    2.90
   8   8   2   36.60    2.90
  -9  -8  -2    0.40    0.50
   9   8   2    0.00    0.30
   2  -9  -2  115.69    8.20
   2  -9  -2  119.39    8.30
   1  -9  -2    1.80    0.80
   1  -9  -2    1.10    0.90
   1  -9  -2    1.30    0.80
   1  -9  -2    0.90    0.90
   1  -9  -2    3.00    0.70
   1  -9  -2    3.80    0.80
   1  -9  -2    2.20    0.70
   0  -9  -2    0.60    0.90
   0  -9  -2    0.30    0.60
   0  -9  -2    1.60    0.70
   0  -9  -2    0.40    0.80
   0  -9  -2    1.10    0.60
   0  -9  -2    0.20    0.50
  -1  -9  -2    1.20    0.70
  -1  -9  -2   -1.10    0.80
  -1  -9  -2   -1.00    0.60
  -1  -9  -2    0.00    0.50
  -1  -9  -2    0.80    0.70
  -1  -9  -2    0.40    0.60
  -1  -9  -2    0.50    0.90
  -1  -9  -2    0.10    0.50
  -2  -9  -2    0.30    0.50
  -2  -9  -2    0.70    0.70
  -2  -9  -2    1.00    1.00
  -2  -9  -2    1.30    0.90
  -2  -9  -2    1.20    0.60
  -2  -9  -2    1.10    0.60
  -2  -9  -2    0.90    0.70
  -2  -9  -2    0.70    0.60
   2   9   2    0.40    0.50
  -3  -9  -2    0.70    1.00
  -3  -9  -2   -0.20    0.40
  -3  -9  -2    0.00    0.40
  -3  -9  -2   -0.50    0.60
  -3  -9  -2    0.10    0.50
  -3  -9  -2    0.30    0.50
  -3  -9  -2   -0.50    0.70
  -3  -9  -2    0.30    0.60
  -3  -9  -2    0.00    0.70
   3   9   2    0.20    0.50
   3   9   2    0.10    0.40
  -4  -9  -2   54.79    4.80
  -4  -9  -2   51.89    4.50
  -4  -9  -2   50.29    4.20
  -4  -9  -2   50.59    4.20
  -4  -9  -2   53.99    4.30
  -4  -9  -2   46.70    4.90
  -4  -9  -2   53.49    4.30
  -4  -9  -2   53.29    4.10
  -4  -9  -2   53.39    4.40
   4   9   2   54.29    4.10
   4   9   2   50.89    4.00
   4   9   2   54.09    4.10
  -5  -9  -2    0.80    0.60
  -5  -9  -2    0.30    0.40
  -5  -9  -2    0.40    0.60
  -5  -9  -2    1.30    1.00
  -5  -9  -2    0.30    0.50
  -5  -9  -2    0.60    0.70
  -5  -9  -2   -0.10    0.60
  -5  -9  -2    1.50    0.80
   5   9   2    1.00    0.50
   5   9   2    1.80    0.60
   5   9   2    0.70    0.80
   5   9   2    0.20    0.50
  -6  -9  -2   -0.30    0.80
  -6  -9  -2   -0.90    0.70
  -6  -9  -2    0.80    0.70
  -6  -9  -2    1.70    0.80
  -6  -9  -2   -0.40    0.60
  -6  -9  -2    0.40    0.70
  -6  -9  -2    0.30    0.50
   6   9   2    0.00    0.40
   6   9   2   -0.40    0.40
   6   9   2    0.10    0.40
   6   9   2    0.20    0.50
  -7  -9  -2    0.60    0.60
  -7  -9  -2    0.60    0.60
  -7  -9  -2    1.30    0.70
   7   9   2    0.70    0.40
   7   9   2    0.90    0.50
   7   9   2    1.20    0.50
  -8  -9  -2    0.30    0.50
  -8  -9  -2    0.30    0.40
   8   9   2    0.50    0.30
   0 -10  -2    1.70    0.70
   0 -10  -2    0.60    0.40
   0 -10  -2    0.60    0.50
  -1 -10  -2    0.50    0.50
  -1 -10  -2    0.20    0.60
  -1 -10  -2   -0.30    0.50
  -1 -10  -2    0.00    0.40
  -1 -10  -2    0.20    0.40
  -1 -10  -2    0.10    0.60
  -1 -10  -2    0.10    0.70
  -2 -10  -2  145.09    9.90
  -2 -10  -2  146.79   10.00
  -2 -10  -2  145.09   10.00
  -2 -10  -2  144.89   10.10
  -2 -10  -2  144.39   10.00
  -2 -10  -2  136.29   10.30
  -2 -10  -2  134.69   10.30
  -3 -10  -2   -0.20    0.70
  -3 -10  -2    0.20    0.40
  -3 -10  -2    0.30    0.40
  -3 -10  -2    0.00    0.40
  -3 -10  -2   -0.50    0.40
  -3 -10  -2    0.80    0.70
  -3 -10  -2    0.40    0.50
  -4 -10  -2    0.40    0.40
  -4 -10  -2    0.30    0.50
  -4 -10  -2    0.30    0.70
  -4 -10  -2    0.60    0.50
  -4 -10  -2    0.20    0.70
  -4 -10  -2    0.20    0.50
  -4 -10  -2   -0.30    0.40
   4  10   2    0.10    0.40
  -5 -10  -2   10.50    1.30
  -5 -10  -2   11.10    1.30
  -5 -10  -2   11.80    1.50
  -5 -10  -2   10.20    1.20
  -5 -10  -2   11.80    1.40
  -5 -10  -2    8.30    1.50
   5  10   2    9.00    1.10
   5  10   2   11.20    1.20
  -6 -10  -2    0.60    0.60
  -6 -10  -2    0.50    0.40
   6  10   2   -0.30    0.50
  -7 -10  -2    0.30    0.60
   7  10   2    0.20    0.30
  -3 -11  -2    1.30    0.50
  -3 -11  -2    3.10    0.50
  -3 -11  -2    2.40    0.60
  -4 -11  -2   -0.60    0.40
  -4 -11  -2    0.10    0.30
  -7 -10   3   22.10    1.90
   6  10  -3   34.40    2.60
   6  10  -3   33.90    2.50
  -6 -10   3   30.60    2.60
  -6 -10   3   33.50    2.70
  -6 -10   3   27.70    2.90
   5  10  -3   -0.10    0.30
  -5 -10   3    0.50    0.50
  -5 -10   3    0.70    0.60
  -5 -10   3   -0.20    0.40
  -5 -10   3   -0.50    0.50
  -5 -10   3    0.30    0.60
  -5 -10   3    0.00    0.60
  -5 -10   3   -0.30    0.40
   4  10  -3   84.59    6.00
   4  10  -3   78.29    6.20
  -4 -10   3   83.99    6.10
  -4 -10   3   86.49    6.10
  -4 -10   3   74.89    6.00
  -4 -10   3   86.29    6.00
  -4 -10   3   87.99    6.30
  -4 -10   3   88.89    6.40
  -4 -10   3   81.79    6.00
   3  10  -3    4.50    0.80
  -3 -10   3    5.40    0.90
  -3 -10   3    4.70    0.90
  -3 -10   3    3.20    1.10
  -3 -10   3    5.50    1.10
  -3 -10   3    5.80    1.00
  -3 -10   3    4.10    0.80
  -3 -10   3    6.00    0.90
  -3 -10   3    4.70    0.90
  -3 -10   3    3.90    1.00
  -2 -10   3    0.00    0.40
  -2 -10   3   -0.40    0.80
  -2 -10   3    1.20    0.50
  -2 -10   3    0.10    0.70
  -2 -10   3    0.00    0.50
  -2 -10   3    0.80    0.50
  -2 -10   3    0.20    0.60
  -2 -10   3    0.00    0.50
  -1 -10   3   -0.30    0.30
  -1 -10   3   -0.60    0.50
  -1 -10   3    1.30    0.50
  -1 -10   3    0.90    0.80
  -1 -10   3    0.00    0.50
  -1 -10   3    0.40    0.70
   0 -10   3   40.00    3.20
   0 -10   3   36.20    3.00
   0 -10   3   35.80    3.20
   0 -10   3   48.20    3.10
   8   9  -3    0.10    0.30
  -8  -9   3    0.20    0.50
   7   9  -3    0.00    0.30
   7   9  -3    0.20    0.40
   7   9  -3    0.00    0.40
  -7  -9   3    0.80    0.60
  -7  -9   3    0.10    0.60
  -7  -9   3    0.90    0.50
   6   9  -3   24.00    2.20
   6   9  -3   27.70    2.30
   6   9  -3   26.20    2.30
  -6  -9   3   29.00    2.90
  -6  -9   3   22.50    2.10
  -6  -9   3   23.60    2.30
  -6  -9   3   28.30    2.50
  -6  -9   3   24.00    2.80
  -6  -9   3   25.70    2.50
   5   9  -3    0.20    0.40
   5   9  -3    0.30    0.50
   5   9  -3   -0.50    0.40
   5   9  -3    0.30    0.60
  -5  -9   3   -0.30    0.60
  -5  -9   3   -0.10    0.40
  -5  -9   3   -0.80    0.50
  -5  -9   3   -0.80    0.60
  -5  -9   3   -0.30    0.60
  -5  -9   3    0.20    0.60
  -5  -9   3    0.40    0.50
   4   9  -3    0.20    0.50
   4   9  -3    0.80    0.50
  -4  -9   3   -0.10    0.50
  -4  -9   3   -0.30    0.60
  -4  -9   3    0.30    0.60
  -4  -9   3    0.70    0.50
  -4  -9   3   -0.10    0.80
  -4  -9   3   -0.90    0.50
  -4  -9   3   -0.10    0.50
  -4  -9   3   -0.10    0.40
  -4  -9   3   -0.50    0.80
   3   9  -3   28.80    2.40
  -3  -9   3   26.80    2.80
  -3  -9   3   26.20    3.00
  -3  -9   3   28.90    2.60
  -3  -9   3   27.50    2.70
  -3  -9   3   27.50    2.50
  -3  -9   3   25.10    2.70
  -3  -9   3   28.50    2.90
  -3  -9   3   28.40    3.30
  -3  -9   3   26.20    2.50
   2   9  -3    1.00    0.60
   2   9  -3    0.80    0.50
  -2  -9   3   -0.40    0.40
  -2  -9   3   -0.40    0.50
  -2  -9   3    0.60    0.90
  -2  -9   3    0.10    0.80
  -2  -9   3    0.40    0.50
  -2  -9   3   -0.30    0.70
  -2  -9   3   -0.60    0.50
  -2  -9   3    0.10    0.80
  -2  -9   3    0.80    0.60
  -1  -9   3    0.60    0.60
  -1  -9   3    0.40    0.70
  -1  -9   3    0.20    0.80
  -1  -9   3   -0.30    0.50
  -1  -9   3   -0.10    0.40
  -1  -9   3    0.60    0.60
  -1  -9   3    0.70    0.80
  -1  -9   3   -0.20    0.80
  -1  -9   3    0.30    0.80
  -1  -9   3    0.00    0.50
   0  -9   3   36.20    3.20
   0  -9   3   36.20    3.00
   0  -9   3   33.10    3.20
   0  -9   3   41.60    3.20
   0  -9   3   39.90    3.50
   0  -9   3   36.00    3.20
   0  -9   3   36.40    3.10
   0  -9   3   34.20    3.50
   0  -9   3   40.60    3.50
   1  -9   3    0.60    0.50
   1  -9   3   -1.20    0.70
   1  -9   3    0.30    0.70
   1  -9   3    0.50    0.70
   1  -9   3    1.50    0.90
   1  -9   3   -0.40    0.60
   1  -9   3    1.10    0.60
   2  -9   3    1.00    0.90
   2  -9   3    0.20    0.60
   2  -9   3    0.40    0.60
   2  -9   3    0.60    0.70
   2  -9   3   -1.40    0.70
   9   8  -3    0.60    0.40
  -9  -8   3    0.10    0.40
   8   8  -3   44.70    3.20
   8   8  -3   39.30    3.10
  -8  -8   3   41.50    3.90
  -8  -8   3   41.00    3.60
   7   8  -3    0.40    0.50
   7   8  -3    0.10    0.50
   7   8  -3    0.50    0.40
  -7  -8   3    0.50    0.70
  -7  -8   3   -0.70    0.50
  -7  -8   3    0.60    0.70
  -7  -8   3   -0.40    0.60
   6   8  -3   78.99    5.70
   6   8  -3   73.59    5.60
   6   8  -3   76.79    5.70
   6   8  -3   74.49    5.70
  -6  -8   3   82.29    6.00
  -6  -8   3   76.59    6.10
  -6  -8   3   71.29    5.90
  -6  -8   3   69.49    5.90
  -6  -8   3   79.49    6.30
  -6  -8   3   75.09    5.60
   5   8  -3    4.20    0.90
   5   8  -3    4.50    1.00
   5   8  -3    4.80    1.00
   5   8  -3    3.80    1.00
  -5  -8   3    4.60    1.30
  -5  -8   3    5.80    1.30
  -5  -8   3    4.70    1.50
  -5  -8   3    4.60    1.00
  -5  -8   3    2.30    1.00
  -5  -8   3    3.70    0.90
  -5  -8   3    3.80    1.00
   4   8  -3    0.30    0.50
   4   8  -3    0.20    0.40
   4   8  -3   -0.90    0.70
   4   8  -3    0.60    0.60
  -4  -8   3    0.50    0.90
  -4  -8   3    1.20    0.70
  -4  -8   3    0.90    0.70
  -4  -8   3   -0.20    0.70
  -4  -8   3   -1.00    0.70
  -4  -8   3    0.50    0.50
  -4  -8   3    1.00    0.80
  -4  -8   3   -0.20    0.60
  -4  -8   3   -0.30    0.50
  -4  -8   3    0.40    0.60
   3   8  -3    0.10    0.50
   3   8  -3    1.90    0.60
  -3  -8   3    1.80    0.90
  -3  -8   3    1.30    0.90
  -3  -8   3    1.40    0.70
  -3  -8   3    0.10    0.90
  -3  -8   3    1.40    0.70
  -3  -8   3    1.60    0.90
  -3  -8   3    1.10    0.80
  -3  -8   3    1.20    0.60
  -3  -8   3    0.00    0.80
  -3  -8   3    2.60    0.90
   2   8  -3   99.49    6.80
  -2  -8   3   89.99    7.10
  -2  -8   3   87.49    7.10
  -2  -8   3   97.99    7.80
  -2  -8   3   93.99    7.30
  -2  -8   3   97.89    7.10
  -2  -8   3   92.29    7.10
  -2  -8   3   97.89    7.50
  -2  -8   3   94.49    7.40
  -2  -8   3   94.49    7.00
   1   8  -3   -0.10    0.50
  -1  -8   3    0.80    0.60
  -1  -8   3   -0.50    0.70
  -1  -8   3   -0.70    0.50
  -1  -8   3    0.90    1.00
  -1  -8   3    0.20    0.90
  -1  -8   3    0.40    0.50
  -1  -8   3    0.40    0.50
  -1  -8   3    0.20    0.60
  -1  -8   3    0.90    0.80
  -1  -8   3   -0.80    0.80
   0  -8   3    1.10    0.70
   0  -8   3    1.90    1.10
   0  -8   3    1.70    0.60
   0  -8   3    1.10    0.90
   0  -8   3    1.80    0.90
   0  -8   3    1.50    1.10
   0  -8   3    2.50    1.10
   0  -8   3    2.70    0.90
   0  -8   3    1.70    0.80
   0  -8   3    1.40    0.90
   0  -8   3    1.40    0.70
   1  -8   3   17.30    1.90
   1  -8   3   16.10    2.10
   1  -8   3   15.10    2.40
   1  -8   3   15.30    1.90
   1  -8   3   15.40    2.00
   1  -8   3   14.00    2.10
   1  -8   3   17.60    1.90
   1  -8   3   14.70    2.30
   1  -8   3   18.20    2.40
   1  -8   3   14.90    2.00
   1  -8   3   15.30    2.10
   2  -8   3    1.10    0.70
   2  -8   3    1.10    0.80
   2  -8   3    0.30    0.70
   2  -8   3    0.10    0.70
   2  -8   3    1.60    1.00
   2  -8   3    1.50    1.00
   2  -8   3   -0.30    0.90
   2  -8   3   -0.50    0.60
   2  -8   3    0.90    0.60
   3  -8   3    0.40    0.80
   3  -8   3    1.20    0.60
   3  -8   3    1.00    0.70
   3  -8   3    1.60    1.10
   3  -8   3   -1.90    0.70
   3  -8   3    0.60    0.70
   4  -8   3    8.90    1.20
   4  -8   3    6.80    1.10
   4  -8   3    7.20    1.10
   4  -8   3    8.60    1.10
   9   7  -3    0.70    0.50
  -9  -7   3    1.80    0.60
   8   7  -3    2.20    0.80
   8   7  -3   -0.40    0.90
   8   7  -3    0.70    0.50
   8   7  -3    1.00    0.90
   8   7  -3    0.40    0.50
  -8  -7   3    0.40    1.30
  -8  -7   3    1.70    1.30
  -8  -7   3    3.20    0.90
   7   7  -3   37.40    3.00
   7   7  -3   36.70    3.10
   7   7  -3   38.50    4.40
   7   7  -3   39.50    3.10
   7   7  -3   35.20    2.90
   7   7  -3   28.90    3.00
  -7  -7   3   35.00    4.50
  -7  -7   3   33.20    4.70
  -7  -7   3   37.90    3.50
   6   7  -3   30.60    2.70
   6   7  -3   26.90    2.60
   6   7  -3   29.60    2.60
   6   7  -3   27.20    2.90
   6   7  -3   28.40    2.60
   6   7  -3   28.80    2.80
  -6  -7   3   31.60    4.90
  -6  -7   3   31.80    4.30
  -6  -7   3   30.50    4.50
  -6  -7   3   26.90    2.50
  -6  -7   3   47.10   15.80
  -6  -7   3   27.20    2.90
  -6  -7   3   30.00    3.10
   5   7  -3    0.10    0.40
   5   7  -3    0.40    0.50
   5   7  -3    0.40    0.60
   5   7  -3    0.60    0.50
   5   7  -3   -0.50    0.60
  -5  -7   3    0.10    0.70
  -5  -7   3    0.40    0.60
  -5  -7   3   -0.40    0.60
  -5  -7   3   -9.90    8.50
  -5  -7   3    1.10    0.90
  -5  -7   3    1.10    0.70
  -5  -7   3    0.30    0.70
  -5  -7   3    0.10    0.70
   4   7  -3    4.60    1.00
   4   7  -3    3.20    1.00
   4   7  -3    4.40    0.90
   4   7  -3    4.20    0.90
   4   7  -3    5.30    1.10
  -4  -7   3    2.40    0.90
  -4  -7   3    1.70    0.80
  -4  -7   3    3.70    1.00
  -4  -7   3    4.40    1.00
  -4  -7   3    4.00    0.90
  -4  -7   3    3.10    1.00
  -4  -7   3    2.40    1.00
  -4  -7   3    4.70    1.20
  -4  -7   3    3.50    1.10
   3   7  -3   17.00    1.60
   3   7  -3   15.40    1.80
   3   7  -3   16.50    1.80
  -3  -7   3   18.00    2.70
  -3  -7   3   20.00    2.30
  -3  -7   3   13.70    2.20
  -3  -7   3   16.20    2.20
  -3  -7   3   17.30    2.00
  -3  -7   3   18.20    2.10
  -3  -7   3   16.20    2.00
  -3  -7   3   16.70    2.10
  -3  -7   3   18.80    2.20
  -3  -7   3   22.00    2.40
   2   7  -3    0.10    0.40
   2   7  -3   -0.10    0.40
   2   7  -3    0.40    0.60
  -2  -7   3   -0.20    0.50
  -2  -7   3    1.70    0.90
  -2  -7   3    0.40    0.50
  -2  -7   3    1.10    0.90
  -2  -7   3    0.70    0.80
  -2  -7   3    0.50    0.90
  -2  -7   3   -0.40    0.80
  -2  -7   3    1.00    0.80
  -2  -7   3    1.50    0.70
  -2  -7   3    0.80    0.70
  -2  -7   3    0.30    0.90
  -2  -7   3    2.10    1.00
  -2  -7   3    0.60    0.60
   1   7  -3  111.09    7.40
   1   7  -3  108.19    7.30
  -1  -7   3  109.19    8.10
  -1  -7   3  108.19    8.00
  -1  -7   3  109.89    7.80
  -1  -7   3   99.89    7.80
  -1  -7   3  109.39    8.10
  -1  -7   3  105.99    7.80
  -1  -7   3  101.49    8.00
  -1  -7   3  102.89    7.90
  -1  -7   3  114.69    8.60
  -1  -7   3  106.09    8.20
  -1  -7   3  104.99    7.80
  -1  -7   3   95.19    7.80
  -1  -7   3   98.89    7.70
  -1  -7   3  112.39    7.80
   0  -7   3  122.89    9.40
   0  -7   3  129.99    9.40
   0  -7   3  129.49    9.10
   0  -7   3  122.69    9.20
   0  -7   3  106.29    9.60
   0  -7   3  129.09    9.20
   0  -7   3  139.89    9.10
   0  -7   3  120.09    9.30
   0  -7   3  125.99    9.10
   0  -7   3  128.29    9.00
   0  -7   3  120.89    9.00
   0  -7   3  124.19    9.10
   0  -7   3  117.59    9.40
   1  -7   3    0.90    1.10
   1  -7   3    1.20    0.90
   1  -7   3    0.40    0.70
   1  -7   3   -0.50    0.70
   1  -7   3    0.20    0.60
   1  -7   3    1.10    0.90
   1  -7   3    1.90    1.00
   1  -7   3   -0.10    0.60
   1  -7   3   -0.70    0.70
   1  -7   3   -0.30    0.50
   1  -7   3    1.40    1.00
   1  -7   3   -0.70    0.70
   2  -7   3  289.47   18.80
   2  -7   3  297.37   19.30
   2  -7   3  280.77   19.20
   2  -7   3  263.17   18.50
   2  -7   3  262.67   18.50
   2  -7   3  284.77   19.00
   2  -7   3  273.07   18.80
   2  -7   3  230.78   18.50
   2  -7   3  271.47   18.80
   2  -7   3  263.97   18.60
   2  -7   3  264.47   18.80
   2  -7   3  268.97   19.30
   3  -7   3   20.60    2.80
   3  -7   3   25.50    2.40
   3  -7   3   25.50    2.70
   3  -7   3   27.60    2.40
   3  -7   3   25.60    3.10
   3  -7   3   17.70    2.70
   3  -7   3   22.80    2.90
   3  -7   3   25.00    2.50
   3  -7   3   22.30    2.70
   3  -7   3   19.00    2.40
   4  -7   3    0.80    0.80
   4  -7   3   -0.60    0.80
   4  -7   3    0.50    0.90
   4  -7   3   -0.10    1.00
   4  -7   3    0.60    0.60
   4  -7   3   -0.40    0.50
   5  -7   3    0.50    0.50
   5  -7   3   -0.30    0.70
   5  -7   3    0.10    0.40
   5  -7   3   -0.70    0.60
   5  -7   3    1.30    0.70
   5  -7   3   -0.40    0.40
   9   6  -3    2.10    0.60
   9   6  -3    2.10    0.80
  -9  -6   3    3.50    1.60
  -9  -6   3    3.20    1.50
   8   6  -3    0.70    0.60
   8   6  -3   -0.30    0.40
   8   6  -3    0.40    0.60
   8   6  -3    0.00    0.40
  -8  -6   3    1.40    1.40
   7   6  -3   -0.30    0.60
   7   6  -3    0.90    0.50
   7   6  -3   -0.30    0.60
   7   6  -3   -0.30    0.50
   7   6  -3    0.30    0.50
   7   6  -3   -0.10    0.50
  -7  -6   3    0.40    1.40
  -7  -6   3   -0.30    1.20
  -7  -6   3   -3.00    2.10
   6   6  -3   73.59    5.50
   6   6  -3   69.39    5.60
   6   6  -3   72.79    5.60
   6   6  -3   77.49    5.80
   6   6  -3   70.49    5.50
   6   6  -3   72.59    6.60
   6   6  -3   78.59    5.80
  -6  -6   3   71.99    6.70
  -6  -6   3   44.40   12.60
  -6  -6   3   68.79    5.70
  -6  -6   3   73.69    8.50
  -6  -6   3   72.49    5.50
  -6  -6   3   72.79    7.00
   5   6  -3    0.00    0.50
   5   6  -3    0.30    0.60
   5   6  -3   -0.20    0.40
   5   6  -3    0.30    0.60
   5   6  -3    0.50    0.60
   5   6  -3    0.70    0.70
  -5  -6   3    0.30    0.60
  -5  -6   3   -0.90    1.50
  -5  -6   3   -0.10    0.60
  -5  -6   3   -0.20    1.20
  -5  -6   3   -0.70    0.50
  -5  -6   3   -0.40    0.70
  -5  -6   3  -10.40    7.70
  -5  -6   3   -0.90    1.30
  -5  -6   3    0.00    0.70
   4   6  -3   -0.60    0.90
   4   6  -3   -0.80    0.60
   4   6  -3    0.30    0.50
   4   6  -3   -0.90    0.80
   4   6  -3   -0.10    0.40
   4   6  -3   -0.30    0.70
   4   6  -3    0.10    0.30
  -4  -6   3    1.30    0.70
  -4  -6   3    1.10    0.80
  -4  -6   3    0.80    0.70
  -4  -6   3    1.00    1.30
  -4  -6   3    0.80    0.60
  -4  -6   3   -0.40    1.00
  -4  -6   3    0.00    0.50
  -4  -6   3    0.00    5.80
   3   6  -3   11.40    1.40
   3   6  -3   13.20    1.50
   3   6  -3   11.50    1.90
   3   6  -3   12.60    1.50
  -3  -6   3   14.20    2.00
  -3  -6   3   25.10    5.60
  -3  -6   3   15.00    2.60
  -3  -6   3    9.80    1.50
   2   6  -3   -0.40    0.30
   2   6  -3    0.20    0.70
   2   6  -3    0.00    0.70
   2   6  -3    0.00    0.30
  -2  -6   3   -0.10    0.40
  -2  -6   3   -0.20    0.60
   1   6  -3   -0.80    0.60
   1   6  -3    0.00    0.30
   1   6  -3    0.30    0.30
  -1  -6   3    0.50    0.70
  -1  -6   3    0.20    0.50
   0   6  -3  188.08   12.80
   0   6  -3  175.58   12.70
   0  -6   3  176.68   12.50
   0  -6   3  183.18   12.50
   0  -6   3  173.28   12.90
   0  -6   3  183.98   12.60
   0  -6   3  159.98   12.70
   0  -6   3  201.68   12.70
   0  -6   3  178.98   12.40
   0  -6   3  180.18   13.20
   0  -6   3  162.98   13.10
   0  -6   3  182.78   12.70
   0  -6   3  175.98   12.90
  -1   6  -3    0.60    0.90
   1  -6   3    0.60    0.90
   1  -6   3    0.90    1.30
   1  -6   3   -0.40    1.00
   1  -6   3   -0.20    0.80
   1  -6   3    0.20    0.90
   1  -6   3   -0.80    0.70
   1  -6   3    0.80    1.00
   1  -6   3   -0.50    0.50
   1  -6   3    1.10    0.90
   1  -6   3   -0.40    0.80
   1  -6   3   -0.10    0.90
   1  -6   3    0.20    0.60
   1  -6   3   -0.10    0.70
   1  -6   3   -0.70    0.50
   1  -6   3   -0.10    0.70
   1  -6   3    1.50    0.70
   2  -6   3   -0.60    0.60
   2  -6   3    1.20    1.10
   2  -6   3    0.90    0.70
   2  -6   3    1.20    0.70
   2  -6   3    0.20    0.70
   2  -6   3   -0.20    0.80
   2  -6   3    0.40    0.80
   2  -6   3   -1.10    0.90
   2  -6   3    0.20    0.70
   2  -6   3   -0.60    0.70
   2  -6   3    0.50    0.80
   2  -6   3   -0.90    0.90
   2  -6   3    0.20    0.70
   3  -6   3    2.30    1.30
   3  -6   3    5.80    1.40
   3  -6   3    5.20    1.30
   3  -6   3    4.90    1.30
   3  -6   3    5.00    1.50
   3  -6   3    3.80    1.30
   3  -6   3    5.10    1.50
   3  -6   3    5.60    1.20
   3  -6   3    5.30    1.30
   3  -6   3    3.50    1.40
   4  -6   3    0.20    0.90
   4  -6   3    0.60    0.90
   4  -6   3    0.80    0.60
   4  -6   3    0.90    1.00
   4  -6   3    0.90    0.70
   4  -6   3    0.70    1.30
   4  -6   3    1.00    0.90
   4  -6   3    0.00    0.70
   4  -6   3    1.50    0.70
  -5   6  -3    0.70    1.00
  -5   6  -3    1.00    0.80
   5  -6   3   -0.30    1.10
   5  -6   3    1.00    0.80
   5  -6   3    0.50    1.20
   5  -6   3   -0.90    0.70
   5  -6   3    1.50    0.70
   5  -6   3    0.40    0.80
   5  -6   3    1.10    0.70
   5  -6   3   -0.60    0.90
   5  -6   3    0.50    0.60
   6  -6   3    4.20    0.80
   6  -6   3    6.50    0.90
   6  -6   3    6.20    1.00
   6  -6   3    4.80    1.10
   6  -6   3    6.10    1.10
   9   5  -3    1.20    0.50
   9   5  -3    1.40    0.80
   9   5  -3    3.10    0.80
  -9  -5   3    0.20    1.20
  -9  -5   3    0.70    1.10
   8   5  -3   90.59    6.50
   8   5  -3   91.99    6.70
   8   5  -3   84.69    6.70
  -8  -5   3   86.19    7.70
  -8  -5   3   88.79    7.60
  -8  -5   3   78.59    6.60
   7   5  -3   -0.30    0.60
   7   5  -3   -0.40    0.40
   7   5  -3   -0.40    0.50
   7   5  -3    0.00    0.60
   7   5  -3   -0.50    0.40
  -7  -5   3   12.90   20.10
  -7  -5   3   -1.70    2.60
  -7  -5   3   -0.50    1.00
  -7  -5   3    0.80    1.30
  -7  -5   3    0.10    0.90
   6   5  -3   69.59    5.70
   6   5  -3   73.89    5.70
   6   5  -3   72.39    5.60
   6   5  -3   71.79    5.50
   6   5  -3   71.09    5.50
   6   5  -3   67.99    5.70
   6   5  -3   72.79    5.50
  -6  -5   3   69.49    5.80
  -6  -5   3   84.29    7.00
  -6  -5   3   78.29    5.90
  -6  -5   3   83.89    6.70
  -6  -5   3   73.29    5.70
  -6  -5   3   82.99    7.70
   5   5  -3   45.60    4.00
   5   5  -3   45.80    3.50
   5   5  -3   49.00    3.60
   5   5  -3   42.50    3.70
   5   5  -3   41.90    3.60
   5   5  -3   41.60    4.20
   5   5  -3   44.20    3.70
   5   5  -3   44.00    3.60
   5   5  -3   42.90    3.70
  -5  -5   3   46.20    4.50
  -5  -5   3   43.00    5.00
  -5  -5   3   42.10   10.00
  -5  -5   3   57.79    6.30
  -5  -5   3   46.50    3.90
  -5  -5   3   42.30    3.80
  -5  -5   3   44.80    3.70
   4   5  -3   -0.60    0.60
   4   5  -3    0.40    0.50
   4   5  -3   -0.10    0.40
   4   5  -3   -0.20    0.30
   4   5  -3    0.10    0.60
   4   5  -3    0.50    0.70
  -4  -5   3    1.00    1.10
  -4  -5   3    0.90    0.50
  -4  -5   3   -1.00    0.80
  -4  -5   3    6.30    4.90
  -4  -5   3   -0.10    1.00
   3   5  -3    5.20    1.30
   3   5  -3    7.70    1.40
   3   5  -3    6.60    1.20
   3   5  -3    7.20    1.00
  -3  -5   3    8.90    2.00
  -3  -5   3    8.60    3.90
  -3  -5   3    6.30    1.00
   2   5  -3   73.69    5.50
   2   5  -3   77.39    6.00
   2   5  -3   78.09    5.60
  -2  -5   3   96.19    9.90
  -2  -5   3   75.29    5.80
  -2  -5   3   84.59    7.40
  -2  -5   3   85.39    6.20
   1   5  -3    0.20    0.50
   1   5  -3    0.10    0.50
  -1  -5   3    0.20    0.50
   0   5  -3    6.50    1.00
   0   5  -3    6.00    0.90
   0   5  -3    7.10    0.80
   0   5  -3    8.90    1.30
   0  -5   3    9.40    1.30
   0  -5   3    7.60    1.20
   0  -5   3    6.00    0.90
  -1   5  -3   -0.30    0.50
  -1   5  -3    0.90    0.60
  -1   5  -3   -0.50    0.40
   1  -5   3    0.00    0.40
   1  -5   3    1.10    0.80
   1  -5   3   -0.50    0.30
   1  -5   3   -0.10    0.30
  -2   5  -3    0.30    0.70
  -2   5  -3    0.60    0.70
   2  -5   3   -2.00    0.80
   2  -5   3   -0.60    1.00
   2  -5   3    0.30    0.50
   2  -5   3   -0.30    0.70
   2  -5   3   -0.60    0.70
   2  -5   3   -1.70    0.90
   2  -5   3    0.30    0.60
   2  -5   3    0.00    0.70
   2  -5   3    0.40    0.90
   2  -5   3    0.90    0.80
   2  -5   3    0.70    0.60
   2  -5   3   -0.20    0.60
   3  -5   3   -0.80    0.70
   3  -5   3    0.10    0.80
   3  -5   3   -0.80    0.60
   3  -5   3    0.50    1.10
   3  -5   3   -1.40    0.90
   3  -5   3   -0.20    0.80
   3  -5   3   -0.20    0.60
   3  -5   3    0.10    0.90
   3  -5   3   -0.40    0.60
   3  -5   3    0.40    0.70
   3  -5   3    0.00    0.90
   3  -5   3    0.50    0.80
  -4   5  -3  102.29    7.00
  -4   5  -3   87.99    7.60
  -4   5  -3   98.79    7.60
   4  -5   3   90.69    7.40
   4  -5   3   89.79    7.40
   4  -5   3   90.09    7.60
   4  -5   3  102.19    8.00
   4  -5   3  102.99    7.30
   4  -5   3   94.59    7.40
   4  -5   3   93.99    7.30
   4  -5   3   91.79    7.20
   4  -5   3   91.59    7.60
   4  -5   3   99.29    7.50
   4  -5   3  101.59    7.60
  -5   5  -3    0.10    0.70
  -5   5  -3   -0.40    0.50
   5  -5   3   -0.30    0.80
   5  -5   3    0.80    1.00
   5  -5   3   -0.50    1.30
   5  -5   3    2.20    1.50
   5  -5   3   -0.10    0.60
   5  -5   3   -0.30    0.60
   5  -5   3    0.10    0.80
   5  -5   3    0.90    0.70
   5  -5   3   -0.30    0.70
  -6   5  -3   82.79    6.30
  -6   5  -3   83.99    6.30
  -6   5  -3   69.19    6.10
   6  -5   3   81.89    6.60
   6  -5   3   79.59    6.50
   6  -5   3   89.39    6.20
   6  -5   3   85.19    6.20
   6  -5   3   79.79    6.30
   6  -5   3   88.09    6.50
   6  -5   3   97.09    7.10
   6  -5   3   93.79    6.70
   7  -5   3    2.30    0.60
   7  -5   3    2.10    0.80
   7  -5   3    2.10    0.80
   7  -5   3    2.90    0.60
   7  -5   3    1.10    0.70
  10   4  -3    3.40    0.90
   9   4  -3    0.60    0.70
   9   4  -3    0.20    0.70
  -9  -4   3    1.90    0.90
  -9  -4   3    0.40    1.20
  -9  -4   3    1.50    1.30
   8   4  -3    0.90    0.70
   8   4  -3    0.00    0.50
   8   4  -3    0.00    0.60
  -8  -4   3    1.90    1.40
  -8  -4   3    1.10    0.80
  -8  -4   3   -2.30    0.80
   7   4  -3   25.70    3.00
   7   4  -3   24.20    2.80
   7   4  -3   23.60    3.50
  -7  -4   3   33.10    4.10
  -7  -4   3   27.40    3.90
   6   4  -3    0.70    0.50
   6   4  -3    3.10    1.10
   6   4  -3    1.30    1.20
   6   4  -3    1.40    0.80
   6   4  -3    1.00    0.60
   6   4  -3    1.30    0.70
   6   4  -3    1.90    0.60
   6   4  -3    1.20    0.80
  -6  -4   3    2.70    1.40
  -6  -4   3  -16.00   13.60
  -6  -4   3    0.90    2.30
  -6  -4   3   -0.10    1.00
   5   4  -3   -0.20    0.40
   5   4  -3    0.50    0.50
   5   4  -3    0.10    0.70
   5   4  -3    0.00    0.50
   5   4  -3    0.40    0.40
   5   4  -3   -0.50    0.50
   5   4  -3    0.30    0.50
  -5  -4   3    0.30    1.80
  -5  -4   3    0.80    0.90
  -5  -4   3    0.60    0.40
  -5  -4   3    0.10   11.60
  -5  -4   3    0.20    0.50
  -5  -4   3    0.60    1.10
   4   4  -3   22.60    2.00
   4   4  -3   26.50    2.90
   4   4  -3   24.10    2.10
   4   4  -3   22.00    2.00
   4   4  -3   26.30    2.50
  -4  -4   3   23.40    2.10
  -4  -4   3   28.40    6.50
  -4  -4   3   21.20    2.10
  -4  -4   3   29.70    3.90
  -4  -4   3   20.70    3.00
  -4  -4   3   23.20    2.90
   3   4  -3   -0.10    0.20
   3   4  -3    1.10    0.40
   3   4  -3    0.50    0.40
   3   4  -3   -0.50    0.40
  -3  -4   3    0.10    0.70
  -3  -4   3   -8.00   24.20
  -3  -4   3    2.90    3.70
  -3  -4   3    0.40    0.40
  -3  -4   3   -0.30    0.90
  -2  -4   3   51.79   56.99
   1   4  -3   27.70    2.10
   1   4  -3   27.20    2.30
   1   4  -3   30.40    2.10
   1   4  -3   23.40    2.10
  -1  -4   3   26.80    2.30
  -1  -4   3   27.70    2.00
  -1  -4   3   33.00    6.10
  -1  -4   3   30.90    3.70
  -1  -4   3   26.10   12.70
  -1  -4   3   29.10    2.90
  -1  -4   3   28.10    2.50
  -1  -4   3   28.20    2.20
   0   4  -3   65.89    5.00
   0   4  -3   63.99    4.90
   0   4  -3   70.79    5.10
   0   4  -3   81.09    4.90
   0   4  -3   73.59    5.20
   0  -4   3   73.09    5.10
   0  -4   3   73.39    5.10
   0  -4   3   67.39    5.00
  -1   4  -3    0.10    0.40
  -1   4  -3   -0.20    0.40
  -1   4  -3    0.20    0.30
  -1   4  -3   -0.40    0.20
   1  -4   3   -0.20    0.30
   1  -4   3   -0.10    0.30
   1  -4   3    0.60    0.30
  -2   4  -3    2.50    0.40
  -2   4  -3    3.80    0.90
   2  -4   3    3.60    0.70
   2  -4   3    4.00    0.70
   2  -4   3    2.80    0.60
  -3   4  -3   60.09    4.90
  -3   4  -3   55.89    4.40
  -3   4  -3   59.79    4.30
   3  -4   3   67.59    5.00
   3  -4   3   61.19    4.60
   3  -4   3   62.89    4.70
  -4   4  -3   -1.40    0.40
  -4   4  -3   -0.10    0.80
  -4   4  -3   -0.10    0.40
  -4   4  -3   -0.30    0.80
   4  -4   3    0.30    0.90
   4  -4   3    1.10    0.80
   4  -4   3    0.50    1.00
   4  -4   3   -0.30    0.80
   4  -4   3    1.10    1.40
   4  -4   3    1.20    1.00
   4  -4   3   -0.60    0.50
   4  -4   3    0.10    0.60
   4  -4   3   -0.60    0.80
   4  -4   3   -0.20    1.00
   4  -4   3   -0.30    0.90
   4  -4   3    0.60    0.80
  -5   4  -3   28.80    2.80
  -5   4  -3   29.00    3.40
  -5   4  -3   31.00    2.70
  -5   4  -3   27.60    3.50
   5  -4   3   31.20    3.00
   5  -4   3   37.60    4.10
   5  -4   3   34.70    3.40
   5  -4   3   26.00    3.20
   5  -4   3   26.90    3.50
   5  -4   3   31.00    3.10
   5  -4   3   30.60    3.20
   5  -4   3   30.10    3.40
   5  -4   3   30.80    3.50
  -6   4  -3    1.70    0.90
  -6   4  -3    0.10    0.70
  -6   4  -3    1.40    0.70
   6  -4   3    0.10    0.70
   6  -4   3    0.10    1.30
   6  -4   3    0.30    0.70
   6  -4   3    0.30    0.60
   6  -4   3    0.90    1.00
   6  -4   3    0.70    1.00
   6  -4   3    2.70    0.80
   6  -4   3    0.10    0.80
   6  -4   3    2.00    1.40
  -7   4  -3    0.70    0.70
  -7   4  -3   -0.20    0.60
  -7   4  -3    0.10    0.50
   7  -4   3    0.60    0.60
   7  -4   3    2.30    1.00
   7  -4   3   -1.40    0.90
   7  -4   3    0.50    0.50
   7  -4   3    1.50    0.60
   7  -4   3   -0.40    0.60
   7  -4   3   -0.10    0.60
 -10  -3   3    0.40    0.60
   9   3  -3    2.20    0.80
   9   3  -3    0.10    0.70
  -9  -3   3   -0.20    0.60
  -9  -3   3    1.20    1.20
  -9  -3   3    0.70    1.30
   8   3  -3    2.00    0.80
   8   3  -3    3.20    0.90
   8   3  -3    1.20    0.60
  -8  -3   3    1.20    1.30
  -8  -3   3    0.20    1.20
  -8  -3   3   -0.10    0.70
  -8  -3   3    3.30    1.00
   7   3  -3    0.00    0.60
   7   3  -3    0.60    1.20
   7   3  -3    0.90    0.60
   7   3  -3    0.50    0.70
  -7  -3   3   -0.40    0.90
  -7  -3   3   -0.80    0.80
  -7  -3   3   -1.50    0.80
  -7  -3   3   -0.30    0.70
   6   3  -3   15.60    1.60
   6   3  -3   16.40    1.90
   6   3  -3   14.00    1.60
   6   3  -3   13.30    2.30
   6   3  -3    2.60   16.10
   6   3  -3   14.50    2.00
   6   3  -3   14.00    2.50
  -6  -3   3   15.50    1.90
  -6  -3   3   14.90    3.30
  -6  -3   3    8.00   18.30
  -6  -3   3   20.50    2.30
  -6  -3   3   14.10    2.00
  -6  -3   3   14.70    1.80
  -6  -3   3   23.40    2.50
  -6  -3   3   17.20    2.70
   5   3  -3    0.40    0.40
   5   3  -3    0.30    0.50
   5   3  -3  -14.60   10.80
   5   3  -3    0.00    0.40
   5   3  -3   -0.30    0.40
   5   3  -3    0.00    0.50
   5   3  -3    0.00    0.30
   5   3  -3   -0.10    0.50
  -5  -3   3    0.40    0.40
  -5  -3   3    0.50    0.80
  -5  -3   3    5.70    9.80
  -5  -3   3    0.90    0.60
  -5  -3   3    0.30    0.40
  -5  -3   3    0.90    1.70
  -5  -3   3    0.70    0.70
  -5  -3   3   -0.40    0.40
  -5  -3   3    0.00    0.60
   4   3  -3   -0.60    0.40
   4   3  -3    0.00    0.30
   4   3  -3  -30.40   80.19
   4   3  -3   -0.30    0.40
   4   3  -3   -0.20    0.30
   4   3  -3    1.00    8.70
  -4  -3   3    0.40    1.20
  -4  -3   3   -0.40    0.60
  -4  -3   3   -0.90    5.60
  -4  -3   3    0.40    0.40
  -4  -3   3    0.10    0.30
  -4  -3   3   -0.10    0.30
  -4  -3   3   -0.20    0.40
   3   3  -3   23.60    2.30
   3   3  -3   24.40    2.00
   3   3  -3   25.30    2.00
  -3  -3   3   26.00    2.10
  -3  -3   3   41.60   25.70
  -3  -3   3   32.00    3.50
  -3  -3   3   28.70    5.10
  -3  -3   3   26.40    2.10
  -3  -3   3   24.70    2.00
  -3  -3   3   24.20    2.40
   2   3  -3   -0.30    0.30
   2   3  -3    0.40    0.30
  -2  -3   3    0.00    0.30
  -2  -3   3   10.50   16.50
  -2  -3   3    0.40    0.30
  -2  -3   3    0.10    0.30
  -2  -3   3    1.50    2.40
  -2  -3   3    0.40    0.80
   1   3  -3    0.30    0.20
   1   3  -3    0.20    0.40
   1   3  -3    0.40    0.20
   1   3  -3    0.10    0.30
  -1  -3   3   -1.10    4.70
  -1  -3   3    0.70    0.40
  -1  -3   3    0.30    0.30
  -1  -3   3    0.70    0.60
  -1  -3   3   70.69   40.20
  -1  -3   3   -1.40   10.80
  -1  -3   3   -0.80    1.60
  -1  -3   3   -0.10    0.20
   0   3  -3  431.96   30.00
   0   3  -3  455.05   30.20
   0   3  -3  475.65   30.00
   0   3  -3  451.15   30.10
   0   3  -3  432.86   30.00
   0   3  -3  427.06   30.00
   0  -3   3  485.25   30.20
   0  -3   3  444.46   30.10
   0  -3   3  451.35   30.10
   0  -3   3  458.55   30.40
   0  -3   3  479.05   34.30
   0  -3   3  462.05   30.30
   0  -3   3  436.46   30.10
  -1   3  -3    0.40    0.20
  -1   3  -3    0.20    0.20
  -1   3  -3    0.70    0.40
   1  -3   3   -0.30    0.20
   1  -3   3    0.00    0.30
   1  -3   3    0.00    0.20
  -2   3  -3    0.10    0.40
  -2   3  -3   -0.10    0.30
  -2   3  -3    0.00    0.20
  -2   3  -3    0.00    0.20
  -2   3  -3    0.40    0.30
   2  -3   3    0.10    0.30
   2  -3   3    0.60    1.30
   2  -3   3   -8.70    9.00
   2  -3   3   -0.40    1.20
   2  -3   3   -0.30    0.30
   2  -3   3    0.00    0.30
  -3   3  -3   28.50    2.20
  -3   3  -3   26.80    2.60
  -3   3  -3   28.10    2.30
  -3   3  -3   26.50    2.30
   3  -3   3   29.30    3.60
   3  -3   3   27.00    2.40
   3  -3   3   33.10    4.40
   3  -3   3   28.40    2.30
  -4   3  -3    0.60    0.50
  -4   3  -3    2.00    0.90
  -4   3  -3   -0.60    0.60
  -4   3  -3   -1.70    0.60
  -4   3  -3    0.00    0.30
   4  -3   3    1.10    0.70
   4  -3   3    0.90    0.60
   4  -3   3   -0.50    0.70
   4  -3   3    0.40    0.90
   4  -3   3   -0.30    1.00
   4  -3   3    0.30    1.00
   4  -3   3    7.50    4.10
   4  -3   3    0.10    0.70
   4  -3   3    0.50    2.80
  -5   3  -3    1.60    1.00
  -5   3  -3    0.20    0.70
  -5   3  -3    0.60    0.50
  -5   3  -3   -0.10    0.50
   5  -3   3   -0.60    0.70
   5  -3   3   -1.80    0.70
   5  -3   3    0.40    0.70
   5  -3   3   -0.70    1.10
   5  -3   3    0.10    0.90
   5  -3   3    1.10    0.70
   5  -3   3    0.30    1.50
   5  -3   3    0.40    0.90
   5  -3   3    0.30    0.80
  -6   3  -3   10.80    1.80
  -6   3  -3   10.80    1.80
  -6   3  -3    9.80    1.50
  -6   3  -3   10.00    1.90
  -6   3  -3   10.90    2.00
  -6   3  -3    9.50    1.60
   6  -3   3   12.90    2.50
   6  -3   3   11.20    1.70
   6  -3   3    9.00    1.80
   6  -3   3   10.80    1.80
   6  -3   3    8.30    2.00
   6  -3   3    9.70    1.70
   6  -3   3    8.80    1.80
   6  -3   3   13.50    2.20
   6  -3   3    7.90    1.70
  -7   3  -3    0.00    0.80
  -7   3  -3   -1.70    1.20
  -7   3  -3    1.30    0.80
  -7   3  -3    1.40    0.70
  -7   3  -3    0.80    0.90
   7  -3   3    0.40    1.20
   7  -3   3    0.60    0.70
   7  -3   3    0.60    0.60
   7  -3   3    1.40    0.70
   7  -3   3    1.60    0.80
   7  -3   3    2.60    0.90
   7  -3   3    0.40    1.10
  -8   3  -3   -0.50    0.50
  -8   3  -3    0.10    0.70
   8  -3   3    1.00    0.70
   8  -3   3    0.20    0.40
   8  -3   3    0.90    0.50
   8  -3   3    0.80    0.80
  10   2  -3   -0.60    0.40
 -10  -2   3    0.10    0.50
   9   2  -3    5.20    1.20
   9   2  -3    5.70    1.20
  -9  -2   3    5.90    1.60
  -9  -2   3   10.10    1.40
  -9  -2   3    8.20    2.00
  -9  -2   3    5.40    1.30
   8   2  -3   97.79    6.90
   8   2  -3   96.79    6.90
  -8  -2   3   83.79    7.40
  -8  -2   3   77.69    6.80
  -8  -2   3   87.89    6.80
  -8  -2   3   86.19    7.50
  -8  -2   3   86.89    6.60
   7   2  -3   -1.30    0.80
   7   2  -3   -0.20    0.60
   7   2  -3    0.60    0.70
   7   2  -3   -0.10    0.60
  -7  -2   3    0.40    0.80
  -7  -2   3   -1.30    0.90
  -7  -2   3   -0.10    0.70
  -7  -2   3    0.60    0.80
  -7  -2   3   -0.20    0.60
  -7  -2   3    0.00    0.80
  -7  -2   3    0.10    1.10
   6   2  -3   53.99   13.20
   6   2  -3   43.10    3.50
   6   2  -3   38.30    3.40
  -6  -2   3   39.30    3.90
  -6  -2   3   36.70    3.20
  -6  -2   3   40.10    3.30
  -6  -2   3   35.20    3.50
  -6  -2   3   40.60    3.50
  -6  -2   3   36.30    3.80
  -6  -2   3   36.20    3.40
   5   2  -3    5.90    1.00
   5   2  -3    7.40    1.40
   5   2  -3    8.10    1.20
   5   2  -3   10.90    9.90
  -5  -2   3    4.80    1.30
  -5  -2   3   -8.30   11.90
  -5  -2   3    8.20    1.20
  -5  -2   3    6.30    1.10
  -5  -2   3    7.80    1.20
  -5  -2   3    8.90    1.70
  -5  -2   3    7.80    1.20
  -5  -2   3    8.10    1.20
   4   2  -3    4.70    6.10
   4   2  -3    1.40    0.40
   4   2  -3    0.20    0.50
   4   2  -3   -0.30    0.30
  -4  -2   3    0.60    0.40
  -4  -2   3    0.40    0.60
  -4  -2   3   -0.30    0.40
  -4  -2   3   -0.10    0.40
  -4  -2   3  -19.90   41.50
  -4  -2   3    0.20    1.40
   3   2  -3   38.20   42.40
  -3  -2   3   11.60   25.80
  -2  -2   3 2600.54  192.08
  -2  -2   3 2889.61  183.98
   1   2  -3    0.10    0.20
   1   2  -3   -0.20    0.30
   1   2  -3    0.10    0.20
   1   2  -3   -0.30    0.20
  -1  -2   3    0.20    0.20
  -1  -2   3    0.10    0.20
  -1  -2   3   -0.20    0.20
  -1  -2   3    0.60    1.40
  -1  -2   3   -8.90   10.50
  -1  -2   3    0.00    0.20
   0   2  -3    5.70    0.50
   0   2  -3    5.10    0.70
   0   2  -3    5.60    0.50
   0   2  -3    6.20    0.50
   0   2  -3    6.40    0.70
   0  -2   3    7.70    1.70
   0  -2   3   20.60   12.20
   0  -2   3    6.20    1.60
   0  -2   3   11.30    8.70
   0  -2   3    6.50    0.70
   0  -2   3    6.20    0.60
   0  -2   3    6.10    0.70
   0  -2   3    5.60    0.60
  -1   2  -3   71.59    5.20
  -1   2  -3   80.09    5.20
  -1   2  -3   78.69    5.20
  -1   2  -3   79.89    5.40
   1  -2   3   74.09    5.40
   1  -2   3  107.49   15.80
   1  -2   3   61.19   13.90
   1  -2   3   78.49    5.30
   1  -2   3   79.39    5.30
   1  -2   3   76.89    5.30
   1  -2   3   78.59    6.10
   1  -2   3   69.39    5.90
  -2   2  -3    0.00    0.20
  -2   2  -3   -0.40    0.30
  -2   2  -3   -0.10    0.30
   2  -2   3   -0.70    2.50
   2  -2   3    0.70    0.30
   2  -2   3    1.30    2.10
   2  -2   3   38.00   20.70
   2  -2   3   -0.10    0.30
   2  -2   3    0.10    0.20
   2  -2   3   -9.30   16.00
  -3   2  -3    0.40    0.40
  -3   2  -3   -0.30    0.40
  -3   2  -3    0.40    0.30
   3  -2   3   -2.00    2.80
   3  -2   3    0.20    0.30
   3  -2   3    0.10    0.40
  -4   2  -3   49.40    4.70
  -4   2  -3   56.29    4.40
  -4   2  -3   60.49    4.20
  -4   2  -3   57.99    5.20
  -4   2  -3   56.59    4.30
  -4   2  -3   63.29    4.70
   4  -2   3   59.99    4.50
   4  -2   3   57.49    4.50
   4  -2   3   53.89    7.10
   4  -2   3   59.49    4.30
  -5   2  -3    0.70    0.90
  -5   2  -3    0.30    0.40
  -5   2  -3    0.80    0.80
  -5   2  -3    0.00    0.80
  -5   2  -3    0.10    0.50
  -5   2  -3   -0.20    0.60
   5  -2   3    0.00    0.50
   5  -2   3    0.90    0.80
   5  -2   3    0.10    0.90
   5  -2   3   -0.30    0.70
   5  -2   3    0.50    1.00
   5  -2   3    1.90    1.10
   5  -2   3   -0.20    0.80
   5  -2   3   -0.80    1.30
   5  -2   3   -0.10    0.80
   5  -2   3   -6.80    4.90
  -6   2  -3    1.00    0.90
  -6   2  -3   -0.20    1.20
  -6   2  -3    1.90    1.10
  -6   2  -3   -0.90    0.90
  -6   2  -3    0.10    0.80
  -6   2  -3    1.60    0.80
  -6   2  -3    2.80    0.80
   6  -2   3    1.00    0.90
   6  -2   3    2.10    2.00
   6  -2   3    2.20    1.00
   6  -2   3    2.10    1.30
  -7   2  -3    0.60    1.10
  -7   2  -3    0.30    1.10
  -7   2  -3    1.30    0.80
  -7   2  -3    0.50    0.60
  -7   2  -3    0.60    0.90
  -7   2  -3    1.60    1.20
   7  -2   3   -0.50    0.70
   7  -2   3    2.00    1.40
   7  -2   3   -0.50    1.60
   7  -2   3    0.60    1.00
   7  -2   3    0.40    0.90
   7  -2   3    1.10    0.90
  -8   2  -3    0.70    0.70
  -8   2  -3    0.10    1.10
  -8   2  -3    1.50    0.70
  -8   2  -3    1.30    0.70
   8  -2   3    3.40    0.80
   8  -2   3    0.50    1.00
   8  -2   3    2.20    0.70
   8  -2   3    2.00    1.00
  -9   2  -3   -0.10    0.70
   9  -2   3    0.30    0.40
 -10  -1   3    0.30    0.50
  -9  -1   3   18.90    2.10
  -9  -1   3   19.50    2.60
  -9  -1   3   16.20    2.50
  -9  -1   3   12.10    1.80
   8   1  -3    0.50    0.80
   8   1  -3    1.20    0.80
  -8  -1   3    0.70    0.70
  -8  -1   3    0.40    0.80
  -8  -1   3    1.00    1.30
  -8  -1   3   -1.20    1.00
  -8  -1   3    0.80    0.80
  -8  -1   3    0.60    0.80
   7   1  -3   67.39    5.90
   7   1  -3   79.89   16.00
   7   1  -3   81.09    6.30
   7   1  -3   75.49    5.90
   7   1  -3   77.59    5.90
  -7  -1   3   73.39    5.70
  -7  -1   3   82.89    6.10
  -7  -1   3   73.19    5.80
  -7  -1   3   69.69    6.10
  -7  -1   3   67.69    6.40
  -7  -1   3   76.79    6.50
  -7  -1   3   79.89    6.20
   6   1  -3    2.50    9.00
   6   1  -3    0.50    0.50
   6   1  -3    0.40    0.70
   6   1  -3   -0.20    1.10
   6   1  -3    0.20    0.70
  -6  -1   3   -0.10    0.50
  -6  -1   3    1.20    1.00
  -6  -1   3   -0.10    0.80
  -6  -1   3    1.20    0.90
  -6  -1   3    0.30    0.80
  -6  -1   3    0.40    0.70
  -6  -1   3    0.80    0.80
  -6  -1   3    0.40    0.80
   5   1  -3    0.30    0.40
   5   1  -3    2.00    6.60
   5   1  -3    0.30    0.50
   5   1  -3    1.10    0.70
  -5  -1   3    0.30    0.80
  -5  -1   3    0.90    0.60
  -5  -1   3   -0.10    0.40
  -5  -1   3    0.30    0.40
  -5  -1   3    0.40    0.50
   4   1  -3  123.39    8.30
   4   1  -3  125.19    8.80
   4   1  -3  122.49   11.40
   4   1  -3  126.79    8.60
   4   1  -3  118.49    8.30
   4   1  -3  124.99    8.40
  -4  -1   3  155.48   17.50
  -4  -1   3  137.29   60.19
  -4  -1   3  112.99    8.70
  -4  -1   3  120.49    8.60
  -4  -1   3  123.59    8.50
  -4  -1   3  117.09    8.50
   3   1  -3    0.80    0.40
   3   1  -3    2.00    3.50
   3   1  -3    0.30    0.20
   3   1  -3   -3.90   31.30
   3   1  -3    0.60    0.30
  -3  -1   3    1.30    0.50
  -3  -1   3    0.70    0.40
   2   1  -3    0.60    0.30
   2   1  -3    0.20    0.40
   2   1  -3    0.20    0.10
  -2  -1   3   -1.50    3.00
  -2  -1   3   -0.20    0.30
  -2  -1   3    0.10    0.30
  -2  -1   3  -10.60   17.80
   1   1  -3    7.10    0.70
   1   1  -3    7.90    0.60
   1   1  -3    6.90    0.60
  -1  -1   3    7.10    0.70
  -1  -1   3    7.50    0.70
  -1  -1   3    7.00   11.40
  -1  -1   3    9.20    2.00
  -1  -1   3    7.10    0.60
   0   1  -3  349.47   23.20
   0   1  -3  354.46   23.10
   0  -1   3  335.37   23.50
   0  -1   3  357.06   23.10
   0  -1   3  345.37   23.20
   0  -1   3  349.87   23.10
  -1   1  -3   -0.20    0.30
  -1   1  -3    0.00    0.10
  -1   1  -3   -0.10    0.20
  -1   1  -3    0.10    0.20
  -1   1  -3   -0.30    0.20
   1  -1   3  -13.10    9.40
   1  -1   3    0.20    0.20
   1  -1   3    0.20    0.20
   1  -1   3    0.10    0.20
   1  -1   3   -1.80    1.20
   1  -1   3    0.10    0.20
  -2   1  -3    5.20    0.60
  -2   1  -3    3.70    0.70
  -2   1  -3    4.40    0.50
   2  -1   3    5.30    0.60
   2  -1   3    5.10    0.70
  -3   1  -3   44.60    3.20
  -3   1  -3   45.80    3.30
  -3   1  -3   40.90    3.20
  -3   1  -3   41.90    3.40
   3  -1   3   47.30    3.30
   3  -1   3   46.90    5.80
   3  -1   3  106.39   28.20
   3  -1   3   43.30    3.20
  -4   1  -3    0.60    0.60
  -4   1  -3    0.20    0.50
  -4   1  -3    0.10    0.40
  -4   1  -3    0.40    0.50
  -4   1  -3    0.00    0.50
   4  -1   3    0.30    0.30
   4  -1   3    0.10    0.40
   4  -1   3   -0.50    0.40
   4  -1   3  -32.50   33.80
   4  -1   3   -2.60    4.20
  -5   1  -3   14.50    1.90
  -5   1  -3   16.40    2.20
  -5   1  -3   14.50    1.70
  -5   1  -3   14.30    2.10
  -5   1  -3   15.80    2.00
  -5   1  -3   15.40    1.80
  -5   1  -3   17.80    2.20
   5  -1   3   13.90    2.10
   5  -1   3   16.50    1.90
   5  -1   3   13.30    1.70
   5  -1   3   17.60    2.00
  -6   1  -3    7.80    1.70
  -6   1  -3    4.70    1.00
  -6   1  -3    6.20    1.20
  -6   1  -3    8.20    1.70
  -6   1  -3    7.60    1.50
  -6   1  -3    6.50    1.50
  -6   1  -3    7.50    1.40
   6  -1   3   10.10    1.60
   6  -1   3    4.20    1.30
   6  -1   3    9.10    2.00
   6  -1   3    8.30    1.50
   6  -1   3    1.90    7.50
   6  -1   3    8.20    1.80
   6  -1   3    9.60    1.80
   6  -1   3    6.40    1.60
   6  -1   3    3.70    1.80
   6  -1   3    7.40    1.40
   6  -1   3    6.00    1.40
   6  -1   3    6.40    1.30
  -7   1  -3   -0.20    0.60
  -7   1  -3    0.50    0.80
  -7   1  -3    0.00    1.00
  -7   1  -3   -0.40    0.90
  -7   1  -3   -1.30    0.70
  -7   1  -3   -0.30    0.60
   7  -1   3   -0.10    0.60
   7  -1   3    2.00    1.40
   7  -1   3   -0.90    0.80
   7  -1   3    0.70    1.50
   7  -1   3   -0.70    0.80
   7  -1   3   -0.80    0.80
   7  -1   3    0.10    0.60
   7  -1   3    0.50    1.00
  -8   1  -3   81.89    5.80
  -8   1  -3   76.69    6.30
  -8   1  -3   77.29    6.40
  -8   1  -3   71.49    5.70
  -8   1  -3   74.59    6.00
  -8   1  -3   69.79    5.90
   8  -1   3   75.59    6.00
   8  -1   3   79.09    6.10
   8  -1   3   69.79    6.10
   8  -1   3   71.99    5.60
   8  -1   3   78.09    5.60
  -9   1  -3    1.80    0.70
  -9   1  -3    0.20    0.60
  -9   1  -3    0.40    0.60
   9  -1   3    0.70    0.60
   9   0  -3    3.70    1.00
   9   0  -3    3.30    0.90
   9   0  -3    2.60    1.00
  -9   0   3    4.40    1.00
  -9   0   3    4.60    1.00
  -9   0   3    4.70    1.00
   8   0  -3    3.10    0.80
   8   0  -3    0.90    0.90
   8   0  -3    4.50    1.20
   8   0  -3    3.70    1.60
  -8   0   3    2.10    0.80
  -8   0   3    1.60    0.90
  -8   0   3    1.90    0.90
  -8   0   3    2.00    1.30
  -8   0   3    1.70    0.80
   7   0  -3   -0.30    1.30
   7   0  -3   -3.20   10.20
   7   0  -3   -1.50    1.20
   7   0  -3   -0.70    0.70
   7   0  -3   -0.20    0.70
   7   0  -3    1.20    0.80
  -7   0   3    0.40    1.00
  -7   0   3   -0.60    0.80
  -7   0   3    0.10    0.70
  -7   0   3    0.00    0.50
  -7   0   3    0.40    1.50
   6   0  -3  254.57   18.20
   6   0  -3  270.87   18.20
   6   0  -3  267.77   18.40
   6   0  -3  256.97   18.10
   6   0  -3  275.87   18.30
   6   0  -3  238.88   18.10
   6   0  -3  261.77   18.50
   6   0  -3  265.27   18.20
  -6   0   3  274.37   18.60
  -6   0   3  268.47   18.10
  -6   0   3  228.48   18.30
  -6   0   3  272.17   18.50
  -6   0   3  272.97   19.50
  -6   0   3  260.67   18.50
   5   0  -3    0.10    0.50
   5   0  -3   -2.40    5.70
   5   0  -3    0.40    0.50
   5   0  -3    0.40    0.40
   5   0  -3    0.60    0.50
  -5   0   3   -0.30    0.60
  -5   0   3   -0.10    0.40
  -5   0   3    0.90    0.90
  -5   0   3   -0.90    0.30
  -5   0   3   -0.50    0.40
  -5   0   3    0.50    0.60
  -5   0   3   -0.20    0.60
   4   0  -3    1.90    3.90
   4   0  -3    0.90    0.40
   4   0  -3    1.10    0.30
   4   0  -3   18.10   38.20
  -4   0   3    0.80    0.50
  -4   0   3    0.60    0.40
  -4   0   3   -0.10    0.50
  -4   0   3    0.10    0.40
   3   0  -3   39.90   29.30
   3   0  -3   45.70    5.60
   3   0  -3   38.90    3.00
   3   0  -3   43.50    3.30
   3   0  -3   40.40    3.00
  -3   0   3   41.20    3.10
  -3   0   3   45.70    3.20
   2   0  -3    0.00    0.20
   2   0  -3  -16.80   18.90
   2   0  -3    0.40    0.20
   2   0  -3    0.00    0.30
   2   0  -3    0.10    0.10
   2   0  -3    1.20    2.20
  -2   0   3   -0.20    0.20
  -2   0   3    0.60    0.30
   1   0  -3   -1.00    1.30
   1   0  -3    0.20    0.20
   1   0  -3    0.20    0.10
   1   0  -3   -0.20    0.10
   1   0  -3   -0.20    0.20
   1   0  -3    2.00   11.10
   1   0  -3    0.10    0.10
  -1   0   3   -0.20    0.20
  -1   0   3    0.10    0.20
  -1   0   3    0.00    0.10
  -1   0   3    0.10    0.20
   0   0  -3    2.20    0.30
   0   0  -3    2.80    0.30
   0   0  -3    2.50    0.30
   0   0   3    3.70    0.30
   0   0   3    2.80    0.20
   0   0   3    2.60    0.30
  -1   0  -3   -0.20    0.10
  -1   0  -3    0.00    0.10
  -1   0  -3    0.30    0.20
  -1   0  -3    0.20    0.20
  -1   0  -3    0.00    0.20
   1   0   3   20.30   11.30
   1   0   3    0.10    0.20
   1   0   3   -0.10    0.20
   1   0   3    0.70    1.30
   1   0   3    0.20    0.10
   1   0   3    0.10    0.10
   1   0   3   -0.10    0.20
  -2   0  -3    0.10    0.30
  -2   0  -3    0.20    0.30
  -2   0  -3   -0.10    0.30
   2   0   3    0.40    0.20
   2   0   3   -1.20    2.30
   2   0   3   -0.40    0.20
   2   0   3    0.20    0.30
   2   0   3   -4.90   18.80
   2   0   3    0.10    0.20
   2   0   3    0.00    0.30
  -3   0  -3   17.20    1.50
  -3   0  -3   16.30    1.60
  -3   0  -3   18.50    1.50
   3   0   3   19.20    4.20
   3   0   3   19.70    1.50
   3   0   3   15.10    1.40
   3   0   3   13.40   27.80
   3   0   3   19.30    1.40
  -4   0  -3   -0.20    0.40
  -4   0  -3    0.60    0.50
  -4   0  -3   -0.50    0.50
  -4   0  -3    0.10    0.40
   4   0   3    0.30    0.40
   4   0   3   -0.10    4.70
   4   0   3    0.10    0.40
   4   0   3   23.30   38.60
  -5   0  -3    0.60    0.60
  -5   0  -3    0.00    0.40
  -5   0  -3   -0.70    0.70
  -5   0  -3    0.70    0.60
  -5   0  -3    0.50    0.70
  -5   0  -3   -0.40    0.40
  -5   0  -3    0.20    0.40
   5   0   3    4.90    5.90
   5   0   3    0.50    0.50
   5   0   3   -0.70    0.70
   5   0   3   -0.40    0.40
  -6   0  -3  112.79    8.80
  -6   0  -3  115.29    9.10
  -6   0  -3  126.69    8.70
  -6   0  -3  123.69    9.20
  -6   0  -3  129.39    9.30
  -6   0  -3  125.79    8.80
   6   0   3  125.99   10.00
   6   0   3  123.59    9.00
   6   0   3  117.79    8.70
   6   0   3  118.09    8.80
   6   0   3   98.19    9.10
   6   0   3  121.39    8.80
   6   0   3  114.19    9.30
   6   0   3  138.29   16.10
  -7   0  -3   -0.50    0.50
  -7   0  -3   -0.10    0.90
  -7   0  -3   -0.40    0.70
  -7   0  -3   -1.20    0.70
   7   0   3   -0.60    0.70
   7   0   3    0.00    0.70
   7   0   3    1.00    0.80
   7   0   3   -0.20    1.30
   7   0   3  -10.80   10.50
   7   0   3    0.20    1.40
   7   0   3    0.90    0.80
  -8   0  -3    1.60    0.80
  -8   0  -3   -0.30    1.10
  -8   0  -3    1.20    0.70
  -8   0  -3    0.60    0.80
  -8   0  -3    0.40    0.70
  -8   0  -3    0.80    1.10
   8   0   3    0.10    0.70
   8   0   3    0.40    0.80
   8   0   3    0.00    0.60
  -9   0  -3   11.40    1.70
  -9   0  -3   11.70    1.60
  -9   0  -3   14.60    2.10
  -9   0  -3   12.10    1.70
   9   0   3   14.00    1.80
   9  -1  -3    2.90    0.70
  -9   1   3    2.20    0.90
  -9   1   3    1.30    0.70
  -9   1   3    1.20    0.70
   8  -1  -3   20.90    2.20
   8  -1  -3   27.40    2.60
   8  -1  -3   21.60    2.80
   8  -1  -3   24.30    2.80
  -8   1   3   26.30    3.20
  -8   1   3   24.60    2.40
  -8   1   3   25.20    2.60
  -8   1   3   21.30    2.70
  -8   1   3   25.00    2.80
   7  -1  -3    0.60    0.70
   7  -1  -3    1.10    1.40
   7  -1  -3    0.30    0.80
   7  -1  -3   -0.30    0.70
   7  -1  -3    0.00    0.80
   7  -1  -3    0.40    0.70
   7  -1  -3    2.20    1.50
   7  -1  -3    0.30    0.90
  -7   1   3    0.30    0.80
  -7   1   3    1.60    0.90
  -7   1   3   -0.30    0.70
  -7   1   3   -1.00    0.90
  -7   1   3    0.40    1.20
  -7   1   3    0.40    0.60
   6  -1  -3    1.80    0.80
   6  -1  -3   -0.70    0.80
   6  -1  -3    0.10    1.10
   6  -1  -3   -0.50    1.30
   6  -1  -3    1.80    6.70
   6  -1  -3    1.00    0.80
   6  -1  -3    0.00    1.20
   6  -1  -3    1.30    0.80
   6  -1  -3    1.30    0.80
   6  -1  -3   -0.70    0.70
   6  -1  -3    1.80    0.80
   6  -1  -3   -1.00    1.10
  -6   1   3    0.80    0.60
  -6   1   3    1.50    1.00
  -6   1   3    0.20    0.90
  -6   1   3   -1.00    0.80
  -6   1   3    0.60    0.50
  -6   1   3    0.90    1.00
  -6   1   3   -0.40    0.60
   5  -1  -3   18.80    1.80
   5  -1  -3   17.20    2.00
   5  -1  -3   15.40    2.00
   5  -1  -3   14.60    1.80
   5  -1  -3   17.00    2.10
  -5   1   3   16.30    2.20
  -5   1   3   14.70    1.80
  -5   1   3   16.00    1.80
  -5   1   3   14.40    2.10
  -5   1   3   14.50    1.90
  -5   1   3   14.00    1.80
  -5   1   3   12.60    2.00
   4  -1  -3  -23.10   31.80
   4  -1  -3    0.40    0.40
   4  -1  -3   -0.50    0.20
   4  -1  -3    1.30    3.80
   4  -1  -3    0.10    0.50
  -4   1   3    0.00    0.50
  -4   1   3    0.40    0.40
  -4   1   3   -0.20    0.30
  -4   1   3   -0.10    0.50
  -4   1   3   -0.10    0.40
   3  -1  -3   41.30    3.00
   3  -1  -3   42.40    5.00
   3  -1  -3  115.09   85.59
   3  -1  -3   47.60   25.70
   3  -1  -3   38.20    2.90
  -3   1   3   39.90    2.90
  -3   1   3   31.90    3.30
   2  -1  -3   31.20    3.70
   2  -1  -3   52.69   19.10
   2  -1  -3   32.40    2.40
   2  -1  -3   34.20    2.40
  -2   1   3   33.20    2.30
  -2   1   3   32.10    2.40
  -2   1   3   29.90    2.30
   1  -1  -3    1.00    1.10
   1  -1  -3   -0.20    0.20
   1  -1  -3   -0.10    0.20
   1  -1  -3    0.30    0.40
   1  -1  -3   -8.90    8.40
  -1   1   3    0.20    0.20
  -1   1   3    0.00    0.10
  -1   1   3    0.30    0.20
  -1   1   3   -0.10    0.10
  -1   1   3   -0.20    0.20
   0  -1  -3  209.08   14.30
   0  -1  -3  215.08   16.70
   0  -1  -3  213.68   14.50
   0  -1  -3  215.18   14.40
   0  -1  -3  224.78   14.30
   0   1   3  214.88   14.40
   0   1   3  213.58   14.30
   0   1   3  223.98   14.30
   0   1   3  209.88   14.30
  -1  -1  -3    2.00    0.30
  -1  -1  -3   -1.70    9.90
  -1  -1  -3    1.70    0.30
  -1  -1  -3    0.80    1.20
  -1  -1  -3    1.70    0.20
  -1  -1  -3    1.80    0.40
  -1  -1  -3    1.80    0.30
   1   1   3    1.30    0.30
   1   1   3    1.50    0.20
   1   1   3    1.60    0.30
   1   1   3    1.90    0.30
   1   1   3    1.80    0.30
  -2  -1  -3    0.40    0.20
  -2  -1  -3    0.10    0.30
  -2  -1  -3   -0.30    0.20
  -2  -1  -3   -0.50    0.20
   2   1   3    0.30    0.40
   2   1   3   -0.10    0.20
   2   1   3   -0.10    0.20
  -3  -1  -3   13.10    1.20
  -3  -1  -3   13.00    1.20
  -3  -1  -3   12.80    1.20
   3   1   3   11.70    1.10
   3   1   3   14.40    1.40
   3   1   3   11.20    1.10
   3   1   3    7.90   33.10
   3   1   3   14.50    4.60
  -4  -1  -3  357.96   22.80
  -4  -1  -3  245.88   77.49
  -4  -1  -3  326.47   22.70
  -4  -1  -3  336.17   22.50
  -4  -1  -3  327.17   22.90
  -4  -1  -3  353.56   22.80
   4   1   3  329.37   22.70
   4   1   3  336.77   25.60
   4   1   3  331.57   22.50
   4   1   3  335.77   22.60
   4   1   3  339.57   22.90
   4   1   3  332.77   22.70
  -5  -1  -3    0.20    0.60
  -5  -1  -3    1.00    0.50
  -5  -1  -3    0.70    0.50
  -5  -1  -3    0.20    0.70
   5   1   3   -9.70    7.10
   5   1   3    0.40    0.40
   5   1   3    0.50    0.60
   5   1   3    0.20    0.50
  -6  -1  -3   26.50    3.20
  -6  -1  -3   29.80    3.40
  -6  -1  -3   24.70    2.50
  -6  -1  -3   27.20    3.00
  -6  -1  -3   27.00    2.60
  -6  -1  -3   31.00    3.20
  -6  -1  -3   28.00    2.50
  -6  -1  -3   29.80    2.70
   6   1   3   32.90   10.60
   6   1   3   24.60    3.10
   6   1   3   28.60    2.60
   6   1   3   25.60    2.60
   6   1   3   28.40    3.10
   6   1   3   24.90    2.50
  -7  -1  -3   10.40    1.90
  -7  -1  -3   13.40    1.90
  -7  -1  -3   11.60    1.70
  -7  -1  -3   10.30    1.70
  -7  -1  -3    6.70    1.80
  -7  -1  -3    9.80    2.10
   7   1   3   12.50    1.80
   7   1   3   10.80    2.20
   7   1   3   10.60    1.80
   7   1   3    9.30    1.70
   7   1   3   16.30   12.70
   7   1   3   12.00    1.80
   7   1   3    9.00    1.80
  -8  -1  -3    2.50    1.00
  -8  -1  -3    3.30    1.00
  -8  -1  -3    1.60    0.90
  -8  -1  -3    0.40    1.10
  -8  -1  -3    0.70    0.80
  -8  -1  -3    1.60    1.30
   8   1   3    8.80    1.50
   8   1   3    7.80    1.40
   8   1   3    3.00    0.90
  -9  -1  -3   10.20    1.40
  -9  -1  -3   10.20    1.50
  -9  -1  -3    7.30    1.90
  -9  -1  -3    9.30    2.30
   9   1   3    7.60    1.50
   9   1   3    7.70    1.40
 -10  -1  -3   45.60    3.40
  10   1   3   43.60    3.40
   9  -2  -3    1.50    0.50
  -9   2   3    1.20    0.60
   8  -2  -3    8.90    1.20
   8  -2  -3    7.90    1.00
   8  -2  -3    7.30    1.40
  -8   2   3    4.80    1.70
  -8   2   3    7.60    1.30
  -8   2   3    6.00    1.20
  -8   2   3    5.60    1.20
   7  -2  -3    9.50    1.60
   7  -2  -3    9.20    1.80
   7  -2  -3    9.70    2.20
   7  -2  -3   11.50    2.20
   7  -2  -3   10.20    2.00
   7  -2  -3   11.20    1.70
   7  -2  -3    7.30    1.50
  -7   2   3   12.40    1.90
  -7   2   3   15.30    1.90
  -7   2   3   10.20    1.50
   6  -2  -3   41.70    4.10
   6  -2  -3   49.30    4.30
   6  -2  -3   47.60    4.10
   6  -2  -3   45.20    4.00
   6  -2  -3   63.39    8.40
  -6   2   3   44.80    3.80
  -6   2   3   47.50    4.20
  -6   2   3   44.80    3.90
  -6   2   3   54.59    4.50
  -6   2   3   47.40    4.40
  -6   2   3   43.50    4.00
  -6   2   3   46.10    3.90
   5  -2  -3    0.30    0.80
   5  -2  -3    4.10    4.50
   5  -2  -3   -0.10    1.40
   5  -2  -3   -0.60    0.80
   5  -2  -3    0.90    0.70
   5  -2  -3   -1.00    0.70
   5  -2  -3   -2.40    1.10
   5  -2  -3    0.40    0.70
   5  -2  -3    1.40    0.90
   5  -2  -3    0.10    0.70
   5  -2  -3    0.10    0.60
   5  -2  -3    0.60    0.80
   5  -2  -3   -0.30    0.70
  -5   2   3    0.60    1.00
  -5   2   3   -0.40    0.70
  -5   2   3    1.20    0.90
  -5   2   3    1.20    0.80
  -5   2   3    0.90    0.60
  -5   2   3    0.40    0.60
   4  -2  -3  454.25   30.80
   4  -2  -3  468.85   30.90
   4  -2  -3  442.36   31.00
   4  -2  -3  451.85   30.90
   4  -2  -3  465.65   32.10
  -4   2   3  469.15   31.20
  -4   2   3  465.15   30.70
  -4   2   3  455.35   31.00
  -4   2   3  445.36   31.00
  -4   2   3  459.55   30.90
   3  -2  -3    7.50    4.40
   3  -2  -3    5.80    0.80
   3  -2  -3    5.70    2.50
   3  -2  -3    3.50   22.40
   3  -2  -3    6.20    0.90
   3  -2  -3    4.40    0.90
  -3   2   3    4.20    0.80
  -3   2   3    5.20    0.70
  -3   2   3    3.90    0.60
  -3   2   3    1.90    0.70
  -3   2   3    3.90    0.90
   2  -2  -3   -0.90    2.00
   2  -2  -3    0.50    1.50
   2  -2  -3   14.50   15.50
   2  -2  -3    0.30    0.40
   2  -2  -3   -9.80   12.10
   2  -2  -3    0.20    0.30
   2  -2  -3   -0.80    0.30
  -2   2   3   -0.70    0.20
  -2   2   3   -0.20    0.20
  -2   2   3   -0.20    0.30
   1  -2  -3    0.10    0.50
   1  -2  -3   -0.10    0.20
   1  -2  -3    0.00    0.20
   1  -2  -3    0.40    0.30
   1  -2  -3    0.70    0.80
  -1   2   3   -0.50    0.20
  -1   2   3    0.10    0.20
   0  -2  -3  405.66   27.60
   0  -2  -3  401.26   26.90
   0  -2  -3  408.46   26.90
   0   2   3  419.56   26.90
   0   2   3  386.56   26.90
  -1  -2  -3   11.50   10.40
  -2  -2  -3 4850.01  329.77
  -2  -2  -3 5127.09  339.47
  -3  -2  -3    8.00    4.50
  -3  -2  -3  -19.50   28.30
  -3  -2  -3    4.70    1.50
   3   2   3    3.10    0.70
   3   2   3   -8.10   41.90
   3   2   3    2.30    0.50
  -4  -2  -3   49.60   47.30
  -5  -2  -3    8.00    1.20
  -5  -2  -3  -13.00   11.20
  -5  -2  -3    6.00    1.40
  -5  -2  -3    9.30    1.30
  -5  -2  -3    6.90    1.40
  -5  -2  -3    8.90    1.20
  -5  -2  -3    9.10    1.30
  -5  -2  -3    8.70    1.00
  -5  -2  -3    9.50    1.30
   5   2   3    7.60    1.20
   5   2   3    4.10   11.00
   5   2   3    6.50    1.10
   5   2   3    8.90    1.30
   5   2   3    6.00    1.00
   5   2   3    9.20    1.20
   5   2   3    8.70    1.50
  -6  -2  -3   29.20    2.60
  -6  -2  -3   33.20    3.30
  -6  -2  -3   29.80    3.90
  -6  -2  -3   26.80    2.90
  -6  -2  -3   29.60    3.50
  -6  -2  -3   26.90    2.50
  -6  -2  -3   26.60    2.60
  -6  -2  -3   29.80    3.50
   6   2   3   29.80    2.70
   6   2   3   37.90   12.60
   6   2   3   26.80    2.60
   6   2   3   25.10    3.00
   6   2   3   26.80    2.80
  -7  -2  -3   -0.20    0.80
  -7  -2  -3    0.40    0.80
  -7  -2  -3    1.00    1.10
  -7  -2  -3    0.50    1.00
  -7  -2  -3   -0.30    0.60
  -7  -2  -3    1.80    0.80
  -7  -2  -3    0.80    0.80
   7   2   3  -10.10   18.70
   7   2   3    0.20    0.60
   7   2   3    0.20    0.70
   7   2   3    0.50    0.70
   7   2   3    0.50    0.60
  -8  -2  -3    2.80    1.00
  -8  -2  -3    0.00    1.10
  -8  -2  -3    0.20    0.70
  -8  -2  -3    0.40    0.80
  -8  -2  -3    1.20    1.20
  -8  -2  -3    1.40    0.90
   8   2   3    1.80    0.90
   8   2   3    0.30    0.80
  -9  -2  -3    1.40    1.40
  -9  -2  -3    1.20    1.40
  -9  -2  -3    2.80    1.00
  -9  -2  -3    1.30    0.80
   9   2   3    2.70    1.00
   9   2   3    2.80    1.00
 -10  -2  -3    1.00    0.60
  10   2   3    0.10    0.50
   8  -3  -3    0.70    0.70
   8  -3  -3    0.20    0.40
   8  -3  -3    0.80    0.60
  -8   3   3   -1.00    0.50
  -8   3   3   -0.70    0.50
   7  -3  -3    0.40    0.70
   7  -3  -3    0.30    1.20
   7  -3  -3    0.50    0.50
   7  -3  -3   -0.30    0.70
   7  -3  -3    0.60    0.60
   7  -3  -3    0.10    1.10
  -7   3   3   -0.50    1.00
  -7   3   3    0.70    0.80
  -7   3   3    0.20    0.50
  -7   3   3    0.20    0.60
   6  -3  -3    1.60    0.90
   6  -3  -3    1.80    1.00
   6  -3  -3    0.70    0.80
   6  -3  -3    0.80    1.40
   6  -3  -3    1.50    1.10
   6  -3  -3    0.90    0.80
   6  -3  -3    1.40    0.80
   6  -3  -3    2.50    1.50
   6  -3  -3    1.10    1.00
   6  -3  -3    1.10    0.70
   6  -3  -3    0.00    0.90
  -6   3   3    1.60    0.70
  -6   3   3    2.50    1.00
  -6   3   3    0.30    0.70
   5  -3  -3    0.10    0.60
   5  -3  -3   -0.80    1.20
   5  -3  -3    0.10    0.70
   5  -3  -3    0.70    0.70
   5  -3  -3    1.70    0.80
   5  -3  -3    1.80    1.00
   5  -3  -3    0.60    1.00
   5  -3  -3   -1.50    0.60
   5  -3  -3   -0.60    0.80
   5  -3  -3    1.80    1.00
   5  -3  -3   -0.50    1.10
   5  -3  -3    1.20    0.70
  -5   3   3    0.20    1.10
  -5   3   3    1.30    1.00
  -5   3   3   -0.30    0.40
  -5   3   3   -0.30    0.50
  -5   3   3    0.80    0.80
   4  -3  -3    5.30    1.00
  -4   3   3   -0.50    0.70
  -4   3   3    0.80    0.60
  -4   3   3    0.30    0.80
  -4   3   3    1.30    0.80
  -4   3   3    0.10    0.50
   3  -3  -3   16.00    1.70
   3  -3  -3   14.20    1.70
  -3   3   3   13.50    1.30
  -3   3   3   15.80    1.30
  -3   3   3   15.00    2.00
  -3   3   3   14.40    1.70
   2  -3  -3    0.10    0.40
   2  -3  -3   -0.20    0.30
   2  -3  -3    0.10    0.30
  -2   3   3   -0.80    0.20
  -2   3   3    0.50    0.40
  -2   3   3    0.10    0.20
  -2   3   3   -0.60    0.30
   1  -3  -3    0.40    0.30
   1  -3  -3   -0.20    0.30
   1  -3  -3   -0.10    0.30
  -1   3   3   -0.20    0.20
  -1   3   3   -0.60    0.30
  -1   3   3    0.10    0.30
  -1  -3  -3   -1.00    9.70
  -1  -3  -3    2.30    1.70
  -1  -3  -3    0.30    0.20
  -1  -3  -3  -16.00   17.10
  -1  -3  -3    0.00    0.30
  -1  -3  -3   -0.80    0.50
  -1  -3  -3   -3.10    2.40
  -1  -3  -3   -0.10    0.30
   1   3   3    0.20    0.20
   1   3   3   -0.10    0.30
   1   3   3    0.20    0.20
  -2  -3  -3   -0.30    0.40
  -2  -3  -3   -1.70   15.90
  -2  -3  -3    2.60    2.50
  -2  -3  -3    1.30    0.80
  -2  -3  -3   -0.10    0.10
   2   3   3   -0.10    0.20
   2   3   3   -0.40    0.30
  -3  -3  -3    6.20    0.90
  -3  -3  -3    7.80    4.20
  -3  -3  -3    6.40    1.10
  -3  -3  -3   63.19   26.80
  -3  -3  -3    7.50    1.70
  -3  -3  -3    5.20    0.80
  -3  -3  -3    6.00    0.70
   3   3   3    3.60    0.90
   3   3   3    5.80    0.80
   3   3   3    5.80    1.00
   3   3   3    5.30    0.70
   3   3   3    5.00    0.80
  -4  -3  -3    3.30    0.70
  -4  -3  -3    0.90    0.70
  -4  -3  -3   -7.80   41.60
  -4  -3  -3    2.60    1.50
  -4  -3  -3    7.60    5.70
   4   3   3   -8.80    8.90
   4   3   3    1.10    0.50
   4   3   3   92.79   79.49
  -5  -3  -3   -0.60    0.40
  -5  -3  -3    1.00    0.90
  -5  -3  -3    0.70    0.70
  -5  -3  -3    6.20    9.80
  -5  -3  -3    0.40    0.50
  -5  -3  -3    0.20    0.40
  -5  -3  -3   -0.30    1.60
   5   3   3   -0.10    0.30
   5   3   3   -0.10    0.50
   5   3   3    1.20    0.50
   5   3   3    0.00    0.40
   5   3   3    4.60   11.10
   5   3   3   -0.10    0.50
   5   3   3    0.60    0.50
   5   3   3    0.10    0.40
  -6  -3  -3  543.25   36.90
  -6  -3  -3  552.54   37.70
  -6  -3  -3  575.74   46.90
  -6  -3  -3  511.75   37.20
  -6  -3  -3  555.24   37.40
  -6  -3  -3  570.64   37.80
  -6  -3  -3  531.45   37.30
   6   3   3  516.45   37.50
   6   3   3  536.25   37.00
   6   3   3  576.04   37.10
   6   3   3  563.84   37.10
   6   3   3  595.24   46.50
   6   3   3  537.75   36.80
   6   3   3  532.35   37.00
   6   3   3  578.94   37.30
  -7  -3  -3   -0.10    0.80
  -7  -3  -3    2.10    1.10
  -7  -3  -3    0.80    1.00
  -7  -3  -3    0.30    0.80
   7   3   3   28.90   27.30
   7   3   3   -0.10    0.50
   7   3   3   -0.20    0.60
   7   3   3   -0.50    0.80
   7   3   3    1.70    0.80
  -8  -3  -3    0.00    1.10
  -8  -3  -3   -0.10    0.90
  -8  -3  -3    2.50    1.40
  -8  -3  -3    0.10    0.70
   8   3   3    0.90    0.60
   8   3   3    1.10    0.80
   8   3   3    0.80    0.70
  -9  -3  -3   20.60    2.40
  -9  -3  -3   19.50    3.00
  -9  -3  -3   19.00    2.90
   9   3   3   18.00    2.30
   9   3   3   20.00    2.40
 -10  -3  -3    4.40    0.90
   7  -4  -3    1.50    1.10
   7  -4  -3   -0.10    0.50
   7  -4  -3   -0.40    0.40
   7  -4  -3    0.20    0.70
   7  -4  -3    0.20    0.70
   7  -4  -3   -0.90    0.90
  -7   4   3    0.70    0.60
  -7   4   3    0.50    0.60
  -7   4   3    0.40    0.70
   6  -4  -3   44.80    3.90
   6  -4  -3   41.30    3.80
   6  -4  -3   44.40    3.60
   6  -4  -3   45.00    3.80
   6  -4  -3   36.50    3.90
   6  -4  -3   40.60    3.70
   6  -4  -3   48.10    4.00
  -6   4   3   47.10    3.50
  -6   4   3   43.20    3.80
  -6   4   3   32.90    3.60
   5  -4  -3    5.70    1.80
   5  -4  -3    6.90    1.40
   5  -4  -3    6.70    1.50
   5  -4  -3    7.00    1.40
   5  -4  -3    8.20    1.60
   5  -4  -3    8.10    1.60
   5  -4  -3    6.60    1.40
   5  -4  -3    7.70    1.40
   5  -4  -3    7.50    1.70
   5  -4  -3    9.80    2.00
   5  -4  -3    7.60    1.50
  -5   4   3   10.90    1.60
  -5   4   3   10.10    1.40
   4  -4  -3    0.70    1.30
   4  -4  -3    0.90    0.90
   4  -4  -3    0.90    0.80
   4  -4  -3    0.20    1.20
   4  -4  -3   -0.10    0.80
   4  -4  -3    0.10    1.00
   4  -4  -3    0.00    0.50
   4  -4  -3    0.60    0.80
   4  -4  -3    0.50    0.80
   4  -4  -3    0.90    0.90
   4  -4  -3   -0.10    0.60
   4  -4  -3    0.80    0.70
   4  -4  -3    0.00    0.90
   4  -4  -3    1.20    0.90
  -4   4   3   -0.60    0.40
  -4   4   3    0.60    0.60
   3  -4  -3   40.10    3.30
   3  -4  -3   45.00    3.40
   3  -4  -3   35.60    3.40
  -3   4   3   43.80    3.70
  -3   4   3   38.80    3.30
  -3   4   3   40.10    2.90
   2  -4  -3   18.00    1.80
   2  -4  -3   19.10    1.90
   2  -4  -3   18.80    1.80
  -2   4   3   16.50    1.60
  -2   4   3   18.90    2.10
  -2   4   3   16.50    1.60
   1  -4  -3    0.40    0.30
   1  -4  -3    0.20    0.40
   1  -4  -3    0.00    0.40
  -1   4   3    0.00    0.30
  -1   4   3   -0.20    0.30
  -1   4   3    0.50    0.40
  -1   4   3    0.10    0.40
   0  -4  -3    2.90    0.50
   0  -4  -3    3.70    0.60
   0  -4  -3    3.40    0.70
   0   4   3    2.20    0.50
   0   4   3    1.70    0.60
   0   4   3    3.20    0.60
  -1  -4  -3   -0.20    0.30
  -1  -4  -3    0.10    0.40
  -1  -4  -3   -0.60    1.90
  -1  -4  -3    0.00   12.40
  -1  -4  -3    0.60    0.50
  -1  -4  -3    0.50    0.40
  -1  -4  -3   -1.10    1.30
  -1  -4  -3    0.30    0.20
   1   4   3    0.50    0.30
   1   4   3    0.50    0.40
   1   4   3    0.50    0.20
   1   4   3    0.10    0.40
  -2  -4  -3   73.09   42.40
  -3  -4  -3    2.00    0.60
  -3  -4  -3   11.10   22.60
  -3  -4  -3    4.40    4.40
  -3  -4  -3    4.70    1.50
  -3  -4  -3    3.50    1.00
   3   4   3    3.30    0.70
   3   4   3    2.70    0.50
   3   4   3    1.70    0.60
   3   4   3    4.00    0.70
   3   4   3    3.70    0.90
  -4  -4  -3   62.89    5.70
  -4  -4  -3   61.59    5.10
  -4  -4  -3   62.19    4.60
  -4  -4  -3   37.30   34.50
  -4  -4  -3   83.89    9.80
   4   4   3   57.49    4.90
   4   4   3   64.89    4.60
   4   4   3   60.69    4.60
   4   4   3   62.19    4.80
   4   4   3   57.99    4.50
   4   4   3   60.69    4.50
  -5  -4  -3   -0.50    0.30
  -5  -4  -3   -3.90    8.50
  -5  -4  -3    0.50    0.90
  -5  -4  -3   -1.20    0.60
   5   4   3   -0.80    0.50
   5   4   3    0.00    0.30
   5   4   3   -0.20    0.30
   5   4   3    0.40    0.50
   5   4   3    0.40    0.50
   5   4   3    0.10    0.50
   5   4   3   -0.80    0.50
  -6  -4  -3    5.70    1.70
  -6  -4  -3    5.40    2.70
  -6  -4  -3   17.40   13.90
  -6  -4  -3    2.80    1.60
  -6  -4  -3    2.00    0.80
  -6  -4  -3    2.00    1.10
   6   4   3    3.50    1.00
   6   4   3    3.20    1.40
   6   4   3    1.90    0.90
   6   4   3    4.60    0.90
   6   4   3    4.00    1.00
   6   4   3    4.30    1.00
   6   4   3    3.70    1.20
   6   4   3    2.40    0.70
   6   4   3    2.60    0.90
  -7  -4  -3    8.30    1.70
  -7  -4  -3    7.50    2.10
  -7  -4  -3    6.10    1.80
   7   4   3    6.50    1.00
   7   4   3    7.10    1.60
   7   4   3    6.00    1.30
   7   4   3    1.90    1.80
   7   4   3    7.00    1.40
  -8  -4  -3    1.10    1.20
  -8  -4  -3   -0.10    0.70
  -8  -4  -3   -1.10    1.10
   8   4   3    0.70    0.60
   8   4   3    1.00    0.60
   8   4   3    0.00    0.60
  -9  -4  -3   -0.30    1.20
  -9  -4  -3    1.60    0.80
  -9  -4  -3    1.30    1.20
   9   4   3    0.30    0.60
   9   4   3    0.50    0.70
   9   4   3    0.90    0.60
 -10  -4  -3   11.70    2.00
  10   4   3   10.90    1.50
   7  -5  -3    1.00    0.60
   7  -5  -3   -0.20    0.70
   7  -5  -3    0.90    0.40
   7  -5  -3   -0.30    0.30
   7  -5  -3    0.10    0.50
   7  -5  -3    0.70    0.70
   6  -5  -3    8.90    1.30
   6  -5  -3    5.90    1.10
   6  -5  -3    6.50    1.30
   6  -5  -3    7.70    1.40
   6  -5  -3    4.30    1.40
   6  -5  -3    6.40    1.00
  -6   5   3    2.90    0.90
  -6   5   3    1.30    1.20
   5  -5  -3    2.60    1.30
   5  -5  -3   -2.40    1.10
   5  -5  -3    0.70    1.70
   5  -5  -3    1.70    1.40
   5  -5  -3    0.20    0.90
   5  -5  -3    2.50    1.10
   5  -5  -3    1.30    0.90
  -5   5   3    0.60    1.10
  -5   5   3    0.60    0.60
   4  -5  -3   35.20    3.20
   4  -5  -3   36.00    3.50
   4  -5  -3   37.50    3.60
   4  -5  -3   37.90    3.80
   4  -5  -3   35.90    3.90
   4  -5  -3   39.10    4.10
   4  -5  -3   37.50    3.40
   4  -5  -3   41.70    3.70
   4  -5  -3   38.60    4.20
   4  -5  -3   33.90    3.30
   4  -5  -3   34.30    3.20
  -4   5   3   33.60    2.90
   3  -5  -3   -0.60    1.00
   3  -5  -3    0.70    0.90
   3  -5  -3   -0.50    0.60
   3  -5  -3    0.10    0.70
   3  -5  -3   -1.30    1.00
   3  -5  -3   -0.30    0.70
   3  -5  -3   -0.10    0.70
   3  -5  -3    0.30    0.70
   3  -5  -3    0.40    0.90
   3  -5  -3    0.70    0.60
   3  -5  -3    0.30    1.00
   3  -5  -3   -0.30    0.80
   3  -5  -3   -0.10    0.70
   3  -5  -3   -0.30    1.00
   3  -5  -3   -0.70    0.80
   2  -5  -3   -0.80    0.70
   2  -5  -3    1.30    0.90
   2  -5  -3   -0.10    0.50
   2  -5  -3    2.70    1.20
   2  -5  -3    2.80    1.10
  -2   5   3    0.90    0.80
   1  -5  -3   22.70    2.10
   1  -5  -3   25.00    2.20
   1  -5  -3   26.00    2.10
  -1   5   3   25.30    2.20
  -1   5   3   23.10    2.10
  -1   5   3   24.90    2.00
  -1   5   3   22.40    2.10
   0  -5  -3   56.49    4.20
   0  -5  -3   57.69    4.40
   0  -5  -3   61.39    4.40
   0   5   3   54.69    4.20
   0   5   3   58.99    4.50
   0   5   3   58.79    4.40
   0   5   3   58.09    4.20
  -1  -5  -3    0.30    0.30
   1   5   3    0.50    0.50
   1   5   3    0.00    0.30
   1   5   3    0.90    0.50
  -2  -5  -3 1027.50   74.89
  -2  -5  -3 1114.39   84.59
  -2  -5  -3 1121.69   75.39
  -2  -5  -3 1073.79   75.39
  -2  -5  -3 1188.98   74.89
   2   5   3 1158.08   74.99
   2   5   3 1159.38   74.59
   2   5   3 1158.18   74.99
   2   5   3 1107.89   74.69
  -3  -5  -3   16.00    2.40
  -3  -5  -3    9.70    4.10
  -3  -5  -3   16.30    2.40
  -3  -5  -3   13.10    1.60
   3   5   3   11.90    1.40
   3   5   3   13.30    1.40
   3   5   3   12.10    1.70
   3   5   3   13.70    1.60
   3   5   3   13.90    1.90
  -4  -5  -3    0.30    0.40
  -4  -5  -3   -0.50    0.90
  -4  -5  -3   -0.20    0.80
   4   5   3    0.00    0.60
   4   5   3   -0.20    0.80
   4   5   3   -0.30    0.30
   4   5   3    0.70    0.50
   4   5   3    1.10    0.60
   4   5   3    0.10    0.40
   4   5   3    0.40    0.40
  -5  -5  -3   10.10    8.30
  -5  -5  -3    1.60    1.00
  -5  -5  -3    4.90    1.50
  -5  -5  -3    5.90    2.30
  -5  -5  -3    2.60    0.80
  -5  -5  -3    2.90    1.50
   5   5   3    3.30    0.90
   5   5   3    2.30    0.70
   5   5   3    3.70    0.90
   5   5   3    0.60    0.90
   5   5   3    3.00    0.70
   5   5   3    3.90    1.10
   5   5   3    3.60    1.20
   5   5   3    3.60    0.80
  -6  -5  -3   79.49    6.80
  -6  -5  -3   70.89    5.50
  -6  -5  -3   75.49    5.80
  -6  -5  -3   65.59    5.70
  -6  -5  -3   73.59    6.40
  -6  -5  -3   66.99    7.40
   6   5   3   74.39    5.70
   6   5   3   75.19    5.60
   6   5   3   75.49    5.50
   6   5   3   70.69    5.40
   6   5   3   74.99    5.60
   6   5   3   71.89    5.70
   6   5   3   66.29    5.40
  -7  -5  -3    0.50    1.10
  -7  -5  -3   -0.50    0.80
  -7  -5  -3    1.60    1.50
  -7  -5  -3   -1.90    3.20
   7   5   3    0.30    0.50
   7   5   3    0.10    0.50
   7   5   3    0.50    0.70
   7   5   3    0.80    0.80
   7   5   3    0.30    0.50
  -8  -5  -3   92.19    8.10
  -8  -5  -3   92.39    8.30
  -8  -5  -3   94.29    7.20
   8   5   3   97.49    7.30
   8   5   3   97.99    7.40
   8   5   3  101.29    7.80
  -9  -5  -3    2.10    1.40
  -9  -5  -3    6.10    1.80
   9   5   3    1.40    0.80
   9   5   3    3.90    1.00
   9   5   3    2.50    0.70
   6  -6  -3    6.30    1.00
   6  -6  -3    9.00    1.40
   6  -6  -3    9.20    1.50
   6  -6  -3   12.20    1.80
   5  -6  -3    1.00    0.70
   5  -6  -3    0.10    1.10
   5  -6  -3    0.00    0.80
   5  -6  -3    1.10    0.90
   5  -6  -3    0.70    0.60
   5  -6  -3   -0.20    0.50
   5  -6  -3    0.30    1.00
   5  -6  -3    0.40    1.00
  -5   6   3    0.20    0.80
   4  -6  -3    0.50    1.30
   4  -6  -3    0.80    1.30
   4  -6  -3    0.70    1.00
   4  -6  -3    1.00    1.00
   4  -6  -3    0.50    1.30
   4  -6  -3    0.00    0.90
   4  -6  -3    0.00    1.40
   3  -6  -3   35.80    3.20
   3  -6  -3   33.20    3.30
   3  -6  -3   35.10    3.90
   3  -6  -3   36.70    3.30
   3  -6  -3   34.80    4.00
   3  -6  -3   35.40    3.20
   3  -6  -3   36.20    3.50
   3  -6  -3   33.90    3.60
   3  -6  -3   36.10    3.50
   3  -6  -3   41.20    4.10
   2  -6  -3    1.00    0.80
   2  -6  -3    0.00    0.90
   2  -6  -3   -0.10    0.70
   2  -6  -3    0.00    0.60
   2  -6  -3   -0.10    0.70
   2  -6  -3    0.40    0.70
   2  -6  -3    0.30    0.80
   2  -6  -3   -1.80    0.90
   2  -6  -3    1.60    0.70
   2  -6  -3    1.60    0.80
   2  -6  -3    1.70    1.10
   2  -6  -3    0.30    1.10
   2  -6  -3    0.80    0.80
   2  -6  -3    0.20    1.10
   2  -6  -3    0.00    0.70
   2  -6  -3    0.70    0.80
   2  -6  -3   -0.30    0.70
   2  -6  -3   -0.10    0.70
   1  -6  -3    1.20    0.80
   1  -6  -3    0.60    0.70
   1  -6  -3   -0.60    0.70
   1  -6  -3    0.60    0.60
   1  -6  -3   -0.50    0.60
   1  -6  -3   -1.50    0.90
   1  -6  -3   -1.40    0.90
   1  -6  -3    0.60    0.80
   1  -6  -3    0.20    0.60
   1  -6  -3   -0.30    0.70
   1  -6  -3   -0.20    0.70
   1  -6  -3    1.70    0.80
   1  -6  -3    0.30    0.80
   1  -6  -3    1.60    0.90
   1  -6  -3    0.10    0.60
   0  -6  -3   61.29    4.80
   0  -6  -3   59.99    4.50
   0  -6  -3   62.49    5.20
   0  -6  -3   68.59    4.90
   0   6   3   56.19    4.80
  -1  -6  -3   -1.00    0.60
  -1  -6  -3    0.40    0.40
  -1  -6  -3    0.80    0.50
   1   6   3   -0.50    0.60
   1   6   3    0.00    0.60
   1   6   3   -0.20    0.30
   1   6   3    0.10    0.30
  -2  -6  -3    0.30    0.70
  -2  -6  -3    0.20    0.50
   2   6   3   -0.10    0.30
   2   6   3    0.40    0.40
   2   6   3    1.10    0.70
   2   6   3    1.10    0.70
   2   6   3    0.20    0.50
  -3  -6  -3   52.29    4.80
  -3  -6  -3   59.79    5.40
  -3  -6  -3   58.59    4.60
  -3  -6  -3   57.99    5.80
   3   6   3   60.59    4.90
   3   6   3   59.79    4.30
   3   6   3   60.89    4.30
   3   6   3   53.59    4.30
   3   6   3   61.49    4.80
   3   6   3   52.89    4.40
  -4  -6  -3    0.70    1.50
  -4  -6  -3    0.40    0.70
  -4  -6  -3    2.20    1.30
  -4  -6  -3   -0.50    5.10
  -4  -6  -3    0.70    0.60
  -4  -6  -3    0.20    1.00
  -4  -6  -3   -0.60    0.60
   4   6   3   -0.30    0.70
   4   6   3    0.30    0.40
   4   6   3   -0.30    0.50
   4   6   3    0.70    0.50
   4   6   3   -0.20    0.70
   4   6   3    0.60    0.50
  -5  -6  -3   -1.20    0.70
  -5  -6  -3    1.20    1.20
  -5  -6  -3   -0.60    0.70
  -5  -6  -3    1.10    0.70
  -5  -6  -3    0.30    0.60
  -5  -6  -3    3.30    7.70
  -5  -6  -3    0.00    1.40
  -5  -6  -3   -1.00    1.40
   5   6   3    0.70    0.70
   5   6   3    0.50    0.50
   5   6   3    0.10    0.60
   5   6   3   -0.60    0.30
   5   6   3    0.20    0.70
   5   6   3   -0.30    0.50
   5   6   3    0.20    0.60
  -6  -6  -3  171.18   12.10
  -6  -6  -3  169.78   13.00
  -6  -6  -3  174.28   13.40
  -6  -6  -3  138.69   19.40
  -6  -6  -3  156.78   12.30
   6   6   3  164.78   11.80
   6   6   3  169.18   12.00
   6   6   3  174.08   12.00
   6   6   3  155.58   12.00
   6   6   3  172.68   11.80
   6   6   3  177.48   11.90
   6   6   3  168.88   12.00
  -7  -6  -3   -0.50    0.50
  -7  -6  -3   -0.40    1.30
  -7  -6  -3    2.70    1.50
  -7  -6  -3   -0.80    1.90
   7   6   3    0.80    0.70
   7   6   3   -0.20    0.40
   7   6   3   -0.80    0.40
   7   6   3   -0.20    0.70
   7   6   3    1.00    0.60
   7   6   3    0.40    0.50
  -8  -6  -3   -2.20    1.10
   8   6   3    0.60    0.60
   8   6   3   -0.20    0.40
   8   6   3    0.20    0.50
   8   6   3    0.40    1.10
  -9  -6  -3    3.20    1.40
  -9  -6  -3    3.70    1.70
   9   6   3    1.80    0.60
   9   6   3    0.60    0.60
   9   6   3    1.20    0.70
   5  -7  -3    0.00    0.60
   5  -7  -3    1.10    1.20
   5  -7  -3    0.50    0.50
   5  -7  -3    1.60    0.80
   4  -7  -3    1.40    0.70
   4  -7  -3   -0.20    0.50
   4  -7  -3    0.40    0.70
   4  -7  -3    0.20    0.80
   4  -7  -3    0.90    1.10
   4  -7  -3    0.40    1.00
   4  -7  -3    0.60    0.70
   3  -7  -3    8.50    1.50
   3  -7  -3    7.60    1.40
   3  -7  -3    7.10    1.30
   3  -7  -3    5.70    1.50
   3  -7  -3    7.20    1.70
   3  -7  -3    5.90    1.50
   3  -7  -3    8.30    1.50
   3  -7  -3    6.50    1.40
   3  -7  -3    6.80    1.30
   2  -7  -3  192.08   13.50
   2  -7  -3  180.48   13.40
   2  -7  -3  187.38   13.30
   2  -7  -3  186.08   13.40
   2  -7  -3  188.08   13.40
   2  -7  -3  187.98   13.30
   2  -7  -3  208.38   13.60
   2  -7  -3  169.78   13.50
   2  -7  -3  197.08   13.50
   2  -7  -3  180.88   13.70
   2  -7  -3  205.98   13.80
   2  -7  -3  182.78   13.30
   2  -7  -3  195.98   13.80
   1  -7  -3    0.80    0.80
   1  -7  -3   -0.10    0.60
   1  -7  -3    0.30    0.60
   1  -7  -3   -0.50    0.90
   1  -7  -3    0.10    0.90
   1  -7  -3    0.00    0.70
   1  -7  -3    0.20    1.00
   1  -7  -3   -1.00    0.60
   1  -7  -3    1.00    0.70
   1  -7  -3   -0.20    0.80
   1  -7  -3   -1.10    0.60
   1  -7  -3   -0.30    0.90
   1  -7  -3   -0.30    1.00
   1  -7  -3    0.80    1.00
   1  -7  -3    0.00    0.70
   1  -7  -3   -0.30    0.70
   1  -7  -3    0.60    0.60
   1  -7  -3    0.10    0.80
   0  -7  -3  195.88   14.70
   0  -7  -3  227.48   15.10
   0  -7  -3  206.58   14.70
   0  -7  -3  229.08   14.90
   0  -7  -3  211.88   14.60
   0  -7  -3  214.68   15.30
   0  -7  -3  205.98   14.60
   0  -7  -3  202.98   15.00
   0  -7  -3  205.48   14.80
   0  -7  -3  217.28   14.70
   0  -7  -3  209.18   14.60
   0  -7  -3  219.88   14.70
   0  -7  -3  185.88   14.80
   0  -7  -3  215.18   14.90
   0  -7  -3  194.78   15.00
   0  -7  -3  212.58   14.70
  -1  -7  -3    2.50    0.80
  -1  -7  -3    2.30    1.30
  -1  -7  -3    2.90    0.80
  -1  -7  -3    3.80    1.10
  -1  -7  -3    1.10    0.80
  -1  -7  -3    2.90    1.10
  -1  -7  -3    2.50    0.90
  -1  -7  -3    2.00    1.00
  -1  -7  -3    1.80    0.90
  -1  -7  -3    2.80    1.00
  -1  -7  -3    2.10    0.90
  -1  -7  -3    2.60    0.90
  -1  -7  -3    1.50    0.70
   1   7   3    1.20    0.70
  -2  -7  -3    0.60    0.90
  -2  -7  -3    1.50    1.10
  -2  -7  -3    1.80    0.90
  -2  -7  -3   -0.10    0.90
  -2  -7  -3   -0.20    0.70
  -2  -7  -3    0.60    0.60
  -2  -7  -3    1.60    0.70
  -2  -7  -3    1.10    0.60
  -2  -7  -3    0.50    0.80
  -2  -7  -3    0.90    0.60
  -2  -7  -3    0.00    0.60
  -2  -7  -3   -0.70    0.50
   2   7   3    0.50    0.40
   2   7   3    0.10    0.40
  -3  -7  -3    1.40    0.60
  -3  -7  -3    0.70    0.80
  -3  -7  -3    0.20    0.60
  -3  -7  -3    2.90    1.00
  -3  -7  -3    0.10    0.50
  -3  -7  -3    0.20    0.70
  -3  -7  -3    1.20    1.00
  -3  -7  -3    0.60    0.80
  -3  -7  -3   -0.60    0.90
  -3  -7  -3   -0.20    0.60
  -3  -7  -3    0.40    0.60
  -3  -7  -3    0.00    0.60
   3   7   3    0.30    0.50
   3   7   3    0.10    0.50
   3   7   3    0.30    0.40
  -4  -7  -3  374.36   24.50
  -4  -7  -3  350.56   24.20
  -4  -7  -3  348.87   24.50
  -4  -7  -3  361.06   24.50
  -4  -7  -3  352.16   24.20
  -4  -7  -3  361.66   24.30
  -4  -7  -3  335.87   24.20
  -4  -7  -3  368.96   24.90
  -4  -7  -3  317.57   26.30
  -4  -7  -3  351.56   24.60
   4   7   3  354.86   24.20
   4   7   3  345.37   24.20
   4   7   3  361.16   24.10
   4   7   3  349.47   24.20
   4   7   3  378.66   24.10
   4   7   3  363.76   24.10
  -5  -7  -3    4.30    7.80
  -5  -7  -3    0.70    0.70
  -5  -7  -3    0.90    1.00
  -5  -7  -3   -0.40    1.30
  -5  -7  -3   -1.00    1.50
  -5  -7  -3    0.30    0.70
  -5  -7  -3    1.60    0.90
  -5  -7  -3   -1.10    0.80
  -5  -7  -3    1.50    1.00
  -5  -7  -3    0.90    1.60
   5   7   3    0.50    0.60
   5   7   3    0.20    0.60
   5   7   3    0.20    0.50
   5   7   3    0.20    0.50
   5   7   3    0.80    0.80
   5   7   3    0.20    0.80
   5   7   3    0.40    0.70
  -6  -7  -3   -7.10   12.90
  -6  -7  -3   11.00    2.60
  -6  -7  -3   10.10    1.70
  -6  -7  -3   10.60    2.70
  -6  -7  -3    5.90    2.40
  -6  -7  -3   12.10    1.60
   6   7   3   12.00    1.60
   6   7   3    8.70    1.50
   6   7   3   12.40    1.80
   6   7   3   10.50    1.50
   6   7   3   10.80    1.60
   6   7   3   11.90    1.60
  -7  -7  -3    1.40    2.50
  -7  -7  -3    6.20    1.90
  -7  -7  -3    8.40    2.40
  -7  -7  -3    3.40    0.80
   7   7   3    4.70    1.10
   7   7   3    4.90    1.00
   7   7   3    4.10    0.90
   7   7   3    4.20    1.00
   7   7   3    3.70    1.00
   7   7   3    4.80    1.10
  -8  -7  -3    2.30    1.40
  -8  -7  -3    5.50    1.90
   8   7   3    2.20    0.80
   8   7   3    2.60    0.80
   8   7   3    1.10    0.50
   8   7   3    1.70    0.50
   8   7   3    0.00    0.60
  -9  -7  -3    0.20    1.20
  -9  -7  -3    1.00    0.60
   9   7   3    0.40    0.60
   9   7   3    0.10    0.40
   4  -8  -3   11.40    1.20
   4  -8  -3    9.40    1.30
   4  -8  -3   10.70    1.30
   3  -8  -3   11.90    1.60
   3  -8  -3   10.50    1.60
   3  -8  -3   11.30    1.40
   3  -8  -3   11.10    1.60
   3  -8  -3   11.10    1.50
   3  -8  -3    9.60    1.40
   2  -8  -3    1.60    0.70
   2  -8  -3    0.90    0.90
   2  -8  -3    0.00    0.70
   2  -8  -3    0.70    1.00
   2  -8  -3    0.80    0.80
   2  -8  -3    0.60    0.80
   2  -8  -3    0.10    0.60
   2  -8  -3   -0.40    0.60
   2  -8  -3    0.40    0.90
   1  -8  -3    4.40    1.00
   1  -8  -3    5.00    1.10
   1  -8  -3    5.40    1.10
   1  -8  -3    5.40    1.20
   1  -8  -3    5.90    1.10
   1  -8  -3    4.20    1.30
   1  -8  -3    4.00    1.40
   1  -8  -3    3.10    0.90
   1  -8  -3    3.30    1.30
   1  -8  -3    4.50    1.20
   1  -8  -3    6.70    1.40
   1  -8  -3    5.10    1.20
   1  -8  -3    4.20    1.00
   0  -8  -3   62.29    5.80
   0  -8  -3   67.99    5.50
   0  -8  -3   69.69    5.50
   0  -8  -3   69.99    5.50
   0  -8  -3   71.59    5.70
   0  -8  -3   66.29    6.00
   0  -8  -3   77.99    5.50
   0  -8  -3   67.19    5.40
   0  -8  -3   73.39    5.40
   0  -8  -3   71.79    5.40
   0  -8  -3   65.99    5.30
  -1  -8  -3    0.10    0.90
  -1  -8  -3   -0.60    0.40
  -1  -8  -3    0.80    0.90
  -1  -8  -3    0.50    0.70
  -1  -8  -3    0.10    0.60
  -1  -8  -3    0.10    0.90
  -1  -8  -3    0.50    0.60
  -1  -8  -3   -0.80    0.50
  -1  -8  -3    0.40    0.70
  -1  -8  -3    0.00    0.50
  -2  -8  -3   30.90    3.10
  -2  -8  -3   32.50    3.50
  -2  -8  -3   29.20    2.70
  -2  -8  -3   28.20    3.10
  -2  -8  -3   27.70    2.70
  -2  -8  -3   29.40    2.90
  -2  -8  -3   28.40    3.00
  -2  -8  -3   27.70    3.00
  -2  -8  -3   26.30    3.10
  -2  -8  -3   32.30    3.20
  -2  -8  -3   27.70    3.60
   2   8   3   28.00    2.40
  -3  -8  -3    0.20    0.50
  -3  -8  -3    0.00    0.50
  -3  -8  -3    0.90    0.80
  -3  -8  -3    0.10    0.60
  -3  -8  -3    0.80    0.80
  -3  -8  -3   -0.10    0.70
  -3  -8  -3   -0.30    0.90
  -3  -8  -3    0.80    0.70
  -3  -8  -3    0.20    0.70
  -3  -8  -3   -0.60    1.00
   3   8   3    0.00    0.40
   3   8   3   -0.20    0.50
  -4  -8  -3    1.00    0.80
  -4  -8  -3    0.70    1.00
  -4  -8  -3   -0.10    0.50
  -4  -8  -3   -0.10    0.70
  -4  -8  -3    0.70    0.70
  -4  -8  -3    0.00    0.60
  -4  -8  -3    0.00    0.50
  -4  -8  -3    0.60    0.60
   4   8   3    1.20    0.70
   4   8   3    0.00    0.50
  -5  -8  -3    1.10    0.90
  -5  -8  -3    0.10    0.60
  -5  -8  -3    0.30    0.50
  -5  -8  -3    0.10    0.60
  -5  -8  -3    0.70    0.80
  -5  -8  -3    0.60    0.60
  -5  -8  -3    0.20    0.70
  -5  -8  -3   -0.20    0.90
  -5  -8  -3    0.70    0.60
   5   8   3    0.90    0.60
   5   8   3    0.20    0.50
   5   8   3    1.00    0.70
   5   8   3    0.30    0.50
  -6  -8  -3   65.59    5.30
  -6  -8  -3   64.19    5.00
  -6  -8  -3   68.19    5.20
  -6  -8  -3   59.59    4.80
  -6  -8  -3   62.49    4.90
   6   8   3   65.79    4.90
   6   8   3   66.49    5.10
   6   8   3   62.79    4.90
   6   8   3   66.69    5.00
   6   8   3   64.89    5.00
  -7  -8  -3    0.30    0.70
  -7  -8  -3    0.40    0.50
   7   8   3   -0.30    0.40
   7   8   3    0.30    0.40
   7   8   3   -0.10    0.40
   7   8   3   -0.70    0.40
  -8  -8  -3   52.69    4.60
  -8  -8  -3   63.39    4.60
   8   8   3   61.19    5.10
   8   8   3   59.49    4.30
   8   8   3   59.99    4.40
   8   8   3   55.79    4.50
  -9  -8  -3   -0.10    0.40
   9   8   3    0.00    0.30
   2  -9  -3    0.10    0.60
   1  -9  -3    1.90    0.90
   1  -9  -3    1.10    0.50
   1  -9  -3   -0.50    0.40
   1  -9  -3   -0.70    0.60
   1  -9  -3   -0.40    0.80
   1  -9  -3    0.40    0.70
   1  -9  -3   -0.60    0.60
   0  -9  -3  102.59    7.50
   0  -9  -3   99.09    7.80
   0  -9  -3  101.39    7.80
   0  -9  -3  102.69    7.50
   0  -9  -3   99.59    7.80
   0  -9  -3  101.39    7.40
   0  -9  -3  109.59    7.50
   0  -9  -3  103.39    7.50
  -1  -9  -3   -1.70    0.60
  -1  -9  -3    0.80    0.60
  -1  -9  -3    0.30    0.50
  -1  -9  -3    0.20    0.50
  -1  -9  -3    0.70    0.70
  -1  -9  -3    0.30    0.90
  -1  -9  -3    0.30    0.60
  -1  -9  -3    0.60    0.60
  -2  -9  -3    0.40    0.90
  -2  -9  -3   -0.50    0.50
  -2  -9  -3    0.90    0.60
  -2  -9  -3    0.00    0.70
  -2  -9  -3    0.40    0.60
  -2  -9  -3   -0.70    0.70
  -2  -9  -3    0.40    0.50
  -2  -9  -3    0.50    0.60
   2   9   3   -0.10    0.60
  -3  -9  -3   22.20    2.50
  -3  -9  -3   20.60    2.30
  -3  -9  -3   25.00    2.60
  -3  -9  -3   20.60    2.60
  -3  -9  -3   18.30    2.20
  -3  -9  -3   21.10    2.40
  -3  -9  -3   24.30    2.50
  -3  -9  -3   19.60    2.80
   3   9   3   21.70    1.90
   3   9   3   20.40    2.00
  -4  -9  -3   -0.70    0.40
  -4  -9  -3    0.10    0.50
  -4  -9  -3    0.30    0.70
  -4  -9  -3    0.10    0.70
  -4  -9  -3   -0.50    0.80
  -4  -9  -3    0.30    0.60
  -4  -9  -3    0.10    0.50
  -4  -9  -3   -0.20    1.00
  -4  -9  -3   -0.30    0.50
   4   9   3    0.00    0.40
   4   9   3    0.40    0.60
   4   9   3    0.00    0.40
  -5  -9  -3    0.00    0.50
  -5  -9  -3    0.50    0.70
  -5  -9  -3    0.80    0.70
  -5  -9  -3   -0.60    0.40
  -5  -9  -3    0.40    0.60
  -5  -9  -3   -0.60    0.50
  -5  -9  -3    1.20    0.80
  -5  -9  -3   -1.30    0.70
  -5  -9  -3    1.10    0.60
   5   9   3    0.30    0.40
   5   9   3    0.20    0.40
   5   9   3    0.60    0.80
   5   9   3    0.00    0.40
  -6  -9  -3   10.30    1.70
  -6  -9  -3   12.80    1.60
  -6  -9  -3   13.00    1.50
  -6  -9  -3   11.60    1.60
  -6  -9  -3   16.70    2.20
  -6  -9  -3   12.90    1.70
  -6  -9  -3   15.30    1.90
   6   9   3   15.10    1.60
   6   9   3   14.00    1.60
   6   9   3   11.60    1.50
   6   9   3   14.50    1.60
  -7  -9  -3    0.10    0.60
  -7  -9  -3    0.30    0.50
  -7  -9  -3    0.90    0.70
  -7  -9  -3   -0.70    0.50
   7   9   3   -0.40    0.30
   7   9   3   -0.40    0.40
   7   9   3    0.50    0.40
  -8  -9  -3   -0.20    0.50
  -8  -9  -3   -0.80    0.40
   8   9   3    0.10    0.30
   8   9   3    0.20    0.30
   0 -10  -3   27.00    2.30
   0 -10  -3   27.40    2.40
   0 -10  -3   30.50    2.30
  -1 -10  -3   24.20    2.50
  -1 -10  -3   28.20    2.40
  -1 -10  -3   28.30    2.40
  -1 -10  -3   27.00    2.40
  -1 -10  -3   29.70    2.30
  -2 -10  -3    0.80    0.60
  -2 -10  -3   -0.30    0.60
  -2 -10  -3    0.80    0.80
  -2 -10  -3    0.80    0.50
  -2 -10  -3    1.10    0.60
  -2 -10  -3    1.20    0.50
  -2 -10  -3   -0.20    0.40
  -3 -10  -3    0.90    0.60
  -3 -10  -3    1.00    0.80
  -3 -10  -3    1.70    0.70
  -3 -10  -3    1.90    0.80
  -3 -10  -3    1.40    0.50
  -3 -10  -3    1.80    0.80
  -3 -10  -3    0.30    0.40
  -3 -10  -3    1.60    0.60
  -4 -10  -3   69.09    5.10
  -4 -10  -3   67.99    5.10
  -4 -10  -3   67.49    5.00
  -4 -10  -3   65.19    5.00
  -4 -10  -3   75.49    5.30
  -4 -10  -3   71.89    5.00
  -4 -10  -3   64.89    5.40
   4  10   3   64.29    4.90
  -5 -10  -3    0.00    0.40
  -5 -10  -3   -0.30    0.50
  -5 -10  -3    0.10    0.60
  -5 -10  -3    0.70    0.40
  -5 -10  -3    0.20    0.60
  -5 -10  -3    0.70    0.60
   5  10   3    0.60    0.40
   5  10   3    0.20    0.40
  -6 -10  -3   11.30    1.40
  -6 -10  -3    9.40    1.10
   6  10   3    9.80    1.30
   7  10   3    9.70    0.90
  -3 -11  -3   -0.30    0.30
  -3 -11  -3   -0.30    0.40
  -3 -11  -3    0.10    0.50
  -4 -11  -3   -0.20    0.40
  -4 -11  -3   -0.50    0.30
   6  10  -4    0.10    0.30
   6  10  -4    0.20    0.40
  -6 -10   4    0.00    0.50
  -6 -10   4    0.20    0.50
   5  10  -4   17.70    1.60
  -5 -10   4   18.50    1.90
  -5 -10   4   17.80    1.60
  -5 -10   4   19.80    2.10
  -5 -10   4   17.30    2.00
  -5 -10   4   19.20    1.70
  -5 -10   4   18.90    2.00
   4  10  -4    0.40    0.50
   4  10  -4    1.10    0.50
  -4 -10   4    0.90    0.50
  -4 -10   4   -0.80    0.60
  -4 -10   4   -0.20    0.50
  -4 -10   4    0.30    0.60
  -4 -10   4    0.20    0.40
  -4 -10   4    0.90    0.50
  -4 -10   4    0.00    0.40
  -4 -10   4    1.50    0.70
   3  10  -4    0.80    0.50
  -3 -10   4   -0.60    0.60
  -3 -10   4    0.00    0.50
  -3 -10   4   -0.20    0.50
  -3 -10   4    0.30    0.50
  -3 -10   4   -0.30    0.30
  -3 -10   4    0.00    0.40
  -3 -10   4   -0.30    0.60
  -2 -10   4  170.78   11.60
  -2 -10   4  169.88   11.70
  -2 -10   4  138.89   11.90
  -2 -10   4  168.98   11.60
  -2 -10   4  179.38   11.90
  -2 -10   4  174.68   12.00
  -1 -10   4    0.60    0.70
  -1 -10   4    0.20    0.70
  -1 -10   4    0.00    0.40
  -1 -10   4   -0.40    0.40
  -1 -10   4    0.60    0.60
   0 -10   4    0.00    0.50
   0 -10   4    0.80    0.50
   0 -10   4    0.50    0.60
   0 -10   4   -0.20    0.40
   8   9  -4    1.60    0.40
  -8  -9   4    1.70    0.60
   7   9  -4   33.60    2.70
   7   9  -4   34.80    2.70
   7   9  -4   34.20    2.70
  -7  -9   4   38.60    3.10
  -7  -9   4   33.50    2.80
  -7  -9   4   33.70    2.90
   6   9  -4    0.00    0.70
   6   9  -4   -0.70    0.50
   6   9  -4    0.20    0.50
   6   9  -4    0.20    0.40
  -6  -9   4    0.70    0.80
  -6  -9   4    0.50    0.70
  -6  -9   4   -0.30    0.70
  -6  -9   4    1.00    0.70
  -6  -9   4   -0.20    0.40
  -6  -9   4    0.20    0.60
   5   9  -4    4.50    0.80
   5   9  -4    5.20    1.00
   5   9  -4    6.00    0.90
   5   9  -4    5.70    0.90
  -5  -9   4    4.70    1.10
  -5  -9   4    4.30    1.00
  -5  -9   4    4.30    0.90
  -5  -9   4    3.90    1.00
  -5  -9   4    5.30    0.90
  -5  -9   4    5.50    1.10
  -5  -9   4    4.10    1.20
   4   9  -4    2.10    0.70
   4   9  -4    2.30    0.70
  -4  -9   4    1.00    0.60
  -4  -9   4    1.70    0.80
  -4  -9   4    2.00    1.00
  -4  -9   4    2.00    0.70
  -4  -9   4    0.50    0.90
  -4  -9   4    3.00    1.00
  -4  -9   4    1.70    0.70
  -4  -9   4    1.80    0.70
  -4  -9   4    1.70    1.00
   3   9  -4    0.50    0.50
   3   9  -4    0.00    0.60
  -3  -9   4   -0.20    0.50
  -3  -9   4    1.00    0.90
  -3  -9   4    0.70    0.90
  -3  -9   4    0.10    0.50
  -3  -9   4    0.60    0.70
  -3  -9   4    0.10    0.40
  -3  -9   4    1.10    0.70
  -3  -9   4    0.20    0.50
  -3  -9   4    1.10    0.80
   2   9  -4   18.60    1.80
   2   9  -4   15.80    1.70
  -2  -9   4   16.80    2.00
  -2  -9   4   17.20    2.00
  -2  -9   4   16.90    2.50
  -2  -9   4   16.00    1.90
  -2  -9   4   20.00    2.10
  -2  -9   4   16.40    1.90
  -2  -9   4   17.00    2.30
  -2  -9   4   17.20    2.20
  -2  -9   4   15.70    2.40
   1   9  -4   12.70    2.20
  -1  -9   4   21.30    2.20
  -1  -9   4   22.10    2.60
  -1  -9   4   21.10    2.00
  -1  -9   4   23.00    2.90
  -1  -9   4   16.90    2.10
  -1  -9   4   19.90    2.30
  -1  -9   4   22.80    2.30
  -1  -9   4   24.80    2.40
  -1  -9   4   23.10    2.70
  -1  -9   4   17.80    2.10
   0  -9   4   -0.20    0.80
   0  -9   4   -0.30    0.80
   0  -9   4   -1.00    0.60
   0  -9   4    0.50    0.50
   0  -9   4    0.10    0.70
   0  -9   4    0.30    0.60
   0  -9   4    0.00    0.70
   0  -9   4    0.00    0.40
   0  -9   4    0.00    0.80
   1  -9   4   30.40    2.70
   1  -9   4   26.90    2.20
   1  -9   4   22.00    2.30
   1  -9   4   25.40    2.70
   1  -9   4   27.60    2.40
   1  -9   4   18.90    2.60
   1  -9   4   31.50    2.50
   2  -9   4   85.29    7.10
   2  -9   4  107.79    7.30
   2  -9   4  103.29    7.20
   2  -9   4  107.09    7.00
   2  -9   4   99.49    7.10
   9   8  -4    0.40    0.30
   8   8  -4   17.10    1.50
   8   8  -4   16.20    1.50
  -8  -8   4   14.20    1.90
  -8  -8   4   17.00    1.90
  -8  -8   4   16.40    1.90
   7   8  -4   -0.30    0.40
   7   8  -4    0.20    0.50
   7   8  -4   -1.40    0.50
   7   8  -4   -0.10    0.30
  -7  -8   4   -1.10    0.50
  -7  -8   4    0.90    0.60
  -7  -8   4    1.20    0.80
   6   8  -4  115.09    8.30
   6   8  -4  109.79    8.30
   6   8  -4  119.89    8.40
   6   8  -4  115.59    8.30
  -6  -8   4  121.29    8.60
  -6  -8   4  109.99    8.30
  -6  -8   4  114.09    8.70
  -6  -8   4  127.89    8.80
  -6  -8   4  114.99    9.00
  -6  -8   4  116.79    8.60
   5   8  -4    0.20    0.50
   5   8  -4    0.70    0.50
   5   8  -4    0.60    0.50
  -5  -8   4    0.90    0.70
  -5  -8   4   -0.20    0.70
  -5  -8   4   -0.30    0.80
  -5  -8   4    0.00    0.70
  -5  -8   4    1.00    0.60
  -5  -8   4    0.60    0.70
   4   8  -4    0.70    0.60
   4   8  -4    0.90    0.50
   4   8  -4    0.10    0.50
   4   8  -4    0.20    0.70
  -4  -8   4    0.40    0.90
  -4  -8   4    0.60    0.90
  -4  -8   4    1.30    0.60
  -4  -8   4    0.70    0.70
  -4  -8   4    0.80    0.80
  -4  -8   4   -0.40    0.80
  -4  -8   4    0.10    0.60
  -4  -8   4   -0.30    0.60
  -4  -8   4    0.40    0.60
  -4  -8   4   -1.30    0.50
   3   8  -4   -0.20    0.50
  -3  -8   4   -0.20    0.40
  -3  -8   4    0.00    0.70
  -3  -8   4   -0.20    0.50
  -3  -8   4    0.20    0.70
  -3  -8   4    0.00    0.60
  -3  -8   4   -0.60    0.50
  -3  -8   4    0.10    0.90
  -3  -8   4    0.50    0.90
  -3  -8   4    1.20    0.80
  -3  -8   4    0.80    0.60
  -2  -8   4   -0.50    0.90
  -2  -8   4    1.10    0.70
  -2  -8   4    1.40    0.70
  -2  -8   4    1.70    0.90
  -2  -8   4    1.00    0.80
  -2  -8   4    1.10    0.60
  -2  -8   4    0.30    1.20
  -2  -8   4    2.00    1.00
  -2  -8   4    2.40    0.80
  -2  -8   4    2.50    1.00
  -1  -8   4    0.30    0.80
  -1  -8   4    0.50    0.50
  -1  -8   4   -0.40    0.50
  -1  -8   4    1.40    1.00
  -1  -8   4    0.20    0.50
  -1  -8   4    1.90    0.80
  -1  -8   4    0.40    1.00
  -1  -8   4   -0.50    0.70
  -1  -8   4    0.90    1.10
  -1  -8   4    0.80    0.60
  -1  -8   4   -0.70    0.50
   0  -8   4  111.19    8.60
   0  -8   4  126.19    9.00
   0  -8   4  118.19    8.40
   0  -8   4  115.29    8.50
   0  -8   4  122.49    8.50
   0  -8   4  124.99    9.20
   0  -8   4  104.39    8.50
   0  -8   4  116.99    8.90
   0  -8   4  114.49    8.50
   0  -8   4  107.09    8.50
   1  -8   4    1.40    0.70
   1  -8   4    3.80    1.30
   1  -8   4    2.20    0.90
   1  -8   4    1.80    0.80
   1  -8   4    3.30    0.90
   1  -8   4    2.10    0.90
   1  -8   4    2.60    1.00
   1  -8   4    2.50    1.20
   1  -8   4    1.70    1.10
   1  -8   4    3.30    1.10
   1  -8   4    3.60    0.90
   2  -8   4   -0.20    0.90
   2  -8   4   -0.70    0.60
   2  -8   4    0.70    0.80
   2  -8   4   -0.80    0.80
   2  -8   4   -0.30    0.60
   2  -8   4    0.90    0.70
   2  -8   4   -0.30    0.60
   2  -8   4    0.00    0.80
   2  -8   4   -0.20    0.50
   3  -8   4   10.80    1.40
   3  -8   4    9.70    1.40
   3  -8   4    7.50    1.20
   3  -8   4    8.50    1.50
   3  -8   4    8.50    1.40
   3  -8   4    9.00    1.60
   4  -8   4    1.50    0.70
   4  -8   4    1.80    0.70
   4  -8   4    1.50    0.60
  -9  -7   4    0.50    0.50
   8   7  -4   52.99    4.40
   8   7  -4   57.59    4.20
   8   7  -4   59.49    4.40
  -8  -7   4   60.59    4.70
  -8  -7   4   56.79    5.40
  -8  -7   4   54.59    5.50
   7   7  -4   -0.10    0.50
   7   7  -4    0.70    0.70
   7   7  -4    0.50    0.80
   7   7  -4   -0.10    0.40
   7   7  -4    0.00    0.70
   7   7  -4    0.40    0.80
  -7  -7   4    1.70    1.40
  -7  -7   4    0.40    1.30
   6   7  -4   -0.60    0.70
   6   7  -4   -0.30    0.40
   6   7  -4    0.90    0.80
   6   7  -4    0.10    0.50
   6   7  -4    0.40    0.50
   6   7  -4    0.40    0.50
  -6  -7   4    0.40    0.60
  -6  -7   4    3.90    1.90
  -6  -7   4   -0.10    1.30
  -6  -7   4    2.60    1.70
  -6  -7   4    0.80    0.80
  -6  -7   4   -1.20    0.70
   5   7  -4   17.90    2.70
   5   7  -4   16.50    1.90
   5   7  -4   11.80    1.70
   5   7  -4   14.00    1.80
  -5  -7   4   13.60    2.10
  -5  -7   4   16.90    9.10
  -5  -7   4   16.60    1.80
  -5  -7   4   15.90    1.90
  -5  -7   4   12.40    1.80
  -5  -7   4   13.60    2.00
  -5  -7   4   13.00    1.80
   4   7  -4    0.40    0.50
   4   7  -4   -0.10    0.60
   4   7  -4    0.30    0.70
   4   7  -4   -0.40    0.60
   4   7  -4    0.50    0.50
  -4  -7   4   -1.00    0.50
  -4  -7   4    0.00    0.60
  -4  -7   4   -0.80    0.50
  -4  -7   4   -0.20    0.60
  -4  -7   4   -0.30    0.80
  -4  -7   4    0.20    0.80
  -4  -7   4   -0.40    1.30
  -4  -7   4   -0.10    0.60
  -4  -7   4   -0.60    0.70
  -4  -7   4    0.10    0.60
   3   7  -4   -0.10    0.40
   3   7  -4    0.60    0.50
   3   7  -4    0.10    0.50
  -3  -7   4    0.50    0.50
  -3  -7   4    0.30    0.90
  -3  -7   4   -0.10    0.70
  -3  -7   4    0.60    0.70
  -3  -7   4    0.00    0.50
  -3  -7   4    0.80    0.80
  -3  -7   4   -0.50    0.60
  -3  -7   4   -0.70    0.60
  -3  -7   4    0.50    0.50
  -3  -7   4    1.10    0.90
   2   7  -4  365.36   23.50
   2   7  -4  354.96   23.40
  -2  -7   4  345.87   23.70
  -2  -7   4  345.37   24.40
  -2  -7   4  338.57   23.70
  -2  -7   4  356.36   24.00
  -2  -7   4  343.87   23.70
  -2  -7   4  348.97   24.10
  -2  -7   4  351.36   24.10
  -2  -7   4  341.07   23.80
  -2  -7   4  347.27   23.70
  -2  -7   4  348.87   24.00
  -2  -7   4  348.27   23.80
  -2  -7   4  333.17   23.80
  -2  -7   4  340.47   23.90
   1   7  -4   -0.20    0.40
   1   7  -4   -0.10    0.40
  -1  -7   4    0.30    0.90
  -1  -7   4    0.40    0.80
  -1  -7   4   -0.10    0.60
  -1  -7   4    0.90    0.60
  -1  -7   4    0.60    0.70
  -1  -7   4    1.20    1.00
  -1  -7   4   -1.00    0.70
  -1  -7   4    0.90    0.80
  -1  -7   4    1.10    0.60
  -1  -7   4   -0.10    1.00
  -1  -7   4   -0.40    0.70
  -1  -7   4    0.10    0.90
  -1  -7   4    1.00    0.60
   0  -7   4    0.00    0.60
   0  -7   4   -0.60    0.60
   0  -7   4   -0.20    0.80
   0  -7   4    0.10    0.70
   0  -7   4   -0.20    0.90
   0  -7   4    0.50    1.00
   0  -7   4    0.00    0.90
   0  -7   4    0.50    0.70
   0  -7   4   -0.20    0.50
   0  -7   4   -0.30    0.80
   0  -7   4   -1.70    0.80
   0  -7   4   -0.40    0.80
   0  -7   4    0.10    0.50
   1  -7   4    6.80    1.50
   1  -7   4    6.00    1.70
   1  -7   4    7.60    1.30
   1  -7   4    8.50    1.60
   1  -7   4    8.50    1.60
   1  -7   4    8.60    1.40
   1  -7   4    8.20    1.40
   1  -7   4    6.10    1.50
   1  -7   4    7.90    1.30
   1  -7   4    5.20    1.50
   1  -7   4    7.40    1.70
   2  -7   4    0.90    0.80
   2  -7   4    0.00    0.80
   2  -7   4    1.40    1.10
   2  -7   4    1.30    0.80
   2  -7   4    0.70    0.60
   2  -7   4   -0.10    0.80
   2  -7   4    0.70    0.70
   2  -7   4    0.40    0.60
   2  -7   4    2.30    1.10
   2  -7   4    0.50    1.00
   2  -7   4    0.20    0.70
   2  -7   4    0.10    0.80
   3  -7   4   -0.20    0.90
   3  -7   4    0.10    0.90
   3  -7   4   -0.50    0.60
   3  -7   4    0.60    0.70
   3  -7   4    0.60    1.10
   3  -7   4   -0.40    1.00
   3  -7   4    0.00    0.70
   3  -7   4    0.50    0.70
   3  -7   4    0.20    0.80
   3  -7   4    0.30    0.70
   4  -7   4  199.68   13.50
   4  -7   4  174.58   12.70
   4  -7   4  165.58   12.30
   4  -7   4  178.58   12.40
   4  -7   4  168.08   12.90
   4  -7   4  191.18   13.00
   5  -7   4   -0.10    0.50
   5  -7   4   -0.50    0.80
   5  -7   4   -0.10    0.50
   5  -7   4    0.70    0.70
   5  -7   4    0.40    0.60
   5  -7   4   -0.20    0.40
   9   6  -4    0.80    0.60
   9   6  -4   -0.30    0.30
  -9  -6   4   -1.10    1.10
   8   6  -4    0.80    0.60
   8   6  -4    0.90    0.50
   8   6  -4    1.70    0.80
   8   6  -4    1.30    0.50
  -8  -6   4    1.20    1.60
  -8  -6   4    0.70    1.40
   7   6  -4   27.60    2.60
   7   6  -4   24.50    2.30
   7   6  -4   23.00    2.40
   7   6  -4   27.20    2.60
   7   6  -4   29.00    2.50
   7   6  -4   24.80    2.30
  -7  -6   4   30.50    4.30
  -7  -6   4   33.60    5.60
  -7  -6   4   31.90    4.20
   6   6  -4    1.00    0.70
   6   6  -4   -1.20    0.80
   6   6  -4    0.60    0.50
   6   6  -4    0.60    0.70
   6   6  -4   -0.50    0.50
   6   6  -4    0.90    0.60
   6   6  -4   -0.50    0.40
  -6  -6   4   -7.90   11.00
  -6  -6   4   11.50    2.70
  -6  -6   4   -0.10    0.70
  -6  -6   4   -0.10    0.80
  -6  -6   4   -1.30    0.70
  -6  -6   4    0.40    1.20
  -6  -6   4   -0.20    1.30
   5   6  -4   -0.70    0.30
   5   6  -4    2.50    0.70
   5   6  -4   -0.10    0.60
   5   6  -4   -0.50    0.60
   5   6  -4    0.70    0.50
   5   6  -4   -0.60    0.60
  -5  -6   4   -0.60    0.70
  -5  -6   4    0.50    0.60
  -5  -6   4    0.10    1.20
  -5  -6   4    0.10    1.50
  -5  -6   4    2.10    0.90
  -5  -6   4   -2.40    8.20
  -5  -6   4   -0.10    1.10
  -5  -6   4   -0.90    0.60
  -5  -6   4   -0.30    0.70
   4   6  -4    4.10    1.00
   4   6  -4    1.60    0.60
   4   6  -4    2.40    0.60
   4   6  -4    2.60    1.00
   4   6  -4    3.20    1.20
   4   6  -4    1.00    0.70
  -4  -6   4    1.10    1.40
  -4  -6   4    2.20    0.80
  -4  -6   4    1.40    0.70
  -4  -6   4    2.70    0.90
  -4  -6   4    1.10    1.50
  -4  -6   4    3.70    1.70
  -4  -6   4    3.70    6.00
  -4  -6   4    1.90    0.80
  -4  -6   4    2.70    1.10
  -4  -6   4    2.60    1.00
   3   6  -4   -0.90    0.70
   3   6  -4    0.10    0.40
   3   6  -4   -0.10    0.40
   3   6  -4   -0.20    0.30
  -3  -6   4    1.70    4.90
  -3  -6   4   -0.30    0.40
  -3  -6   4    0.60    0.80
  -3  -6   4    1.40    1.20
  -3  -6   4    0.10    0.60
   2   6  -4   23.80    2.00
   2   6  -4   28.10    2.10
   2   6  -4   25.30    2.30
   2   6  -4   27.70    3.00
  -2  -6   4   27.20    2.40
  -2  -6   4   24.90    2.10
  -2  -6   4   22.30    2.00
  -2  -6   4   25.50    2.90
   1   6  -4   14.60    2.10
   1   6  -4   16.70    1.40
   1   6  -4   16.10    1.40
  -1  -6   4   16.70    2.20
  -1  -6   4   16.50    2.00
   0   6  -4    0.10    0.30
   0   6  -4    0.40    0.80
   0   6  -4    0.30    0.70
   0  -6   4    0.80    0.80
   0  -6   4    0.10    0.50
   0  -6   4    0.20    0.80
   0  -6   4    1.20    1.40
   0  -6   4    1.50    0.70
   0  -6   4    0.70    0.60
   0  -6   4   -0.50    0.50
   0  -6   4   -0.30    0.50
   0  -6   4    0.70    0.60
   0  -6   4   -0.70    0.90
   0  -6   4    0.90    0.80
   0  -6   4    0.50    0.80
  -1   6  -4   37.50    3.50
   1  -6   4   34.90    3.10
   1  -6   4   33.20    3.40
   1  -6   4   36.60    3.60
   1  -6   4   35.20    3.30
   1  -6   4   37.20    3.40
   1  -6   4   46.20    3.40
   1  -6   4   40.10    3.20
   1  -6   4   36.50    3.50
   1  -6   4   32.40    3.50
   1  -6   4   33.90    3.60
   1  -6   4   35.50    3.90
   1  -6   4   33.40    3.20
   2  -6   4   98.99    7.50
   2  -6   4   93.39    7.30
   2  -6   4  102.99    7.50
   2  -6   4  110.69    7.90
   2  -6   4  102.69    7.70
   2  -6   4   89.69    7.60
   2  -6   4  102.49    8.20
   2  -6   4   97.49    7.30
   2  -6   4  103.89    8.00
   2  -6   4  105.19    7.80
   2  -6   4  104.09    8.00
   2  -6   4  100.29    7.70
   2  -6   4   97.49    7.50
  -3   6  -4    0.80    0.80
   3  -6   4    1.10    0.90
   3  -6   4    0.40    0.70
   3  -6   4   -0.20    1.10
   3  -6   4    1.20    1.00
   3  -6   4    0.60    0.80
   3  -6   4    0.90    0.90
   3  -6   4    0.30    0.90
   3  -6   4    0.20    0.70
   3  -6   4   -0.30    1.10
   3  -6   4   -1.00    0.90
   4  -6   4   37.20    3.30
   4  -6   4   34.90    3.00
   4  -6   4   32.70    3.40
   4  -6   4   29.90    3.10
   4  -6   4   33.20    3.90
   4  -6   4   34.90    3.40
   4  -6   4   24.90    3.00
   4  -6   4   31.90    3.60
   4  -6   4   36.70    3.10
  -5   6  -4    0.50    0.80
   5  -6   4    0.80    0.70
   5  -6   4    1.20    1.40
   5  -6   4    1.40    0.90
   5  -6   4    1.30    0.80
   5  -6   4    2.70    1.20
   5  -6   4    2.50    0.80
   5  -6   4    1.10    0.90
   6  -6   4    0.40    0.50
   6  -6   4   -0.10    0.40
   6  -6   4    0.60    0.90
   6  -6   4   -0.10    0.70
   6  -6   4    0.20    0.40
   9   5  -4   26.10    2.50
   9   5  -4   27.00    2.30
   9   5  -4   31.40    3.20
  -9  -5   4   28.20    3.80
  -9  -5   4   25.40    3.50
   8   5  -4   38.50    3.30
   8   5  -4   32.90    3.40
   8   5  -4   37.40    3.40
  -8  -5   4   50.39    5.40
  -8  -5   4   40.60    3.60
  -8  -5   4   46.40    5.10
   7   5  -4   -0.10    0.40
   7   5  -4    1.10    0.60
   7   5  -4    1.10    0.70
   7   5  -4    0.70    0.70
   7   5  -4    0.80    0.60
  -7  -5   4    0.00    0.90
  -7  -5   4    0.10    1.20
  -7  -5   4    0.50    1.10
  -7  -5   4    2.90    3.00
  -7  -5   4  -10.60   23.30
   6   5  -4  111.39    7.70
   6   5  -4  112.89    8.00
   6   5  -4  114.89    7.70
   6   5  -4  100.19    7.90
   6   5  -4  111.49    7.80
   6   5  -4  108.69    7.80
   6   5  -4  111.59    8.00
  -6  -5   4   95.29    7.80
  -6  -5   4  103.09    8.70
  -6  -5   4   89.09    7.90
  -6  -5   4  104.09    9.90
  -6  -5   4  114.79    9.20
  -6  -5   4  106.19    8.00
   5   5  -4    0.20    0.60
   5   5  -4    0.20    0.60
   5   5  -4    1.30    0.70
   5   5  -4    0.10    1.10
   5   5  -4    0.40    0.50
   5   5  -4    1.00    0.50
   5   5  -4    1.10    0.60
   5   5  -4   -0.20    0.80
   5   5  -4   -0.50    0.40
  -5  -5   4    0.70    1.20
  -5  -5   4   -0.40    0.90
  -5  -5   4    2.00    1.80
  -5  -5   4    8.00    8.10
  -5  -5   4   -0.50    0.40
  -5  -5   4    0.40    0.70
   4   5  -4    0.30    0.50
   4   5  -4    0.00    0.60
   4   5  -4    0.20    0.40
   4   5  -4    0.00    0.50
   4   5  -4    0.20    0.30
   4   5  -4   -0.10    0.60
  -4  -5   4   -0.40    0.40
  -4  -5   4    1.50    1.30
  -4  -5   4    1.80    1.30
  -4  -5   4    6.00    5.40
  -4  -5   4   -0.40    0.90
   3   5  -4  193.48   12.90
   3   5  -4  195.28   12.90
   3   5  -4  188.18   13.40
   3   5  -4  187.38   12.90
  -3  -5   4  191.18   13.00
  -3  -5   4  175.28   13.70
  -3  -5   4  182.68   14.10
  -3  -5   4  176.08   15.00
  -3  -5   4  194.58   14.60
   2   5  -4   95.09    6.70
   2   5  -4  100.19    7.20
   2   5  -4   96.89    6.60
  -2  -5   4   91.49    6.90
  -2  -5   4   92.29    8.50
  -2  -5   4   97.89    7.40
   1   5  -4    0.40    0.60
   1   5  -4   -0.10    0.30
   1   5  -4   -0.20    0.30
  -1  -5   4    0.30    0.40
   0   5  -4  745.33   48.80
   0   5  -4  734.33   49.30
   0  -5   4  736.63   49.20
   0  -5   4  723.73   49.20
  -1   5  -4    8.70    1.30
  -1   5  -4    6.90    1.10
  -1   5  -4    5.90    1.20
   1  -5   4    8.70    1.60
   1  -5   4    7.90    1.20
   1  -5   4    7.50    1.10
   1  -5   4    7.80    1.10
  -2   5  -4    0.40    0.30
  -2   5  -4    0.40    0.60
  -2   5  -4   -0.20    0.70
  -2   5  -4    0.20    0.70
   2  -5   4    0.30    0.80
   2  -5   4   -0.30    0.70
   2  -5   4   -0.70    0.90
   2  -5   4   -0.10    0.50
   2  -5   4   -1.20    1.00
   2  -5   4    0.20    0.90
   2  -5   4   -0.80    0.60
   2  -5   4    0.10    0.70
   2  -5   4    0.60    0.90
   2  -5   4    0.20    0.70
  -3   5  -4   17.50    1.70
  -3   5  -4   13.60    1.50
   3  -5   4   16.50    2.40
   3  -5   4   17.60    2.10
   3  -5   4   14.90    2.20
   3  -5   4   21.50    2.40
   3  -5   4   14.70    2.20
   3  -5   4   18.10    2.60
   3  -5   4   17.60    2.40
   3  -5   4   20.30    2.80
   3  -5   4   17.80    2.30
   3  -5   4   16.70    2.60
   3  -5   4   20.00    2.70
   3  -5   4   16.10    2.10
  -4   5  -4    3.00    1.20
  -4   5  -4    1.40    0.70
  -4   5  -4    0.90    1.00
   4  -5   4    1.80    1.00
   4  -5   4    2.70    1.20
   4  -5   4    1.90    0.90
   4  -5   4    3.50    1.20
   4  -5   4    3.20    1.00
   4  -5   4    2.10    1.40
   4  -5   4    3.40    1.10
   4  -5   4    1.20    0.90
   4  -5   4    1.10    1.10
   4  -5   4    2.50    1.40
   4  -5   4    0.40    0.70
  -5   5  -4    0.00    0.60
  -5   5  -4   -0.50    0.70
   5  -5   4    1.70    0.90
   5  -5   4    0.50    0.90
   5  -5   4   -0.20    0.80
   5  -5   4    0.10    0.60
   5  -5   4    0.00    0.80
   5  -5   4    0.40    0.60
   5  -5   4    0.30    1.40
   5  -5   4   -0.80    1.00
   5  -5   4    0.90    0.90
  -6   5  -4  211.48   14.40
  -6   5  -4  219.58   14.60
  -6   5  -4  201.78   14.50
   6  -5   4  222.08   15.70
   6  -5   4  210.68   15.10
   6  -5   4  211.88   14.60
   6  -5   4  208.58   14.50
   6  -5   4  191.88   15.10
   6  -5   4  202.68   14.80
   6  -5   4  213.88   15.20
   6  -5   4  212.78   14.60
   7  -5   4    6.10    1.10
   7  -5   4    6.00    1.20
   7  -5   4    6.60    0.80
   7  -5   4    5.80    0.80
   7  -5   4    3.70    0.90
   9   4  -4    1.20    0.70
   9   4  -4    1.90    0.80
  -9  -4   4    1.70    1.30
  -9  -4   4    0.60    1.30
  -9  -4   4   -0.50    0.80
   8   4  -4   28.00    3.20
   8   4  -4   24.70    2.70
   8   4  -4   26.90    3.10
  -8  -4   4   25.70    3.70
  -8  -4   4   32.30    3.30
  -8  -4   4   31.50    4.10
   7   4  -4   -0.20    0.50
   7   4  -4    0.30    0.60
   7   4  -4    0.70    0.60
  -7  -4   4    0.40    1.10
  -7  -4   4    2.30    1.40
  -7  -4   4   -0.80    0.80
   6   4  -4    0.00    0.60
   6   4  -4   -0.10    0.50
   6   4  -4    0.00    0.40
   6   4  -4    0.00    0.40
   6   4  -4    0.40    0.90
   6   4  -4    0.40    0.50
   6   4  -4   -0.10    0.70
  -6  -4   4    0.10    1.10
  -6  -4   4    0.00    0.60
  -6  -4   4    4.30    2.40
  -6  -4   4  -27.10   13.60
  -6  -4   4    0.40    1.00
  -6  -4   4   -0.40    1.00
   5   4  -4    7.60    1.30
   5   4  -4    6.50    1.00
   5   4  -4    8.20    1.30
   5   4  -4    7.00    1.10
   5   4  -4    6.40    1.10
   5   4  -4    4.20    1.30
   5   4  -4    6.50    1.20
  -5  -4   4    5.90    1.60
  -5  -4   4    7.10    1.30
  -5  -4   4    9.90    2.70
  -5  -4   4    6.50    1.10
  -5  -4   4    7.50    1.90
   4   4  -4    0.30    0.50
   4   4  -4   -0.20    0.30
   4   4  -4    0.10    0.40
  -4  -4   4   -1.50    5.20
  -4  -4   4    0.20    1.20
  -4  -4   4    0.10    0.40
  -4  -4   4    0.10    0.50
  -4  -4   4    0.50    0.80
  -4  -4   4   -0.60    0.70
   3   4  -4   -0.30    0.50
   3   4  -4    0.40    0.40
   3   4  -4   -0.20    0.40
   3   4  -4    0.00    0.20
  -3  -4   4    1.40    3.50
  -3  -4   4    0.80    0.80
  -3  -4   4    0.10    0.80
  -3  -4   4    0.20    0.30
  -3  -4   4   11.20   25.40
   2   4  -4   22.10    1.80
   2   4  -4   22.50    2.10
   2   4  -4   22.70    1.80
  -2  -4   4   29.20    2.90
  -2  -4   4   26.20   10.50
  -2  -4   4   22.50    2.40
  -2  -4   4   23.50    2.00
  -2  -4   4   19.80   58.89
  -1  -4   4   29.80   29.60
  -1  -4   4    0.30    0.70
  -1  -4   4   11.20   13.00
  -1  -4   4    2.10    2.30
   0   4  -4    0.30    0.40
   0   4  -4    0.00    0.20
   0   4  -4   -0.10    0.40
   0   4  -4   -0.10    0.30
   0  -4   4    0.10    0.40
   0  -4   4   -0.40    0.20
   0  -4   4   -0.20    0.30
  -1   4  -4  155.88   10.80
  -1   4  -4  154.08   10.80
  -1   4  -4  161.08   11.20
  -1   4  -4  167.78   11.20
   1  -4   4  166.38   11.10
   1  -4   4  159.98   11.00
   1  -4   4  164.88   11.10
  -2   4  -4    0.20    0.50
  -2   4  -4    0.50    0.40
  -2   4  -4    0.30    0.20
   2  -4   4    0.20    0.40
   2  -4   4    0.60    0.50
   2  -4   4    0.10    0.40
  -3   4  -4    1.10    0.70
  -3   4  -4    0.30    0.30
  -3   4  -4    0.80    0.50
   3  -4   4   -2.00    1.10
   3  -4   4   -0.30    0.80
   3  -4   4   -0.60    0.40
   3  -4   4   -0.10    0.80
   3  -4   4    0.70    0.80
  -4   4  -4  386.96   24.90
  -4   4  -4  343.37   24.00
  -4   4  -4  343.17   24.20
  -4   4  -4  370.56   24.80
   4  -4   4  366.16   24.50
   4  -4   4  360.66   24.80
   4  -4   4  346.07   24.40
   4  -4   4  360.56   24.60
   4  -4   4  354.16   24.60
   4  -4   4  353.36   24.70
   4  -4   4  370.86   24.80
   4  -4   4  315.97   24.80
   4  -4   4  351.56   25.10
   4  -4   4  373.66   25.00
   4  -4   4  364.06   24.70
  -5   4  -4    1.10    0.70
  -5   4  -4    0.80    1.20
  -5   4  -4   -0.70    0.60
  -5   4  -4    0.00    1.00
   5  -4   4   -0.50    0.50
   5  -4   4    1.70    1.30
   5  -4   4    0.10    0.70
   5  -4   4    0.40    0.70
   5  -4   4    1.10    0.90
   5  -4   4   -0.60    0.80
   5  -4   4   -1.30    0.80
   5  -4   4    2.30    1.60
   5  -4   4    0.10    0.70
  -6   4  -4    0.60    1.90
  -6   4  -4    0.70    0.90
  -6   4  -4    0.20    0.50
  -6   4  -4   -0.60    0.60
   6  -4   4   -0.50    0.90
   6  -4   4    0.20    0.80
   6  -4   4   -0.10    0.60
   6  -4   4    0.50    1.30
   6  -4   4    0.20    1.00
   6  -4   4    0.00    1.30
   6  -4   4   -0.20    0.70
   6  -4   4   -0.50    0.60
   6  -4   4   -1.40    0.50
  -7   4  -4    9.00    1.40
  -7   4  -4   11.60    1.50
  -7   4  -4   13.40    1.70
   7  -4   4   11.50    1.50
   7  -4   4   13.00    1.90
   7  -4   4   12.10    1.60
   7  -4   4   13.50    1.50
   7  -4   4   13.60    1.80
   7  -4   4   15.00    1.70
   7  -4   4   13.20    1.60
 -10  -3   4   12.00    1.50
   9   3  -4   -0.10    0.60
   9   3  -4    0.00    0.60
  -9  -3   4    0.00    0.60
  -9  -3   4   -0.90    1.00
  -9  -3   4   -1.70    1.10
   8   3  -4  103.59    8.80
   8   3  -4  109.89    8.80
  -8  -3   4  123.99    9.00
  -8  -3   4  129.29    9.80
  -8  -3   4  128.69    8.80
  -8  -3   4  131.59   10.00
   7   3  -4   24.00    2.60
   7   3  -4   23.70    2.80
   7   3  -4   25.10    2.90
  -7  -3   4   26.20    3.10
  -7  -3   4   25.10    3.70
  -7  -3   4   30.00    3.10
  -7  -3   4   26.30    3.60
   6   3  -4    0.40    0.60
   6   3  -4   -0.40    0.50
   6   3  -4   -1.80   15.50
   6   3  -4    0.90    0.50
   6   3  -4   -0.20    0.60
   6   3  -4    0.30    0.80
  -6  -3   4   -0.40    0.70
  -6  -3   4    0.00    0.50
  -6  -3   4    0.40    0.70
  -6  -3   4   -8.80   18.00
  -6  -3   4   -1.20    0.70
  -6  -3   4    0.80    0.90
  -6  -3   4   -0.10    0.90
   5   3  -4    0.80    0.70
   5   3  -4   -0.40    0.40
   5   3  -4    0.70    0.60
   5   3  -4   -0.10    0.40
   5   3  -4    0.70    0.50
   5   3  -4  -24.70   11.30
   5   3  -4    1.20    0.50
   5   3  -4    0.50    0.50
  -5  -3   4    0.50    0.40
  -5  -3   4    3.10    1.80
  -5  -3   4    0.60    0.50
  -5  -3   4    0.10    0.70
  -5  -3   4   -0.20    0.70
  -5  -3   4   -2.90   10.20
  -5  -3   4    1.00    0.90
  -5  -3   4    0.70    0.50
  -5  -3   4   -0.40    0.50
   4   3  -4  112.29    8.00
   4   3  -4  116.79    8.10
   4   3  -4  105.79   13.70
   4   3  -4  117.99    8.40
   4   3  -4  105.49   81.19
   4   3  -4  112.69    7.90
  -4  -3   4  109.29    8.00
  -4  -3   4  134.29   12.50
  -4  -3   4  107.39    8.40
  -4  -3   4  110.29    8.10
  -4  -3   4  129.19    9.80
  -4  -3   4  114.19    8.00
   3   3  -4   30.00   77.09
   3   3  -4    0.10    8.40
  -3  -3   4    3.20   25.60
  -3  -3   4    5.50    4.00
   2   3  -4   10.90    1.30
   2   3  -4   11.10    1.00
  -2  -3   4    9.00    0.80
  -2  -3   4   11.10    2.90
  -2  -3   4   11.00    1.00
  -2  -3   4   14.00    1.80
  -2  -3   4   10.10    1.10
  -2  -3   4   -0.20   16.60
   1   3  -4   33.20    2.40
   1   3  -4   32.70    2.50
   1   3  -4   27.70    2.30
   1   3  -4   27.70    2.30
   1   3  -4   31.40    2.30
  -1  -3   4   28.70   12.10
  -1  -3   4   31.10    2.30
  -1  -3   4   38.20    5.20
  -1  -3   4   33.40    2.40
  -1  -3   4   33.10    3.60
  -1  -3   4   31.00    2.30
  -1  -3   4   14.20   29.80
  -1  -3   4   32.10    2.60
   0   3  -4   -0.10    0.30
   0   3  -4   -0.10    0.10
   0   3  -4   -0.10    0.20
   0   3  -4    0.30    0.20
   0   3  -4   -0.10    0.30
   0  -3   4    0.50    0.20
   0  -3   4    0.10    0.40
   0  -3   4    1.50    0.40
   0  -3   4   -0.10    2.10
   0  -3   4    0.70    1.40
   0  -3   4   -2.30   15.80
   0  -3   4    0.60    0.30
   0  -3   4    6.20    9.40
  -1   3  -4   21.10    1.50
  -1   3  -4   20.00    1.50
  -1   3  -4   21.20    1.50
  -1   3  -4   20.80    1.80
   1  -3   4   22.30    1.70
   1  -3   4   17.40    2.10
   1  -3   4   21.60    1.70
   1  -3   4   21.00    1.70
  -2   3  -4  224.58   14.90
  -2   3  -4  224.98   14.50
  -2   3  -4  216.18   14.60
  -2   3  -4  216.88   14.60
   2  -3   4  219.38   14.70
   2  -3   4  219.98   14.80
   2  -3   4  199.18   14.90
   2  -3   4  200.48   25.50
   2  -3   4  219.78   14.70
  -3   3  -4    0.00    0.40
  -3   3  -4    0.30    0.30
  -3   3  -4    0.00    0.40
  -3   3  -4    0.00    0.50
   3  -3   4   -0.30    0.30
   3  -3   4   -0.30    0.30
   3  -3   4    4.80    5.00
   3  -3   4    2.10    2.40
  -4   3  -4  226.68   16.50
  -4   3  -4  236.78   16.20
  -4   3  -4  231.68   15.60
  -4   3  -4  225.38   15.90
  -4   3  -4  233.78   15.80
   4  -3   4  201.58   16.80
   4  -3   4  230.58   16.20
   4  -3   4  217.18   16.20
   4  -3   4  226.58   16.30
   4  -3   4  221.68   16.30
   4  -3   4  225.88   16.10
   4  -3   4  228.98   16.10
   4  -3   4  253.87   16.40
   4  -3   4  240.78   16.00
   4  -3   4  248.98   16.70
  -5   3  -4   46.50    3.80
  -5   3  -4   48.10    4.00
  -5   3  -4   52.19    4.00
  -5   3  -4   48.00    4.40
   5  -3   4   47.00    4.30
   5  -3   4   53.39    4.40
   5  -3   4   49.60    4.70
   5  -3   4   50.49    5.10
   5  -3   4   50.19    4.90
   5  -3   4   44.50    4.00
   5  -3   4   52.29    4.50
   5  -3   4   51.39    4.30
   5  -3   4   50.19    4.20
   5  -3   4   46.70    4.40
  -6   3  -4   -1.00    0.50
  -6   3  -4    0.30    1.00
  -6   3  -4   -0.30    0.50
  -6   3  -4   -0.50    0.80
  -6   3  -4   -0.30    1.00
  -6   3  -4    0.70    0.90
   6  -3   4   -0.20    0.90
   6  -3   4   -0.90    0.90
   6  -3   4   -1.20    0.40
   6  -3   4    0.50    0.80
   6  -3   4    0.50    0.90
   6  -3   4    0.30    1.60
   6  -3   4    0.60    0.80
   6  -3   4   -0.70    0.70
   6  -3   4    2.30    1.50
  -7   3  -4   10.30    1.50
  -7   3  -4    6.80    1.50
  -7   3  -4    9.90    1.90
  -7   3  -4   12.80    1.70
  -7   3  -4   10.50    1.70
   7  -3   4    9.40    2.00
   7  -3   4   10.60    1.60
   7  -3   4    9.00    1.60
   7  -3   4   10.10    1.80
   7  -3   4    9.80    1.40
   7  -3   4   10.20    1.60
   7  -3   4   11.80    1.70
  -8   3  -4    1.90    0.90
  -8   3  -4    3.30    0.80
   8  -3   4    2.90    0.70
   8  -3   4    2.40    1.00
   8  -3   4    3.00    0.70
 -10  -2   4    0.80    0.60
   9   2  -4   13.80    2.00
   9   2  -4   14.30    2.00
  -9  -2   4   14.90    2.00
  -9  -2   4   15.60    2.60
  -9  -2   4   15.50    1.90
  -9  -2   4   12.80    2.40
   8   2  -4   30.30    3.50
   8   2  -4   36.70    3.40
  -8  -2   4   40.60    3.50
  -8  -2   4   36.00    3.80
  -8  -2   4   34.20    3.20
  -8  -2   4   40.50    4.60
  -8  -2   4   41.80    4.50
   7   2  -4    0.50    1.30
   7   2  -4    0.60    0.60
   7   2  -4   -0.60    0.50
   7   2  -4   -0.60    0.60
  -7  -2   4   -1.00    0.90
  -7  -2   4    0.10    1.00
  -7  -2   4   -0.50    0.70
  -7  -2   4   -0.20    0.80
  -7  -2   4   -0.10    0.70
  -7  -2   4    0.10    0.80
  -7  -2   4   -0.90    0.70
   6   2  -4  626.24   39.20
   6   2  -4  496.35   43.10
   6   2  -4  572.94   37.10
   6   2  -4  566.74   37.20
   6   2  -4  560.44   37.10
  -6  -2   4  528.35   37.50
  -6  -2   4  534.05   36.80
  -6  -2   4  538.95   37.60
  -6  -2   4  542.75   37.00
  -6  -2   4  553.44   37.10
  -6  -2   4  562.44   37.10
  -6  -2   4  526.75   36.90
  -6  -2   4  540.15   37.20
  -6  -2   4  555.84   37.10
  -6  -2   4  529.15   37.20
   5   2  -4    0.50    0.50
   5   2  -4   12.40    8.40
   5   2  -4    0.60    0.50
   5   2  -4   -0.30    0.40
   5   2  -4    0.50    0.60
  -5  -2   4   -0.10    0.40
  -5  -2   4    0.30    0.50
  -5  -2   4    0.20    0.40
  -5  -2   4   -0.40    0.70
  -5  -2   4    0.00    0.60
  -5  -2   4    0.40    0.50
  -5  -2   4    2.50   12.30
  -5  -2   4    0.50    0.50
   4   2  -4    1.90    6.10
   4   2  -4   -0.20    0.50
   4   2  -4    0.10    0.40
   4   2  -4    0.30    0.40
   4   2  -4    0.50    0.30
  -4  -2   4    1.50    0.50
  -4  -2   4    0.40    0.60
  -4  -2   4    0.10    0.40
  -4  -2   4    2.30    1.50
  -4  -2   4  -23.30   44.40
  -4  -2   4    0.20    0.40
   3   2  -4    6.00   41.90
   3   2  -4   53.59    3.90
   3   2  -4   49.50    3.70
  -3  -2   4   51.59    3.70
  -3  -2   4   34.50   26.60
  -3  -2   4   44.40    4.40
  -3  -2   4   50.59    3.70
  -3  -2   4   70.49    7.60
  -2  -2   4 3590.84  235.38
  -2  -2   4 3484.45  244.38
   1   2  -4   -0.50    0.30
   1   2  -4    0.20    0.30
   1   2  -4    0.20    0.20
   1   2  -4   -0.60    0.30
  -1  -2   4   -0.20    0.20
  -1  -2   4    0.00    0.20
  -1  -2   4   -2.20    1.60
  -1  -2   4    0.50    0.20
  -1  -2   4  -17.80   10.90
   0   2  -4   93.89    6.30
   0   2  -4   88.69    6.30
   0   2  -4   93.79    6.40
   0  -2   4   99.49   14.60
   0  -2   4   95.19    6.40
   0  -2   4  102.79    7.10
   0  -2   4   89.29    6.40
   0  -2   4   79.49   17.00
   0  -2   4   91.59    7.00
   0  -2   4   92.49    6.30
   0  -2   4   96.29    6.40
  -1   2  -4    9.50    0.80
  -1   2  -4    8.90    1.00
  -1   2  -4    9.00    0.80
  -1   2  -4   10.70    0.80
   1  -2   4    2.10   14.80
   1  -2   4   10.10    0.90
   1  -2   4   12.70    1.90
   1  -2   4   10.50    2.30
   1  -2   4   20.20   10.00
   1  -2   4    8.90    0.90
   1  -2   4    9.50    0.80
  -2   2  -4    0.30    0.30
  -2   2  -4   -0.20    0.20
  -2   2  -4    0.30    0.40
  -2   2  -4   -0.10    0.20
  -2   2  -4    0.00    0.20
   2  -2   4    0.20    0.30
   2  -2   4   -0.10    0.20
   2  -2   4   22.10   17.10
   2  -2   4   -0.40    2.90
   2  -2   4   -0.10    0.20
   2  -2   4    1.20    2.10
   2  -2   4   13.70   23.10
  -3   2  -4    8.90    1.00
  -3   2  -4    9.80    1.10
  -3   2  -4    6.70    0.90
  -3   2  -4    9.00    1.30
   3  -2   4   10.10    1.10
   3  -2   4    8.90    1.20
   3  -2   4    5.90    3.10
   3  -2   4   12.50    5.20
  -4   2  -4   87.09    6.50
  -4   2  -4   85.79    6.10
  -4   2  -4   84.19    6.10
  -4   2  -4   80.09    6.40
  -4   2  -4   85.69    6.20
  -4   2  -4   86.29    6.00
   4  -2   4   81.19    6.20
   4  -2   4   92.69    6.20
   4  -2   4   83.69    8.90
   4  -2   4   77.99    6.50
  -5   2  -4    0.10    0.40
  -5   2  -4   -0.20    0.80
  -5   2  -4   -1.10    0.60
  -5   2  -4    0.10    0.50
  -5   2  -4    1.10    0.70
   5  -2   4   -1.50    0.60
   5  -2   4   -0.80    0.80
   5  -2   4    4.00    5.20
   5  -2   4   -0.10    0.90
   5  -2   4    0.30    0.90
   5  -2   4    0.20    0.50
  -6   2  -4  155.98   11.90
  -6   2  -4  157.08   11.20
  -6   2  -4  165.78   11.40
  -6   2  -4  165.98   12.40
  -6   2  -4  155.48   11.90
  -6   2  -4  160.28   11.40
   6  -2   4  167.98   11.80
   6  -2   4  159.78   11.70
   6  -2   4  158.48   11.70
   6  -2   4  170.28   13.20
   6  -2   4  142.79   11.40
   6  -2   4  161.58   13.00
  -7   2  -4    0.10    0.70
  -7   2  -4    0.30    1.10
  -7   2  -4   -0.30    0.60
  -7   2  -4   -0.80    0.70
  -7   2  -4   -0.30    0.80
  -7   2  -4    2.40    1.20
   7  -2   4    0.80    0.80
   7  -2   4   -1.20    1.00
   7  -2   4    1.40    1.10
   7  -2   4    0.40    0.90
   7  -2   4   -0.30    0.90
   7  -2   4    0.30    0.80
   7  -2   4    0.30    1.80
  -8   2  -4   -0.10    0.70
  -8   2  -4   -0.20    0.60
  -8   2  -4    0.00    0.60
  -8   2  -4   -0.60    0.70
   8  -2   4    0.30    0.60
   8  -2   4   -0.20    1.10
   8  -2   4    0.50    0.70
   8  -2   4   -1.10    0.40
   9  -2   4    0.40    0.40
 -10  -1   4   -0.10    0.50
   9   1  -4    0.90    0.80
  -9  -1   4    1.50    0.80
  -9  -1   4    2.00    0.90
  -9  -1   4    2.30    0.80
  -9  -1   4   -0.10    1.20
   8   1  -4   31.90    3.50
   8   1  -4   31.10    3.50
  -8  -1   4   26.90    2.80
  -8  -1   4   28.20    3.30
  -8  -1   4   33.70    3.20
  -8  -1   4   40.40    4.20
  -8  -1   4   37.20    4.20
  -8  -1   4   30.70    2.90
   7   1  -4    0.60    0.80
   7   1  -4    0.20    0.60
   7   1  -4    0.60    1.20
   7   1  -4    3.20   12.10
   7   1  -4    0.80    0.70
  -7  -1   4   -0.50    0.80
  -7  -1   4   -0.70    1.00
  -7  -1   4   -0.30    0.80
  -7  -1   4    0.90    0.70
  -7  -1   4    0.50    0.80
  -7  -1   4   -0.10    1.00
  -7  -1   4    1.00    0.70
   6   1  -4    0.30    0.70
   6   1  -4   -0.30    1.10
   6   1  -4   -1.90    8.90
   6   1  -4    0.50    0.50
  -6  -1   4   -0.70    0.70
  -6  -1   4    0.00    0.80
  -6  -1   4    0.60    1.00
  -6  -1   4    0.70    0.60
  -6  -1   4    0.20    0.80
  -6  -1   4    0.10    0.50
  -6  -1   4    0.70    0.70
  -6  -1   4    0.20    0.80
   5   1  -4   57.99    4.90
   5   1  -4   61.99    4.70
   5   1  -4   69.09    5.40
   5   1  -4   86.29   10.70
   5   1  -4   60.99    4.70
  -5  -1   4   62.19    4.80
  -5  -1   4   66.29    4.90
  -5  -1   4   57.99    4.60
  -5  -1   4   58.19    4.80
  -5  -1   4   57.49    5.00
  -5  -1   4   61.49    4.70
   4   1  -4   45.30   52.49
  -4  -1   4   49.80   59.69
   3   1  -4    2.10    3.50
   3   1  -4   -0.10    0.20
   3   1  -4  -31.70   32.80
   3   1  -4    0.10    0.20
   3   1  -4    0.20    0.40
  -3  -1   4   -0.10    0.30
  -3  -1   4   -0.40    0.30
   2   1  -4 2030.90  137.29
   2   1  -4 2108.19  149.88
   1   1  -4    0.10    0.20
   1   1  -4   -0.40    0.20
   1   1  -4   -0.30    0.20
   1   1  -4    0.00    0.20
   1   1  -4   -0.10    0.20
  -1  -1   4    0.00    0.20
  -1  -1   4   -9.30   11.30
  -1  -1   4    0.20    0.30
  -1  -1   4   -0.50    1.70
  -1  -1   4   -0.10    0.20
  -1  -1   4    0.30    0.20
   0   1  -4    0.10    0.10
   0   1  -4    0.20    0.20
   0   1  -4    0.90    0.20
   0   1  -4    0.00    0.20
   0  -1   4   -0.10    0.20
   0  -1   4    0.20    0.20
  -1   1  -4   95.79    6.00
  -1   1  -4   89.19    6.00
  -1   1  -4   86.79    6.00
  -1   1  -4   88.49    6.10
  -1   1  -4   85.49    6.00
   1  -1   4   88.69    6.80
   1  -1   4   96.09   15.10
   1  -1   4   89.19    6.10
   1  -1   4   91.49    6.00
   1  -1   4   87.19    6.00
   1  -1   4   89.89    6.00
  -2   1  -4    0.00    0.30
  -2   1  -4    0.30    0.30
   2  -1   4  -18.90   16.70
   2  -1   4   -0.10    0.30
   2  -1   4   -1.00    2.10
   2  -1   4    0.30    0.80
   2  -1   4   -0.20    0.20
  -3   1  -4    0.00    0.30
  -3   1  -4   -0.20    0.20
  -3   1  -4    0.50    0.40
  -3   1  -4   -0.20    0.30
   3  -1   4   11.40   25.90
   3  -1   4    0.60    0.40
   3  -1   4    0.70    3.10
   3  -1   4    0.20    0.30
  -4   1  -4    6.40    1.00
  -4   1  -4    6.00    1.00
  -4   1  -4    5.80    1.20
  -4   1  -4    6.70    1.20
   4  -1   4   -4.90   34.40
   4  -1   4    5.50    1.00
   4  -1   4    6.20    1.00
   4  -1   4    8.10    4.70
  -5   1  -4   -0.10    0.40
  -5   1  -4    0.00    0.40
  -5   1  -4    0.80    0.80
  -5   1  -4    0.00    0.50
  -5   1  -4    0.20    0.70
  -5   1  -4    0.40    0.60
  -5   1  -4   -0.40    0.60
   5  -1   4    0.00    0.80
   5  -1   4   -0.30    0.40
   5  -1   4   -0.30    0.50
   5  -1   4   -0.70    0.60
  -6   1  -4    1.10    1.00
  -6   1  -4   -0.20    0.50
  -6   1  -4   -0.30    0.80
  -6   1  -4    0.80    0.80
  -6   1  -4    0.40    0.50
  -6   1  -4    0.30    0.90
  -6   1  -4   -0.30    0.60
   6  -1   4   -0.40    0.80
   6  -1   4    2.30    1.60
   6  -1   4    0.50    0.70
   6  -1   4    0.40    0.90
   6  -1   4   -0.30    1.10
   6  -1   4    1.00    0.70
   6  -1   4   -1.10    1.30
   6  -1   4    1.60    7.70
   6  -1   4    0.20    0.70
   6  -1   4   -1.10    1.10
  -7   1  -4   84.09    6.70
  -7   1  -4   93.19    6.60
  -7   1  -4   99.09    7.30
  -7   1  -4   84.39    6.60
  -7   1  -4   84.49    7.00
  -7   1  -4   88.99    6.60
   7  -1   4   79.29    6.70
   7  -1   4   77.49    6.60
   7  -1   4   82.29    6.60
   7  -1   4   84.89    6.50
   7  -1   4   81.59    6.80
   7  -1   4   89.69    6.80
   7  -1   4   77.79    6.50
   7  -1   4   85.79    7.10
  -8   1  -4    1.10    0.90
  -8   1  -4    2.20    1.30
  -8   1  -4    0.80    0.60
  -8   1  -4    2.20    1.20
  -8   1  -4   -0.30    0.70
  -8   1  -4    1.90    0.80
   8  -1   4    1.80    0.70
   8  -1   4    1.30    0.70
   8  -1   4    0.50    1.10
  -9   1  -4    0.00    0.60
  -9   1  -4   -0.40    0.60
  -9   1  -4    1.80    0.70
   9  -1   4    0.00    0.50
   9   0  -4    0.10    0.60
   9   0  -4    0.10    0.90
   9   0  -4   -0.10    0.60
  -9   0   4    0.60    0.70
  -9   0   4    0.00    0.60
  -9   0   4   -0.10    0.60
   8   0  -4  111.79    8.30
   8   0  -4  102.59    8.60
   8   0  -4  139.19    8.90
  -8   0   4  110.09    8.40
  -8   0   4  119.89    8.50
  -8   0   4  108.79    8.60
  -8   0   4  123.19    9.20
   7   0  -4   -1.60    1.10
   7   0  -4   -0.20    0.60
   7   0  -4    0.70    1.10
   7   0  -4  -17.80    9.40
   7   0  -4   -0.20    1.30
   7   0  -4    0.70    0.70
  -7   0   4    0.30    0.80
  -7   0   4   -0.30    0.70
  -7   0   4   -0.30    0.80
  -7   0   4   -0.20    0.50
  -7   0   4   -0.80    0.90
   6   0  -4   -1.00    1.00
   6   0  -4    0.90    1.30
   6   0  -4   -1.00    0.60
   6   0  -4   -0.60    0.60
   6   0  -4   -0.30    0.60
   6   0  -4    0.10    0.60
   6   0  -4    0.60    0.80
  -6   0   4   -0.20    0.50
  -6   0   4    1.20    1.40
  -6   0   4    1.50    0.90
  -6   0   4   -0.30    0.60
  -6   0   4   -1.60    0.70
  -6   0   4    0.70    1.10
  -6   0   4   -1.10    0.50
   5   0  -4    2.60    0.70
   5   0  -4    8.80    5.70
   5   0  -4    2.40    0.70
   5   0  -4    2.40    0.70
  -5   0   4    1.10    0.60
  -5   0   4    1.90    0.60
  -5   0   4    0.90    0.50
  -5   0   4    1.10    0.70
  -5   0   4    0.90    0.60
  -5   0   4    0.90    0.70
  -5   0   4    1.60    1.00
   4   0  -4 1528.15   98.79
   4   0  -4 1449.35   98.39
   4   0  -4 1504.95   98.59
   4   0  -4 1569.64   98.59
  -4   0   4 1403.46   98.69
  -4   0   4 1442.86   98.49
  -4   0   4 1497.05   98.69
   3   0  -4   -3.50    3.00
   3   0  -4   -0.20    0.20
   3   0  -4   -4.00   29.70
   3   0  -4    0.10    0.40
   3   0  -4    0.10    0.20
  -3   0   4   -0.20    0.30
  -3   0   4   -0.10    0.30
   2   0  -4   42.00    3.20
   2   0  -4   46.20    3.20
   2   0  -4   46.60    4.60
   2   0  -4   46.40    3.30
   2   0  -4   49.90    3.40
   2   0  -4   74.59   21.50
  -2   0   4   47.20    3.30
  -2   0   4   50.19    3.30
   1   0  -4    0.10    0.20
   1   0  -4    0.20    0.20
   1   0  -4    0.50    0.20
   1   0  -4    0.40    0.20
   1   0  -4    0.00    1.40
   1   0  -4    0.50    0.20
   1   0  -4   -2.20   11.80
  -1   0   4    0.40    0.20
  -1   0   4    0.20    0.20
  -1   0   4    0.20    0.10
  -1   0   4    0.30    0.20
   0   0  -4    0.00    0.10
   0   0  -4   -0.20    0.20
   0   0  -4    0.10    0.10
   0   0   4   -0.10    0.10
   0   0   4    0.00    0.10
   0   0   4    0.00    0.10
  -1   0  -4    0.10    0.20
   1   0   4    0.10    0.40
   1   0   4    1.20    1.50
   1   0   4   16.00   12.10
   1   0   4    0.20    0.20
  -2   0  -4  146.89    9.60
  -2   0  -4  140.79    9.70
   2   0   4  139.79    9.60
   2   0   4  137.89   10.90
   2   0   4  155.18   27.20
   2   0   4  146.59    9.50
   2   0   4  138.09    9.50
  -3   0  -4    0.00    0.30
  -3   0  -4    0.00    0.30
   3   0   4    0.10    0.30
   3   0   4   -3.40    3.50
   3   0   4   -0.20    0.20
   3   0   4  -22.30   33.30
   3   0   4    0.00    0.20
  -4   0  -4  512.25   34.80
  -4   0  -4  527.45   34.60
  -4   0  -4  504.45   34.70
  -4   0  -4  508.95   34.50
  -4   0  -4  528.75   34.60
   4   0   4  510.85   37.10
   4   0   4  545.95   67.59
   4   0   4  501.15   34.60
   4   0   4  529.55   34.60
  -5   0  -4    1.50    0.70
  -5   0  -4    2.40    1.00
  -5   0  -4    3.20    0.90
  -5   0  -4    3.50    1.00
  -5   0  -4    3.40    0.80
  -5   0  -4    5.50    0.90
  -5   0  -4    3.60    0.80
   5   0   4    8.20    6.40
   5   0   4    3.00    0.80
   5   0   4    2.30    0.70
   5   0   4    5.40    1.20
  -6   0  -4    0.50    0.90
  -6   0  -4    3.60    1.00
  -6   0  -4    0.30    0.80
  -6   0  -4   -0.40    0.60
  -6   0  -4    0.80    0.70
  -6   0  -4    1.30    1.00
  -6   0  -4    0.60    0.60
  -6   0  -4   -1.20    1.20
   6   0   4    0.50    0.60
   6   0   4    1.90    0.80
   6   0   4    2.00    1.40
   6   0   4   14.40    8.90
   6   0   4   -0.40    0.80
   6   0   4   -2.00    1.20
   6   0   4   -0.20    0.50
  -7   0  -4   -0.80    0.60
  -7   0  -4   -0.50    0.60
  -7   0  -4   -0.10    0.60
  -7   0  -4    0.30    0.60
  -7   0  -4    0.20    0.90
   7   0   4    0.50    0.80
   7   0   4   -1.20    1.30
   7   0   4   -1.20    1.00
   7   0   4    0.50    0.70
   7   0   4   -4.20    9.60
   7   0   4    0.00    1.40
   7   0   4    0.80    0.80
   7   0   4   -0.80    0.60
  -8   0  -4  328.27   23.80
  -8   0  -4  325.37   24.20
  -8   0  -4  336.57   23.10
  -8   0  -4  349.17   23.20
  -8   0  -4  346.07   23.50
  -8   0  -4  367.76   23.40
   8   0   4  301.67   23.20
   8   0   4  336.67   23.10
   8   0   4  343.77   23.00
  -9   0  -4    1.90    1.20
  -9   0  -4    0.30    0.60
  -9   0  -4   -0.50    0.50
  -9   0  -4    0.00    0.70
   9   0   4   -0.10    0.60
   9  -1  -4    1.20    0.60
  -9   1   4    2.60    0.80
  -9   1   4    2.30    0.80
  -9   1   4    0.90    0.70
   8  -1  -4   26.80    2.90
   8  -1  -4   25.30    2.50
   8  -1  -4   23.50    2.20
   8  -1  -4   22.00    2.20
  -8   1   4   21.50    2.70
  -8   1   4   26.10    2.50
  -8   1   4   22.80    2.30
  -8   1   4   25.60    2.80
   7  -1  -4    0.90    0.70
   7  -1  -4    0.50    1.00
   7  -1  -4    0.90    0.70
   7  -1  -4    1.70    1.00
   7  -1  -4    0.70    1.40
   7  -1  -4    2.00    1.00
   7  -1  -4    0.70    0.80
   7  -1  -4    0.70    1.30
  -7   1   4    1.20    1.30
  -7   1   4   -0.10    0.70
  -7   1   4    1.30    1.00
  -7   1   4   -0.20    0.90
  -7   1   4    0.50    0.60
  -7   1   4   -0.90    1.00
   6  -1  -4   15.60    2.30
   6  -1  -4   20.80    2.40
   6  -1  -4   22.20    2.80
   6  -1  -4   20.10    2.50
   6  -1  -4   21.00    2.50
   6  -1  -4   18.20    2.80
   6  -1  -4   26.70    8.00
   6  -1  -4   21.20    2.80
   6  -1  -4   19.00    2.50
   6  -1  -4   20.90    2.50
   6  -1  -4   17.60    2.30
  -6   1   4   21.90    2.70
  -6   1   4   22.10    2.60
  -6   1   4   15.70    2.50
  -6   1   4   24.10    2.50
  -6   1   4   20.10    2.80
  -6   1   4   18.80    2.20
  -6   1   4   20.90    2.30
   5  -1  -4    3.90    1.00
   5  -1  -4    3.30    0.90
   5  -1  -4    3.40    1.00
   5  -1  -4    4.90    0.90
   5  -1  -4    3.00    0.80
  -5   1   4    5.90    1.10
  -5   1   4    3.90    0.90
  -5   1   4    4.90    1.20
  -5   1   4    2.70    1.00
  -5   1   4    2.70    1.00
  -5   1   4    4.90    0.90
  -5   1   4    5.50    1.30
   4  -1  -4   -0.70    0.30
   4  -1  -4    0.20    3.60
   4  -1  -4   -0.20    0.30
   4  -1  -4  -12.40   29.40
  -4   1   4   -0.60    0.40
  -4   1   4   -0.20    0.30
  -4   1   4   -1.30    0.50
   3  -1  -4   99.99   70.59
   3  -1  -4  134.29    8.90
   3  -1  -4   87.19   24.70
   3  -1  -4  130.99    8.80
   3  -1  -4  141.49   10.40
   3  -1  -4  122.89    8.80
  -3   1   4  128.99    8.70
  -3   1   4  130.19    8.80
  -3   1   4  110.09    9.00
   2  -1  -4    1.30    0.40
   2  -1  -4    2.80    1.80
   2  -1  -4    1.60    0.40
   2  -1  -4  -17.90   15.40
  -2   1   4    1.80    0.40
  -2   1   4    1.80    0.40
  -2   1   4    1.30    0.50
   1  -1  -4   -0.20    0.20
   1  -1  -4   -5.60    7.80
   1  -1  -4    0.70    0.30
   1  -1  -4   -0.50    1.10
   1  -1  -4    0.10    0.20
   1  -1  -4    0.00    0.20
  -1   1   4   -0.30    0.20
  -1   1   4    0.10    0.20
  -1   1   4    0.20    0.20
  -1   1   4   -0.10    0.20
  -1   1   4    0.20    0.20
   0  -1  -4 1113.99   75.39
   0  -1  -4 1086.79   72.89
  -1  -1  -4    2.40    0.30
  -1  -1  -4    2.80    0.40
  -1  -1  -4    4.10    1.40
  -1  -1  -4    4.70   10.30
  -1  -1  -4    2.60    0.30
  -1  -1  -4    2.60    0.30
   1   1   4    2.50    0.40
   1   1   4    2.60    0.30
   1   1   4    2.50    0.30
   1   1   4    2.70    0.40
   1   1   4    2.10    0.40
   2   1   4   24.80   26.60
  -3  -1  -4    3.00    0.40
  -3  -1  -4    3.20    0.60
  -3  -1  -4    2.00    0.50
   3   1   4    2.40    0.50
   3   1   4    2.00    0.60
   3   1   4    2.60    4.10
   3   1   4    2.40    0.40
   3   1   4   22.80   33.40
  -4  -1  -4  -58.69   68.09
  -4  -1  -4   44.50    3.20
  -4  -1  -4   42.00    2.90
  -4  -1  -4   42.30    3.20
  -4  -1  -4   43.80    3.30
  -4  -1  -4   39.40    3.20
  -4  -1  -4   43.10    3.50
   4   1   4   57.29    7.90
   4   1   4   40.30    3.20
   4   1   4   37.80    3.00
   4   1   4   41.30    3.20
   4   1   4   40.80    3.10
   4   1   4   41.10    3.40
  -5  -1  -4    0.40    0.60
  -5  -1  -4    0.40    0.50
  -5  -1  -4    0.70    0.50
  -5  -1  -4    0.30    0.50
  -5  -1  -4   -0.50    0.40
   5   1   4    0.00    0.50
   5   1   4   -4.40    7.70
   5   1   4    0.80    0.50
   5   1   4    0.40    0.40
  -6  -1  -4    1.50    1.00
  -6  -1  -4    0.50    0.90
  -6  -1  -4    1.20    0.70
  -6  -1  -4    1.80    0.90
  -6  -1  -4    1.50    0.70
  -6  -1  -4   -0.10    0.50
  -6  -1  -4    1.40    0.80
  -6  -1  -4    3.00    1.00
  -6  -1  -4    0.60    0.80
   6   1   4    1.80    1.00
   6   1   4    2.70    0.90
   6   1   4    1.60    1.40
   6   1   4    2.00    0.80
   6   1   4    0.20    0.60
   6   1   4   -1.10    9.50
  -7  -1  -4   28.60    3.50
  -7  -1  -4   25.30    3.10
  -7  -1  -4   28.00    2.70
  -7  -1  -4   28.90    3.50
  -7  -1  -4   28.20    2.60
  -7  -1  -4   28.30    3.10
  -7  -1  -4   20.30    3.20
   7   1   4   24.40    3.20
   7   1   4   22.60    2.80
   7   1   4   25.80    2.80
   7   1   4   32.20    3.20
   7   1   4   24.00    3.00
   7   1   4   24.10    2.90
   7   1   4   34.00   13.50
  -8  -1  -4   -0.20    1.10
  -8  -1  -4    0.20    0.70
  -8  -1  -4    0.70    0.90
  -8  -1  -4    0.60    1.00
  -8  -1  -4   -0.20    0.60
  -8  -1  -4    1.20    0.80
   8   1   4    0.30    0.70
   8   1   4    0.40    0.70
   8   1   4    1.50    0.80
  -9  -1  -4   39.30    3.50
  -9  -1  -4   41.00    4.80
  -9  -1  -4   41.50    3.70
  -9  -1  -4   47.20    3.60
   9   1   4   38.40    3.50
 -10  -1  -4    2.00    0.60
  10   1   4    1.20    0.50
   9  -2  -4    0.30    0.40
  -9   2   4    1.10    0.60
   8  -2  -4  247.78   17.30
   8  -2  -4  241.08   16.90
   8  -2  -4  262.57   17.30
   8  -2  -4  238.38   16.80
   8  -2  -4  262.17   16.90
  -8   2   4  252.67   17.20
  -8   2   4  254.27   17.20
  -8   2   4  225.18   17.80
  -8   2   4  248.78   17.10
   7  -2  -4    0.20    0.80
   7  -2  -4   -0.40    0.90
   7  -2  -4    0.70    0.70
   7  -2  -4    1.50    0.80
   7  -2  -4    1.40    0.90
   7  -2  -4   -0.70    1.20
  -7   2   4   -0.80    0.80
  -7   2   4   -0.30    0.50
  -7   2   4   -0.30    0.60
   6  -2  -4   -0.60    0.90
   6  -2  -4   -0.40    0.90
   6  -2  -4    0.70    0.80
   6  -2  -4    1.50    0.90
   6  -2  -4    4.60    6.40
  -6   2   4    0.60    1.00
  -6   2   4    1.20    0.70
  -6   2   4    0.20    0.60
  -6   2   4   -0.20    1.10
  -6   2   4    1.70    1.20
  -6   2   4    0.90    0.80
  -6   2   4    1.60    1.00
   5  -2  -4   31.20    3.20
   5  -2  -4   33.60    3.10
   5  -2  -4   30.50    3.70
   5  -2  -4   29.30    3.00
   5  -2  -4   29.30    2.90
   5  -2  -4   30.50    3.00
   5  -2  -4   31.00    3.00
   5  -2  -4   44.40    6.20
   5  -2  -4   30.50    3.00
   5  -2  -4   35.40    3.00
   5  -2  -4   35.70    3.70
   5  -2  -4   31.20    3.30
  -5   2   4   34.50    2.90
  -5   2   4   32.00    3.20
  -5   2   4   31.20    3.20
  -5   2   4   34.90    3.40
[truncated: 2,576,182 more chars]
