# Supplementary material for: N-(3,5-Di­chloro-4-meth­oxy­phen­yl)acetamide
Source: IUCrdata. 2026 May 22;11(Pt 5):x260502. doi: 10.1107/S241431462600502X (PMC13238999; doi:10.1107/S241431462600502X)
Supplement: Supplementary file 2 [file x-11-x260502-Isup2.hkl]

data_I                                                                          
_shelx_title ' Uppu65 in P-1'                                                   
_shelx_refln_list_code          4                                               
_shelx_F_calc_maximum      577.59                                               
_exptl_crystal_F_000      1440.00                                               
_reflns_d_resolution_high  0.7852                                               
                                                                                
loop_                                                                           
 _space_group_symop_operation_xyz                                               
 'x, y, z'                                                                      
 '-x, -y, -z'                                                                   
                                                                                
_cell_length_a     8.1860                                                       
_cell_length_b     8.7093                                                       
_cell_length_c    44.3432                                                       
_cell_angle_alpha  84.465                                                       
_cell_angle_beta   88.209                                                       
_cell_angle_gamma  71.399                                                       
                                                                                
_shelx_F_squared_multiplier     1.000                                           
                                                                                
loop_                                                                           
 _refln_index_h                                                                 
 _refln_index_k                                                                 
 _refln_index_l                                                                 
 _refln_F_squared_calc                                                          
 _refln_F_squared_meas                                                          
 _refln_F_squared_sigma                                                         
 _refln_observed_status                                                         
   1   0   0          0.79         -1.86        11.30 o                         
   2   0   0          0.79          0.58        51.02 o                         
   3   0   0        100.60        103.77        24.85 o                         
   4   0   0         15.03         19.46        72.92 o                         
   5   0   0          0.98          2.46         4.90 o                         
   6   0   0      22051.15      21759.07       369.93 o                         
   7   0   0          0.22          5.77        11.43 o                         
   8   0   0          0.51         19.94        11.41 o                         
   9   0   0        121.81        115.44        15.63 o                         
  -9   1   0        191.57        166.23        18.39 o                         
  -8   1   0       1438.73       1518.76        39.53 o                         
  -7   1   0          4.97          9.06         7.08 o                         
  -6   1   0         59.53         63.31         7.49 o                         
  -5   1   0        409.40        447.76        19.50 o                         
  -4   1   0         12.12          3.88        30.71 o                         
  -3   1   0        860.57        953.86        33.06 o                         
  -2   1   0         95.12         92.36        12.25 o                         
  -1   1   0          0.08          1.19         2.97 o                         
   0   1   0       1914.73       1907.88        55.22 o                         
   1   1   0        197.61        188.76         8.16 o                         
   2   1   0          4.67          6.76       112.62 o                         
   3   1   0         97.93         78.26       125.36 o                         
   4   1   0         24.00         74.60        46.87 o                         
   5   1   0          1.38         23.95        14.32 o                         
   6   1   0       3074.41       3201.67        63.49 o                         
   7   1   0         94.49         93.13        21.93 o                         
   8   1   0         30.94         88.60        20.85 o                         
   9   1   0          4.16         22.95        13.99 o                         
  10   1   0       1110.50       1144.75        64.83 o                         
  -9   2   0         67.06         48.52        13.09 o                         
  -8   2   0         10.58         38.36        10.81 o                         
  -7   2   0       2220.77       2310.48        57.16 o                         
  -6   2   0      11390.92      11124.18       222.46 o                         
  -5   2   0         10.68         15.02         5.73 o                         
  -4   2   0       4835.53       4658.34       118.72 o                         
  -3   2   0        207.06        202.09        10.82 o                         
  -2   2   0          9.19        -10.94        18.51 o                         
  -1   2   0         15.86         14.78         4.60 o                         
   0   2   0       1909.39       1831.65        46.62 o                         
   1   2   0          0.17          4.89         4.41 o                         
   2   2   0      52596.96      51191.62      2525.07 o                         
   3   2   0        178.83        181.61        68.86 o                         
   4   2   0          2.85          3.49        32.09 o                         
   5   2   0        418.01        467.26        30.08 o                         
   6   2   0        963.93       1069.66        33.64 o                         
   7   2   0          8.92          5.06        44.11 o                         
   8   2   0       1736.90       1743.61       105.55 o                         
   9   2   0         37.00         42.14        11.78 o                         
  10   2   0          7.36          2.57        11.26 o                         
  -8   3   0          3.65         20.25         7.08 o                         
  -7   3   0         27.49         42.74         7.88 o                         
  -6   3   0         24.44         48.47         8.21 o                         
  -5   3   0          2.30          2.64         5.85 o                         
  -4   3   0         11.41          3.93         8.26 o                         
  -3   3   0        493.06        509.95        25.69 o                         
  -2   3   0          0.23          1.46         4.26 o                         
  -1   3   0          0.53         -0.56         5.09 o                         
   1   3   0          0.16         -2.98        12.94 o                         
   2   3   0          0.56        546.84       469.64 o                         
   3   3   0        451.19        451.67        21.08 o                         
   4   3   0         21.26         -5.64        86.60 o                         
   5   3   0          3.74         -4.88         7.92 o                         
   6   3   0      15235.26      14785.26       276.20 o                         
   7   3   0          3.73         10.22        15.94 o                         
   8   3   0         13.80          8.59        10.00 o                         
   9   3   0       1030.72       1058.12        48.26 o                         
  10   3   0         83.81        148.07        17.22 o                         
  -7   4   0          0.94          3.95         6.54 o                         
  -6   4   0         67.71        102.82        16.32 o                         
  -5   4   0        230.48        304.61        15.74 o                         
  -4   4   0          8.36          0.03         5.53 o                         
  -3   4   0        122.94        136.40        11.56 o                         
  -2   4   0      13314.66      14291.99       391.90 o                         
  -1   4   0          0.15         -1.55         3.77 o                         
   0   4   0        440.50        424.16        17.03 o                         
   1   4   0         82.77        111.57        29.13 o                         
   2   4   0          1.02         -8.77        54.86 o                         
   3   4   0         27.23         33.84        29.50 o                         
   4   4   0       5820.21       5987.04       122.46 o                         
   5   4   0          0.86          4.19         6.82 o                         
   6   4   0        279.83        296.98        14.54 o                         
   7   4   0        301.50        307.30        19.44 o                         
   8   4   0          4.59         14.21         9.32 o                         
   9   4   0        662.87        695.76        41.01 o                         
  10   4   0          1.00        -16.08        16.08 o                         
  -7   5   0         63.42         58.89         8.98 o                         
  -6   5   0       2017.67       2054.24        66.34 o                         
  -5   5   0         26.36         52.74        11.90 o                         
  -4   5   0         87.80         99.61        10.71 o                         
  -3   5   0       1073.44        983.32        25.79 o                         
  -2   5   0         11.48         21.61         6.61 o                         
  -1   5   0       1980.87       1805.96        56.05 o                         
   0   5   0       8053.75       8439.81       216.09 o                         
   1   5   0          9.66          3.40         5.45 o                         
   2   5   0      40172.84      40915.51       917.50 o                         
   3   5   0        499.07        541.92        21.01 o                         
   4   5   0          7.83          8.70         4.84 o                         
   5   5   0        223.17        236.32        13.44 o                         
   6   5   0        433.92        519.72        19.00 o                         
   7   5   0          2.35         -4.30         6.61 o                         
   8   5   0       8267.64       8315.08       240.37 o                         
   9   5   0         64.86         51.84        11.45 o                         
  -6   6   0       1475.24       1543.80        67.78 o                         
  -5   6   0          0.27          0.94         8.03 o                         
  -4   6   0          6.26         12.10        10.57 o                         
  -3   6   0       1978.92       2010.10        50.79 o                         
  -2   6   0          1.17          1.00         5.89 o                         
  -1   6   0          5.07         10.63         6.38 o                         
   0   6   0        377.21        372.51        17.84 o                         
   1   6   0          4.45          7.31         5.43 o                         
   2   6   0          1.04          6.55         5.70 o                         
   3   6   0       1000.36        976.96        29.54 o                         
   4   6   0          5.29          4.85         6.88 o                         
   5   6   0          4.27         -0.71         7.17 o                         
   6   6   0       1074.45       1061.27        39.07 o                         
   7   6   0          3.51          8.85         6.33 o                         
   8   6   0          1.60          6.12         8.37 o                         
   9   6   0        467.08        501.98        43.65 o                         
  -5   7   0       1060.81       1016.35        39.32 o                         
  -4   7   0          9.32         12.27        10.09 o                         
  -3   7   0        784.50        791.45        28.39 o                         
  -2   7   0        618.82        693.18        24.26 o                         
  -1   7   0          5.21          7.09         5.90 o                         
   0   7   0        689.84        693.80        21.72 o                         
   1   7   0         93.70         93.01         8.62 o                         
   2   7   0          3.90          7.48         6.19 o                         
   3   7   0        480.21        510.62        17.13 o                         
   4   7   0       7392.64       7596.23       138.48 o                         
   5   7   0          2.05          9.37         5.71 o                         
   6   7   0        408.44        479.46        32.16 o                         
   7   7   0          3.80          3.08         6.59 o                         
   8   7   0          5.27         31.53        15.23 o                         
   9   7   0         80.06         82.40        11.67 o                         
  -4   8   0        483.23        412.34        23.28 o                         
  -3   8   0         21.00         26.31         9.76 o                         
  -2   8   0          5.63         14.29         8.33 o                         
  -1   8   0         76.52         59.04        10.94 o                         
   0   8   0         33.43         30.27         7.36 o                         
   1   8   0          4.16          7.95         7.04 o                         
   2   8   0       1343.58       1392.30        33.42 o                         
   3   8   0         92.08         93.04         8.42 o                         
   4   8   0         12.28         11.00         5.54 o                         
   5   8   0       1211.29       1183.97        28.17 o                         
   6   8   0         63.33         66.59         8.43 o                         
   7   8   0          9.76          4.35         6.12 o                         
   8   8   0       3847.24       4004.57       161.77 o                         
   9   8   0         92.55        104.86        20.91 o                         
  -2   9   0          0.10         -7.73        18.11 o                         
  -1   9   0          3.26         15.51         7.97 o                         
   0   9   0       2643.98       2534.30        64.29 o                         
   1   9   0          0.03          3.36         6.38 o                         
   2   9   0          0.85          3.33         5.79 o                         
   3   9   0         32.47         38.51         6.48 o                         
   4   9   0          0.94          7.76         5.04 o                         
   5   9   0          0.45          0.06         4.56 o                         
   6   9   0       2975.16       3075.90        71.10 o                         
   7   9   0          1.10          1.70         7.39 o                         
   8   9   0          0.74         -7.72         7.72 o                         
   0  10   0        892.96        798.54        34.45 o                         
   1  10   0        247.68        261.18        14.11 o                         
   2  10   0         16.80         23.35         6.52 o                         
   3  10   0        196.86        190.16        12.90 o                         
   4  10   0       3745.51       3925.86        98.44 o                         
   5  10   0          1.63          7.16         7.00 o                         
   6  10   0          7.12          8.36         6.62 o                         
   3  11   0        241.79        180.81        11.98 o                         
   4  11   0          3.86          9.65        16.08 o                         
  -3 -11   1         55.65         41.82        12.87 o                         
  -7 -10   1          2.21         -9.65         9.65 o                         
  -6 -10   1          2.36         12.55         6.62 o                         
  -5 -10   1       1063.26       1030.88        28.37 o                         
  -4 -10   1          7.78          5.61         5.10 o                         
  -3 -10   1          2.15         -1.43         5.49 o                         
  -2 -10   1       3132.90       3357.63        91.06 o                         
  -1 -10   1          5.29          1.99         5.62 o                         
   0 -10   1          5.96          4.24         8.09 o                         
  -8  -9   1          6.52          7.15         8.51 o                         
  -7  -9   1         77.18         69.52         7.60 o                         
  -6  -9   1         11.96         13.69         5.10 o                         
  -5  -9   1          2.14         -0.34         4.63 o                         
  -4  -9   1        962.10        973.68        26.00 o                         
  -3  -9   1          1.10          3.59         5.45 o                         
  -2  -9   1        349.52        362.75        16.62 o                         
  -1  -9   1         80.50         99.45        10.04 o                         
   0  -9   1          8.62          0.62         6.31 o                         
   1  -9   1          5.36          0.64         7.75 o                         
   2  -9   1        255.81        257.93        21.52 o                         
  -9  -8   1       1116.33       1013.45        57.74 o                         
  -8  -8   1         38.98         34.52         9.75 o                         
  -7  -8   1          6.86         14.56         5.94 o                         
  -6  -8   1       2533.81       2576.51        65.04 o                         
  -5  -8   1        198.54        201.67        10.36 o                         
  -4  -8   1          7.33          7.14         5.34 o                         
  -3  -8   1         92.10         97.40         8.57 o                         
  -2  -8   1       1002.25       1035.86        28.40 o                         
  -1  -8   1          4.39          2.57         6.35 o                         
   0  -8   1        124.20        144.46        10.86 o                         
   1  -8   1          2.75         -6.66         6.66 o                         
   2  -8   1          6.73          3.52         7.87 o                         
   3  -8   1       1699.12       1722.24        55.94 o                         
   4  -8   1        384.25        417.50        26.58 o                         
  -9  -7   1         19.32         18.34         8.91 o                         
  -8  -7   1       2336.33       2398.39        73.68 o                         
  -7  -7   1          0.68          4.43         8.42 o                         
  -6  -7   1         12.09         25.73        23.57 o                         
  -5  -7   1       1661.34       1682.70        38.05 o                         
  -4  -7   1          5.86          2.93         5.45 o                         
  -3  -7   1         14.46         12.20         5.10 o                         
  -2  -7   1       1331.38       1274.36        29.57 o                         
  -1  -7   1          0.68          9.71         6.10 o                         
   0  -7   1          2.22          3.33         6.03 o                         
   1  -7   1       2634.29       2452.49        51.77 o                         
   2  -7   1          2.98         -0.69         6.78 o                         
   3  -7   1          5.14         25.51         8.95 o                         
   4  -7   1       1302.33       1282.48        46.15 o                         
   5  -7   1         37.99         55.72        10.55 o                         
  -9  -6   1          1.99         -1.05         9.38 o                         
  -8  -6   1         67.66        107.74        17.21 o                         
  -7  -6   1          3.95         -2.27         5.97 o                         
  -6  -6   1          5.17          8.24        12.62 o                         
  -5  -6   1         44.40         41.17         6.67 o                         
  -4  -6   1       1922.69       1976.61        41.04 o                         
  -3  -6   1          0.15         -0.57         5.19 o                         
  -2  -6   1       1607.70       1583.00        53.30 o                         
  -1  -6   1        183.15        211.77        16.97 o                         
   0  -6   1          3.53         -1.98         7.67 o                         
   1  -6   1       1168.92       1066.98        25.45 o                         
   2  -6   1        355.45        391.47        15.94 o                         
   3  -6   1          8.85          9.18         7.82 o                         
   4  -6   1         13.06         24.42        10.31 o                         
   5  -6   1        683.01        692.63        26.99 o                         
   6  -6   1         26.27         81.17        20.83 o                         
  -9  -5   1         11.56         22.95         9.19 o                         
  -8  -5   1        196.22        205.73        18.62 o                         
  -7  -5   1         11.14         10.32         7.68 o                         
  -6  -5   1       4908.52       5092.02       102.68 o                         
  -5  -5   1         45.39         48.15         6.64 o                         
  -4  -5   1          3.58         15.84         6.51 o                         
  -3  -5   1          8.95         19.44        13.01 o                         
  -2  -5   1         21.66         25.29        20.29 o                         
  -1  -5   1          1.00          1.57         4.49 o                         
   0  -5   1       5758.04       6213.28       160.94 o                         
   1  -5   1         91.00         79.28         8.93 o                         
   2  -5   1          8.42          6.68         6.41 o                         
   3  -5   1       1297.44       1267.98        32.58 o                         
   4  -5   1       1021.31       1017.12        31.49 o                         
   5  -5   1         15.69          7.40         9.74 o                         
   6  -5   1       1567.51       1538.61        40.52 o                         
   7  -5   1          3.64          3.50         7.31 o                         
 -10  -4   1          4.60          9.65        19.30 o                         
  -9  -4   1          7.81         -7.86         9.94 o                         
  -8  -4   1        857.08        941.25        47.24 o                         
  -7  -4   1          1.74         -8.69         8.69 o                         
  -6  -4   1          5.80         -3.04        25.73 o                         
  -5  -4   1        246.72        259.78        23.36 o                         
  -4  -4   1          3.77          2.18         7.21 o                         
  -3  -4   1          1.52          1.30        10.79 o                         
  -2  -4   1       6013.78       6047.80       216.04 o                         
  -1  -4   1          2.86         -3.05        15.93 o                         
   0  -4   1          3.45          1.93         2.68 o                         
   1  -4   1       2714.80       2839.22        75.96 o                         
   2  -4   1          8.33         -1.61         6.85 o                         
   3  -4   1          5.30          3.75         5.87 o                         
   4  -4   1      22793.42      22582.58       407.36 o                         
   5  -4   1          8.56          1.74         6.95 o                         
   6  -4   1          1.50          6.18         6.90 o                         
   7  -4   1         93.06        108.24         9.59 o                         
 -10  -3   1       3561.00       3776.91       189.08 o                         
  -9  -3   1          1.35        -12.31        12.31 o                         
  -8  -3   1          9.05         40.52        10.18 o                         
  -7  -3   1          3.32       1116.20      1180.53 o                         
  -6  -3   1         18.02        962.36       407.71 o                         
  -5  -3   1        177.16        198.18        13.84 o                         
  -4  -3   1        939.65        801.28        80.13 o                         
  -3  -3   1          1.93         -1.10         4.81 o                         
  -2  -3   1       2947.94       2672.51        87.33 o                         
  -1  -3   1       5856.49       5657.19       119.81 o                         
   0  -3   1          3.26          0.54         2.38 o                         
   1  -3   1        907.22        966.79        33.06 o                         
   2  -3   1      17861.12      19589.92       493.56 o                         
   3  -3   1          5.01          3.60         5.65 o                         
   4  -3   1       6409.35       6628.62       153.80 o                         
   5  -3   1       3633.45       3464.15        67.53 o                         
   6  -3   1          1.41         -2.29         6.37 o                         
   7  -3   1         51.29         47.75         8.33 o                         
   8  -3   1        659.98        620.03        24.35 o                         
 -10  -2   1         21.26         35.68        12.36 o                         
  -9  -2   1        188.92        214.20        21.86 o                         
  -8  -2   1          7.26          7.91         9.15 o                         
  -7  -2   1         18.26         36.54         8.03 o                         
  -6  -2   1       2414.39       2311.98        52.04 o                         
  -5  -2   1         87.90         84.65         6.37 o                         
  -4  -2   1         16.30        184.65       348.31 o                         
  -3  -2   1        321.24        333.59        85.81 o                         
  -2  -2   1      54801.96      54546.14      2687.67 o                         
  -1  -2   1          0.20         -2.33        11.03 o                         
   0  -2   1      39748.83      36931.37      1420.20 o                         
   1  -2   1          0.82          0.75         2.43 o                         
   2  -2   1          6.40         12.24        64.26 o                         
   3  -2   1        397.44        401.40        17.82 o                         
   4  -2   1       4776.47       4997.88       125.32 o                         
   5  -2   1         12.91          9.95         5.11 o                         
   6  -2   1       4033.75       4311.82        95.30 o                         
   7  -2   1        127.11        124.45        11.25 o                         
   8  -2   1         44.17         25.24         7.72 o                         
   9  -2   1        193.59        164.13        20.47 o                         
 -10  -1   1         18.15         12.87        11.37 o                         
  -9  -1   1          6.10         25.23        12.36 o                         
  -8  -1   1       4215.31       4272.52       112.87 o                         
  -7  -1   1          1.63          0.49         7.34 o                         
  -6  -1   1         15.43         13.85         5.85 o                         
  -5  -1   1       3712.91       3654.46        83.50 o                         
  -4  -1   1          0.27         -3.83        30.91 o                         
  -3  -1   1          2.26         -4.24        38.84 o                         
  -2  -1   1      38818.26      37454.90      1339.44 o                         
  -1  -1   1          0.17         -4.16         9.34 o                         
   0  -1   1          0.11         -0.90         1.21 o                         
   1  -1   1       1632.57       1627.23        37.52 o                         
   2  -1   1          5.45          2.18         8.81 o                         
   3  -1   1          0.20          0.28        32.97 o                         
   4  -1   1       1300.48       1420.07        38.23 o                         
   5  -1   1          6.84          8.29         6.60 o                         
   6  -1   1          6.55         -0.64         5.57 o                         
   7  -1   1       1910.60       1913.71        43.19 o                         
   8  -1   1          7.95         16.37         9.26 o                         
   9  -1   1          7.73         10.60        10.15 o                         
  -9   0   1          0.63          1.93        11.71 o                         
  -8   0   1        635.74        724.30        29.17 o                         
  -7   0   1        264.49        294.94        25.12 o                         
  -6   0   1         25.52          9.53        12.20 o                         
  -5   0   1         96.33         99.09         8.19 o                         
  -4   0   1      29980.12      28691.97       622.02 o                         
  -3   0   1          1.91          4.32        23.40 o                         
  -2   0   1       1810.71       1789.95        44.59 o                         
  -1   0   1        643.61        568.05        15.07 o                         
   1   0   1        218.57        199.42         9.23 o                         
   2   0   1       5297.37       5367.75       127.09 o                         
   3   0   1          3.69          0.46        30.09 o                         
   4   0   1      10167.85       9712.46       233.00 o                         
   5   0   1        283.98        318.43        15.39 o                         
   6   0   1         59.71         75.54        16.62 o                         
   7   0   1         90.66         78.68        13.32 o                         
   8   0   1       1869.79       1956.34        53.20 o                         
   9   0   1          1.79         -9.13         9.13 o                         
  -9   1   1        538.87        558.59        40.66 o                         
  -8   1   1        490.61        495.60        20.32 o                         
  -7   1   1         13.08         23.27         9.14 o                         
  -6   1   1        175.45        181.80        10.14 o                         
  -5   1   1        144.57        132.85         9.62 o                         
  -4   1   1         17.84          7.30        22.27 o                         
  -3   1   1       2521.95       2745.39       111.85 o                         
  -2   1   1         35.20         27.21        14.91 o                         
  -1   1   1          0.09          1.53         4.51 o                         
   0   1   1       5645.85       5636.54       217.18 o                         
   1   1   1         67.12         65.83        12.82 o                         
   2   1   1          2.97         -0.84        31.47 o                         
   3   1   1        286.45        331.25        83.90 o                         
   4   1   1          8.15         20.66        41.85 o                         
   5   1   1          1.26          4.77         4.95 o                         
   6   1   1       9050.96       9557.82       172.56 o                         
   7   1   1         32.71         22.37         8.29 o                         
   8   1   1         11.23         -3.41         7.97 o                         
   9   1   1         12.17         24.01        13.04 o                         
  10   1   1        380.64        413.18        30.65 o                         
  -9   2   1          4.66         16.73        12.87 o                         
  -8   2   1       1555.13       1491.47        45.74 o                         
  -7   2   1         15.82         12.11         7.82 o                         
  -6   2   1        136.05        320.54        62.22 o                         
  -5   2   1       1555.34       1534.22        30.00 o                         
  -4   2   1          0.27          6.28         5.37 o                         
  -3   2   1          0.02         -4.24        12.30 o                         
  -2   2   1      91928.89      95281.05      2853.31 o                         
  -1   2   1          2.33          3.03         2.88 o                         
   0   2   1          0.06         -2.57         2.88 o                         
   1   2   1         59.49         45.97        40.66 o                         
   2   2   1         11.01        -17.01        17.48 o                         
   3   2   1          2.44          0.29       106.59 o                         
   4   2   1       3153.35       2894.48        64.45 o                         
   5   2   1         20.22         10.83        16.99 o                         
   6   2   1          5.28          9.71         6.15 o                         
   7   2   1       2382.35       2473.20        58.74 o                         
   8   2   1         10.25         44.15        78.95 o                         
   9   2   1          2.12         12.27        10.21 o                         
  10   2   1       1316.86       1343.95        73.94 o                         
  -8   3   1        182.00        192.65        14.87 o                         
  -7   3   1       1737.13       1724.91        42.71 o                         
  -6   3   1          1.53          4.70         7.00 o                         
  -5   3   1        341.50        342.66        13.42 o                         
  -4   3   1        199.39        241.87        13.23 o                         
  -3   3   1          0.47         -5.15         5.63 o                         
  -2   3   1        808.33        896.69        26.43 o                         
  -1   3   1       2391.77       2709.38        77.33 o                         
   0   3   1          3.31          2.23         3.26 o                         
   1   3   1        189.21        239.23        13.40 o                         
   2   3   1       7468.09       7465.63       223.50 o                         
   3   3   1          0.15         -1.87       185.25 o                         
   4   3   1      10194.50      10243.90       203.75 o                         
   5   3   1        890.30        935.11        26.79 o                         
   6   3   1         26.93         76.13        18.50 o                         
   7   3   1        412.36        435.16        26.25 o                         
   8   3   1       5904.58       5957.52       162.60 o                         
   9   3   1         15.33         40.56        12.74 o                         
  10   3   1       1103.86       1004.40        50.68 o                         
  -7   4   1         10.01         21.82         7.29 o                         
  -6   4   1       4148.18       4086.04        86.56 o                         
  -5   4   1         85.53         80.37         9.65 o                         
  -4   4   1         35.54        100.98        16.21 o                         
  -3   4   1       3804.77       3749.84       120.55 o                         
  -2   4   1        173.36        226.69        10.82 o                         
  -1   4   1          0.53         -3.65         3.65 o                         
   0   4   1        451.49        297.98        13.91 o                         
   1   4   1          3.01         -0.02        18.59 o                         
   2   4   1          4.94          7.66         9.42 o                         
   3   4   1        248.54        273.74        24.91 o                         
   4   4   1        637.26        699.12        43.70 o                         
   5   4   1          1.51          1.21        10.83 o                         
   6   4   1        256.29        337.89        20.14 o                         
   7   4   1         61.67         70.55        11.08 o                         
   8   4   1          0.97         -1.34         8.59 o                         
   9   4   1         93.26        107.94        20.14 o                         
  10   4   1        139.38        122.64        51.47 o                         
  -7   5   1          1.79         -7.52         8.63 o                         
  -6   5   1         13.18         32.08         8.09 o                         
  -5   5   1       4160.60       3982.13       108.30 o                         
  -4   5   1          1.73         -4.03         7.14 o                         
  -3   5   1          7.29          5.14         6.03 o                         
  -2   5   1      25012.36      24323.80       543.34 o                         
  -1   5   1          2.12          7.39         5.80 o                         
   0   5   1          2.42         -2.31         4.82 o                         
   1   5   1       5582.54       5631.22       175.11 o                         
   2   5   1         10.10         13.58        17.76 o                         
   3   5   1          6.03          7.02         8.11 o                         
   4   5   1      25752.33      25425.27       494.35 o                         
   5   5   1          0.05         -4.54         4.54 o                         
   6   5   1          8.92          3.68         5.72 o                         
   7   5   1        678.15        747.33        29.99 o                         
   8   5   1         72.98        170.98        23.81 o                         
   9   5   1          2.97          2.52         8.49 o                         
  -6   6   1          7.59         10.57        10.92 o                         
  -5   6   1         22.06         40.93         9.03 o                         
  -4   6   1        138.12        171.12        17.33 o                         
  -3   6   1          3.40          9.31         8.05 o                         
  -2   6   1        499.09        484.33        16.03 o                         
  -1   6   1          5.50         16.76         6.87 o                         
   0   6   1          0.51         -7.35         7.35 o                         
   1   6   1        345.38        344.56        17.98 o                         
   2   6   1       3566.58       3713.02       109.21 o                         
   3   6   1          2.01          1.13        10.17 o                         
   4   6   1       1398.17       1535.12        41.46 o                         
   5   6   1        371.26        397.58        16.43 o                         
   6   6   1          2.68         12.63         7.19 o                         
   7   6   1         64.53         63.87        11.58 o                         
   8   6   1        304.21        333.97        24.45 o                         
   9   6   1         12.62         12.60        19.65 o                         
  -5   7   1        275.83        292.74        22.57 o                         
  -4   7   1         71.10        363.50        54.69 o                         
  -3   7   1         88.42         94.38        11.00 o                         
  -2   7   1        535.10        575.30        22.20 o                         
  -1   7   1         12.82          4.14         5.81 o                         
   0   7   1       8516.00       8404.13       156.18 o                         
   1   7   1        146.42        177.62         9.86 o                         
   2   7   1         11.98         16.56         5.30 o                         
   3   7   1          3.57          5.54         5.32 o                         
   4   7   1        765.82        822.84        26.07 o                         
   5   7   1          2.93         -3.80         7.68 o                         
   6   7   1       6128.62       6064.57       129.43 o                         
   7   7   1         20.05         15.45         6.57 o                         
   8   7   1          5.71         -0.09         7.11 o                         
   9   7   1          5.11         -7.07         7.07 o                         
  -4   8   1          0.07          6.84        10.41 o                         
  -3   8   1          2.68          7.96         8.89 o                         
  -2   8   1       3210.52       3008.63        79.49 o                         
  -1   8   1          0.11          6.14         7.29 o                         
   0   8   1          7.80          4.92         6.16 o                         
   1   8   1        134.14        144.78        10.79 o                         
   2   8   1          8.01          9.56         5.74 o                         
   3   8   1          2.71          8.98         5.77 o                         
   4   8   1       3619.39       3440.04        74.13 o                         
   5   8   1          2.27         14.93         5.52 o                         
   6   8   1          0.73         -5.37         5.37 o                         
   7   8   1        206.26        212.29        14.24 o                         
   8   8   1         59.79         99.20        17.79 o                         
   9   8   1          2.19          8.04         8.27 o                         
  -2   9   1        247.22        238.86        26.35 o                         
  -1   9   1         25.12         33.26         8.25 o                         
   0   9   1          2.21         14.11         6.75 o                         
   1   9   1        331.44        338.91        17.87 o                         
   2   9   1       3201.10       3268.68        72.68 o                         
   3   9   1          2.14         -5.14         5.14 o                         
   4   9   1        168.01        175.66        10.18 o                         
   5   9   1          0.49          3.32         4.92 o                         
   6   9   1         10.70         22.73         5.95 o                         
   7   9   1         70.83         71.35         7.40 o                         
   8   9   1         18.68         22.67        10.58 o                         
   0  10   1       2499.83       2537.20        91.73 o                         
   1  10   1          1.55          2.54         5.79 o                         
   2  10   1         19.37         24.06         6.20 o                         
   3  10   1       1786.07       1834.10        53.59 o                         
   4  10   1        103.44        105.71         8.52 o                         
   5  10   1          1.88         -3.43         4.93 o                         
   6  10   1       1026.26        956.34        54.47 o                         
   7  10   1          1.92          0.46         7.72 o                         
   3  11   1          0.51         -2.14         7.43 o                         
   4  11   1        836.89        736.21        42.06 o                         
  -7 -10   2         67.00         54.55        10.05 o                         
  -6 -10   2        847.75        871.38        34.51 o                         
  -5 -10   2          5.87          3.06         6.59 o                         
  -4 -10   2        624.87        621.74        20.95 o                         
  -3 -10   2        443.74        440.87        16.43 o                         
  -2 -10   2          2.71          3.70         6.53 o                         
  -1 -10   2         94.89         91.33        13.67 o                         
   0 -10   2       1652.67       1756.68        65.93 o                         
  -8  -9   2        173.97        217.17        22.52 o                         
  -7  -9   2         12.02         11.26         5.37 o                         
  -6  -9   2          1.69         -2.33         5.25 o                         
  -5  -9   2         59.79         70.11         6.77 o                         
  -4  -9   2        274.91        278.24        12.73 o                         
  -3  -9   2         13.76         14.90         5.73 o                         
  -2  -9   2        131.12        140.08        10.57 o                         
  -1  -9   2        140.04        150.74        11.31 o                         
   0  -9   2          1.17          3.24         6.38 o                         
   1  -9   2        733.66        754.54        28.25 o                         
   2  -9   2        732.30        711.08        34.11 o                         
  -9  -8   2          3.59         -3.22         9.65 o                         
  -8  -8   2         14.42         31.28         7.97 o                         
  -7  -8   2        623.45        602.33        24.87 o                         
  -6  -8   2         12.60         16.72         6.40 o                         
  -5  -8   2          0.87          5.16         5.27 o                         
  -4  -8   2       3169.09       3237.98        65.06 o                         
  -3  -8   2          0.89          1.80         5.19 o                         
  -2  -8   2          2.00          7.73         5.69 o                         
  -1  -8   2        635.37        640.57        21.59 o                         
   0  -8   2          0.83         -4.53         7.90 o                         
   1  -8   2          4.12          3.53         6.73 o                         
   2  -8   2       3195.26       3153.72        78.77 o                         
   3  -8   2         26.07         32.32        11.81 o                         
   4  -8   2          0.84          4.46         9.45 o                         
  -9  -7   2        323.45        349.80        29.31 o                         
  -8  -7   2         15.85         14.76        10.06 o                         
  -7  -7   2          2.93         10.99         7.14 o                         
  -6  -7   2       3417.92       3429.66        77.03 o                         
  -5  -7   2          0.50         -2.76         6.57 o                         
  -4  -7   2       3069.37       3142.36        64.59 o                         
  -3  -7   2       1972.92       1906.38        42.05 o                         
  -2  -7   2          1.46          1.79         4.85 o                         
  -1  -7   2          8.96          6.51         5.63 o                         
   0  -7   2         65.82         90.00         8.64 o                         
   1  -7   2          6.89          5.62         7.95 o                         
   2  -7   2         73.11         63.53         8.83 o                         
   3  -7   2       1609.73       1577.98        43.15 o                         
   4  -7   2          8.24         30.39        10.21 o                         
   5  -7   2          0.41          5.59         7.04 o                         
  -9  -6   2          0.43          0.89        12.07 o                         
  -8  -6   2       3088.80       3047.56       103.54 o                         
  -7  -6   2          1.50          4.34         9.81 o                         
  -6  -6   2          6.14         10.47        14.27 o                         
  -5  -6   2         11.91          4.69        11.15 o                         
  -4  -6   2         72.32        109.22         7.86 o                         
  -3  -6   2          0.52          1.36         5.48 o                         
  -2  -6   2       2852.48       3377.85       110.32 o                         
  -1  -6   2        398.88        324.15        24.05 o                         
   0  -6   2          4.46          8.34         6.36 o                         
   1  -6   2       1121.76       1116.42        26.62 o                         
   2  -6   2        807.69        825.50        25.82 o                         
   3  -6   2          2.20         -7.01         7.01 o                         
   4  -6   2       2295.92       2354.57        63.23 o                         
   5  -6   2        196.95        212.60        14.04 o                         
   6  -6   2          0.09          6.71        10.64 o                         
  -9  -5   2          0.35         -9.35         9.68 o                         
  -8  -5   2         15.66         41.49        10.55 o                         
  -7  -5   2        317.39        351.20        19.46 o                         
  -6  -5   2          3.18         -1.28         5.45 o                         
  -5  -5   2          2.39          6.45         6.18 o                         
  -4  -5   2        824.52        697.82        25.02 o                         
  -3  -5   2          2.10          2.07         5.51 o                         
  -2  -5   2          3.57          0.92        45.22 o                         
  -1  -5   2        553.44        525.74        30.65 o                         
   0  -5   2          0.54          4.33         3.91 o                         
   1  -5   2          1.68         11.09         6.07 o                         
   2  -5   2      13151.85      12581.66       238.88 o                         
   3  -5   2         11.04         15.43         7.37 o                         
   4  -5   2          6.40          3.71         7.27 o                         
   5  -5   2        692.42        735.64        27.16 o                         
   6  -5   2         29.55         45.68         8.21 o                         
   7  -5   2          4.33          2.56         7.09 o                         
 -10  -4   2          5.36          3.22        19.30 o                         
  -9  -4   2          4.80         16.81        11.44 o                         
  -8  -4   2          6.10          9.91        12.47 o                         
  -7  -4   2         69.63         54.50        12.50 o                         
  -6  -4   2        126.64        120.72        12.11 o                         
  -5  -4   2          4.80          6.13         4.95 o                         
  -4  -4   2        798.38        859.24        32.07 o                         
  -3  -4   2        339.03        351.33        22.65 o                         
  -2  -4   2          3.09       3010.51      1694.88 o                         
  -1  -4   2         63.40         66.25        22.24 o                         
   0  -4   2      31459.80      33034.54       826.87 o                         
   1  -4   2          4.57          8.34         3.26 o                         
   2  -4   2        546.39        589.39        24.06 o                         
   3  -4   2       2058.70       2131.88        65.47 o                         
   4  -4   2         48.11         62.41         8.61 o                         
   5  -4   2        488.56        532.52        20.36 o                         
   6  -4   2         61.49         80.87         9.17 o                         
   7  -4   2          1.28          2.63         6.69 o                         
 -10  -3   2         37.36         14.60        19.30 o                         
  -9  -3   2          1.08         -0.63        15.82 o                         
  -8  -3   2       1961.41       2025.41        64.36 o                         
  -7  -3   2        124.91        141.49        13.64 o                         
  -6  -3   2          0.47          5.41        19.20 o                         
  -5  -3   2       3411.94       3482.94        66.70 o                         
  -4  -3   2      10879.82      11240.40       224.26 o                         
  -3  -3   2          0.01         -1.40        12.60 o                         
  -2  -3   2       2215.92       2238.34        67.42 o                         
  -1  -3   2        668.83        678.11        20.97 o                         
   0  -3   2          5.08          0.59         3.37 o                         
   1  -3   2       6617.31       7107.41       195.33 o                         
   2  -3   2       3905.92       4050.96        98.48 o                         
   3  -3   2          5.72          4.48         5.14 o                         
   4  -3   2       6923.28       6743.58       131.44 o                         
   5  -3   2       1227.06       1262.16        30.78 o                         
   6  -3   2          1.02         -2.71         7.16 o                         
   7  -3   2       1727.85       1745.62        42.30 o                         
   8  -3   2        511.48        525.08        29.50 o                         
 -10  -2   2       1765.72       1783.05        94.45 o                         
  -9  -2   2          3.01          5.78        10.32 o                         
  -8  -2   2         16.70         55.45        16.64 o                         
  -7  -2   2       2032.74       1971.99        49.04 o                         
  -6  -2   2          5.37         -0.81        11.85 o                         
  -5  -2   2          6.77         -6.81        19.39 o                         
  -4  -2   2      24151.61      23295.57       512.34 o                         
  -3  -2   2          0.61        -25.74       514.39 o                         
  -2  -2   2          7.61          4.60        11.15 o                         
  -1  -2   2          5.54         56.91       315.24 o                         
   0  -2   2          4.13         -1.98         7.00 o                         
   1  -2   2          1.18         -3.19         3.32 o                         
   2  -2   2      39546.44      39568.35      1106.73 o                         
   3  -2   2          6.10         -2.81         4.51 o                         
   4  -2   2          2.40          2.35         8.31 o                         
   5  -2   2        335.35        353.27        13.02 o                         
   6  -2   2         23.96         36.68         8.56 o                         
   7  -2   2          5.84         17.20         8.35 o                         
   8  -2   2       3243.61       3117.54        81.62 o                         
   9  -2   2          7.28          4.83        13.65 o                         
 -10  -1   2        492.26        458.67        72.40 o                         
  -9  -1   2        864.11        901.30        41.76 o                         
  -8  -1   2         15.88         10.32         8.85 o                         
  -7  -1   2        119.57        112.32        32.25 o                         
  -6  -1   2       2232.65       2498.00        53.99 o                         
  -5  -1   2          1.02         11.11        16.30 o                         
  -4  -1   2       3737.14       3691.62       127.63 o                         
  -3  -1   2       1061.51       1169.77       138.97 o                         
  -2  -1   2          0.72         -0.88        75.08 o                         
  -1  -1   2         19.47         19.71         7.72 o                         
   0  -1   2      21201.76      22195.49      1477.43 o                         
   1  -1   2          0.55          1.94        10.47 o                         
   2  -1   2        382.81        383.73        39.35 o                         
   3  -1   2       3841.33       3797.70       109.79 o                         
   4  -1   2          1.08          0.45        25.33 o                         
   5  -1   2        158.75        155.48         9.94 o                         
   6  -1   2         30.53         26.05         6.38 o                         
   7  -1   2         12.70         33.86         7.60 o                         
   8  -1   2        224.04        251.51        14.92 o                         
   9  -1   2        163.13        161.94        16.32 o                         
  -9   0   2          2.17         -8.58         8.58 o                         
  -8   0   2       1417.73       1529.26        46.02 o                         
  -7   0   2        166.98        162.31        12.82 o                         
  -6   0   2         37.70         85.05        13.30 o                         
  -5   0   2        584.09        664.63        22.24 o                         
  -4   0   2       1147.68       1185.03        34.77 o                         
  -3   0   2          2.02         -3.65        16.57 o                         
  -2   0   2      36296.30      35275.66      1775.66 o                         
  -1   0   2         98.26         96.88         7.21 o                         
   0   0   2          0.04          0.00         2.27 o                         
   1   0   2        289.53        265.14        10.16 o                         
   2   0   2      12310.76      11778.85       257.40 o                         
   3   0   2          2.14        945.71       923.19 o                         
   4   0   2       3384.41       3459.84        97.50 o                         
   5   0   2        198.15        261.57        13.11 o                         
   6   0   2         14.61          0.11         7.73 o                         
   7   0   2        489.16        561.05        23.76 o                         
   8   0   2        502.10        557.55        24.57 o                         
   9   0   2          5.24          4.09        10.31 o                         
  -9   1   2         15.78         11.53        18.11 o                         
  -8   1   2         11.33         22.51         8.28 o                         
  -7   1   2       1682.99       1742.20        40.12 o                         
  -6   1   2          6.00          5.66         8.19 o                         
  -5   1   2          9.39          4.09         4.95 o                         
  -4   1   2       3831.69       4334.88       102.92 o                         
  -3   1   2          0.33        148.30       648.17 o                         
  -2   1   2          2.20         -1.08        12.26 o                         
  -1   1   2       2063.57       2038.32        46.54 o                         
   0   1   2          0.23          0.63         6.98 o                         
   1   1   2          0.27          2.61         9.94 o                         
   2   1   2      88593.09      88451.86      3025.15 o                         
   3   1   2          0.96         -3.32        14.12 o                         
   4   1   2          0.69        939.28      2129.14 o                         
   5   1   2       2264.68       2347.16        58.69 o                         
   6   1   2         45.02         81.42        21.20 o                         
   7   1   2          4.33         12.88        26.00 o                         
   8   1   2       5486.65       5493.59       132.44 o                         
   9   1   2          2.65         16.06        12.61 o                         
  10   1   2         12.16         24.13        11.37 o                         
  -9   2   2        190.91        153.23        18.20 o                         
  -8   2   2          9.69          5.78         9.53 o                         
  -7   2   2        757.45        820.48        27.59 o                         
  -6   2   2      33570.04      34018.46       610.02 o                         
  -5   2   2          7.09          3.08         4.88 o                         
  -4   2   2       1677.42       1613.14        47.88 o                         
  -3   2   2        604.32        583.06        23.00 o                         
  -2   2   2          3.17          8.29        17.57 o                         
  -1   2   2          7.85          8.31         3.67 o                         
   0   2   2       5625.30       5357.11       179.66 o                         
   1   2   2          0.43         -0.13         3.57 o                         
   2   2   2      17835.13      17731.50       461.71 o                         
   3   2   2        527.22        530.48       101.32 o                         
   4   2   2          1.27        746.28      1508.63 o                         
   5   2   2        141.77        158.38         7.93 o                         
   6   2   2       2834.75       2998.74        65.25 o                         
   7   2   2         16.91         22.26        11.18 o                         
   8   2   2        589.09        634.46        35.42 o                         
   9   2   2         97.14         97.93        15.03 o                         
  10   2   2         10.54         51.22        17.69 o                         
  -8   3   2        511.74        505.68        25.07 o                         
  -7   3   2        606.61        634.38        23.96 o                         
  -6   3   2          2.38          3.85         7.14 o                         
  -5   3   2        967.37        943.77        23.50 o                         
  -4   3   2         73.48         86.68         8.71 o                         
  -3   3   2          0.88         -0.43         4.80 o                         
  -2   3   2       2375.59       2562.23        68.44 o                         
  -1   3   2        821.80        919.22        29.32 o                         
   0   3   2          6.45         -3.26         3.26 o                         
   1   3   2        557.28        632.54        46.84 o                         
   2   3   2       2532.37       2490.17        92.46 o                         
   3   3   2          0.25          3.38        28.01 o                         
   4   3   2      30053.58      30514.51       549.79 o                         
   5   3   2        304.09        358.97        25.39 o                         
   6   3   2         18.52          6.42        14.72 o                         
   7   3   2       1210.32       1182.32        90.69 o                         
   8   3   2       2020.54       2192.33        81.14 o                         
   9   3   2          5.67          4.18        12.96 o                         
  10   3   2       3237.26       3305.76       165.12 o                         
  -7   4   2        902.65        827.17        25.64 o                         
  -6   4   2          4.02         30.18         7.57 o                         
  -5   4   2          5.54         -1.17         6.65 o                         
  -4   4   2      21484.09      21575.24       353.00 o                         
  -3   4   2          0.49          3.90         6.64 o                         
  -2   4   2          0.09          7.72         5.75 o                         
  -1   4   2       1001.08       1004.33        30.22 o                         
   0   4   2          1.24         -3.93         3.93 o                         
   1   4   2          0.43         -2.08        19.06 o                         
   2   4   2      10149.68      10435.26       373.94 o                         
   3   4   2          6.26         -7.22        26.94 o                         
   4   4   2          3.52         14.60        52.13 o                         
   5   4   2        374.63        403.98        19.71 o                         
   6   4   2          1.18         14.22        15.91 o                         
   7   4   2          3.57          5.58         8.21 o                         
   8   4   2        514.34        615.42        33.96 o                         
   9   4   2          1.39          8.07        13.42 o                         
  10   4   2          2.30          1.07        14.39 o                         
  -7   5   2          1.04         -4.35         8.15 o                         
  -6   5   2        512.31        591.63        23.74 o                         
  -5   5   2          5.72          7.07         9.33 o                         
  -4   5   2        388.89        404.39        17.91 o                         
  -3   5   2          4.11         16.06         6.68 o                         
  -2   5   2         20.49          8.45         7.72 o                         
  -1   5   2        267.91        263.29        15.06 o                         
   0   5   2       5751.20       5418.38       151.72 o                         
   1   5   2          5.11         11.81         5.17 o                         
   2   5   2      12735.05      12578.81       310.67 o                         
   3   5   2       1165.47       1138.95        34.42 o                         
   4   5   2         12.08          8.16         7.34 o                         
   5   5   2         30.39         28.16         6.31 o                         
   6   5   2       6761.56       6780.94       133.52 o                         
   7   5   2          5.04          9.03         9.50 o                         
   8   5   2       1052.75       1160.71        57.08 o                         
   9   5   2        229.87        239.36        20.01 o                         
  -6   6   2          2.75          4.04        16.12 o                         
  -5   6   2        398.54        408.13        18.93 o                         
  -4   6   2        215.61        230.47        20.67 o                         
  -3   6   2          1.89         -1.50         7.77 o                         
  -2   6   2       6136.66       6070.87       101.56 o                         
  -1   6   2        635.97        670.97        22.38 o                         
   0   6   2         14.16          1.60         7.27 o                         
   1   6   2        969.77       1078.19        36.15 o                         
   2   6   2        619.94        690.46        28.07 o                         
   3   6   2          7.35          5.38         5.12 o                         
   4   6   2        884.79       1018.85        27.95 o                         
   5   6   2          0.67          7.35         6.15 o                         
   6   6   2         15.41          8.14        11.00 o                         
   7   6   2        103.93         95.82         9.82 o                         
   8   6   2        475.80        515.19        42.72 o                         
   9   6   2          4.06          8.06        10.13 o                         
  -5   7   2          7.94          9.94         9.68 o                         
  -4   7   2      10819.01      10735.17       276.21 o                         
  -3   7   2          5.44          3.65         8.30 o                         
  -2   7   2         24.12         19.38         7.08 o                         
  -1   7   2       1278.57       1235.25        26.61 o                         
   0   7   2          3.97          8.82         6.12 o                         
   1   7   2          0.81          3.30         5.31 o                         
   2   7   2      11840.86      11577.98       211.96 o                         
   3   7   2          2.78          0.56         4.46 o                         
   4   7   2         21.42         14.59         7.62 o                         
   5   7   2        907.54        943.78        25.90 o                         
   6   7   2         24.58         56.22        14.31 o                         
   7   7   2          0.20         -4.15         5.71 o                         
   8   7   2       2972.45       2848.31        82.20 o                         
   9   7   2          0.43         -7.36         7.36 o                         
  -4   8   2         11.16         16.08        10.36 o                         
  -3   8   2        155.36        121.28        11.98 o                         
  -2   8   2         18.87         18.46         8.45 o                         
  -1   8   2        750.20        735.00        25.05 o                         
   0   8   2       3406.01       3427.71        81.37 o                         
   1   8   2          0.66          0.14         5.95 o                         
   2   8   2       2066.73       2077.59        48.26 o                         
   3   8   2       1289.67       1262.69        32.13 o                         
   4   8   2          8.64         10.85         6.21 o                         
   5   8   2        158.95        170.98        10.11 o                         
   6   8   2        122.47        137.92        10.30 o                         
   7   8   2          4.09         -0.06         8.45 o                         
   8   8   2       1230.36       1150.40        42.53 o                         
   9   8   2         18.99          4.83         8.27 o                         
  -2   9   2       4141.05       3787.11       187.94 o                         
  -1   9   2         55.14         72.36        11.72 o                         
   0   9   2          9.80         21.81         8.48 o                         
   1   9   2         11.93          3.17         7.45 o                         
   2   9   2         25.92         25.63         6.76 o                         
   3   9   2          0.54          0.94         5.00 o                         
   4   9   2       1634.81       1688.39        39.96 o                         
   5   9   2         15.19         21.59         5.40 o                         
   6   9   2          4.68          2.84         5.17 o                         
   7   9   2         23.02         28.01         6.88 o                         
   8   9   2         19.05         12.39         6.96 o                         
   0  10   2         17.50         27.83        10.35 o                         
   1  10   2          2.83          3.61         6.07 o                         
   2  10   2       4500.20       4597.65       122.77 o                         
   3  10   2          0.89          3.59         5.59 o                         
   4  10   2         11.83          6.71         5.45 o                         
   5  10   2        329.89        339.49        14.69 o                         
   6  10   2          3.27          8.61         8.91 o                         
   7  10   2          1.04          7.51         8.63 o                         
   3  11   2         81.56         79.87        14.28 o                         
   4  11   2          4.67         -6.43        11.26 o                         
  -7 -10   3        866.22        711.32        61.15 o                         
  -6 -10   3       1101.17       1042.34        38.14 o                         
  -5 -10   3          8.47          0.15         5.09 o                         
  -4 -10   3       2700.29       2698.94        65.66 o                         
  -3 -10   3        168.99        157.99         9.40 o                         
  -2 -10   3          5.63          8.62         6.01 o                         
  -1 -10   3          4.32          5.61         8.39 o                         
   0 -10   3       1563.11       1309.40        81.57 o                         
  -8  -9   3          3.18          4.42         8.27 o                         
  -7  -9   3         10.56          8.94         5.59 o                         
  -6  -9   3        825.60        824.30        25.70 o                         
  -5  -9   3          0.31         -3.98         4.81 o                         
  -4  -9   3          4.25          0.32         5.16 o                         
  -3  -9   3        918.05        883.39        27.54 o                         
  -2  -9   3          2.05          4.92         5.50 o                         
  -1  -9   3          2.93          5.88         6.07 o                         
   0  -9   3       1089.45       1198.54        34.89 o                         
   1  -9   3          4.90         10.38         8.77 o                         
   2  -9   3         12.95          4.27        10.30 o                         
  -9  -8   3          2.36         11.26         9.10 o                         
  -8  -8   3       1264.15       1343.14        54.82 o                         
  -7  -8   3          4.68          4.33         6.42 o                         
  -6  -8   3       2484.49       2443.19        59.43 o                         
  -5  -8   3        123.30        137.13        10.12 o                         
  -4  -8   3          1.63          6.49         5.11 o                         
  -3  -8   3         37.80         37.68         6.72 o                         
  -2  -8   3       3032.32       3048.70        73.35 o                         
  -1  -8   3          6.78          4.07         5.98 o                         
   0  -8   3         50.47         53.85         8.08 o                         
   1  -8   3        471.66        512.53        20.16 o                         
   2  -8   3         10.45         18.66         7.92 o                         
   3  -8   3         36.45         13.98        12.06 o                         
   4  -8   3        230.86        255.20        18.06 o                         
  -9  -7   3         42.89         38.60        17.69 o                         
  -8  -7   3         23.50         35.65        10.97 o                         
  -7  -7   3       1213.05       1160.31        36.50 o                         
  -6  -7   3        894.28        928.21        27.59 o                         
  -5  -7   3          6.57          7.08        10.41 o                         
  -4  -7   3         99.89        122.28         8.35 o                         
  -3  -7   3        524.46        558.84        18.33 o                         
  -2  -7   3         15.47         17.25         5.04 o                         
  -1  -7   3       3501.88       3423.58        63.31 o                         
   0  -7   3       4249.42       4026.50        82.33 o                         
   1  -7   3         10.08          8.15         7.27 o                         
   2  -7   3       8558.77       8755.81       175.31 o                         
   3  -7   3        802.12        760.87        28.74 o                         
   4  -7   3         13.79          3.52         9.23 o                         
   5  -7   3          0.17          1.43         7.91 o                         
  -9  -6   3         72.64         79.08        14.14 o                         
  -8  -6   3          5.20          7.41         8.27 o                         
  -7  -6   3          0.05         -1.91         7.23 o                         
  -6  -6   3       2221.61       2337.08        55.28 o                         
  -5  -6   3          3.38         -3.16         9.06 o                         
  -4  -6   3          0.29          4.48         5.00 o                         
  -3  -6   3        337.11        407.24        33.74 o                         
  -2  -6   3          0.77         -3.83         5.41 o                         
  -1  -6   3          1.64          2.14         5.77 o                         
   0  -6   3       5863.99       5779.67       113.85 o                         
   1  -6   3          4.42          2.40         5.79 o                         
   2  -6   3          1.23          3.28         6.71 o                         
   3  -6   3        150.67        153.72        13.64 o                         
   4  -6   3         18.46         23.86         8.54 o                         
   5  -6   3          6.85         15.28         7.72 o                         
   6  -6   3        176.23        181.34        13.78 o                         
  -9  -5   3         27.67         48.48        13.26 o                         
  -8  -5   3       2708.67       2800.54        90.92 o                         
  -7  -5   3          0.91         -7.86        18.35 o                         
  -6  -5   3       2244.47       2389.45        52.76 o                         
  -5  -5   3       1502.40       1443.88        32.44 o                         
  -4  -5   3          9.41          4.32        10.30 o                         
  -3  -5   3        213.69        222.74        15.86 o                         
  -2  -5   3       2385.78       2572.36        78.13 o                         
  -1  -5   3          6.77          5.36         9.29 o                         
   0  -5   3        196.77        231.53        14.07 o                         
   1  -5   3          2.83         -1.89         6.27 o                         
   2  -5   3          4.73         -2.41         5.96 o                         
   3  -5   3          1.40         -6.89         6.92 o                         
   4  -5   3       3095.55       3085.41        64.13 o                         
   5  -5   3          5.10          2.58         7.05 o                         
   6  -5   3       2624.31       2730.83        62.32 o                         
   7  -5   3         72.77         71.77         9.82 o                         
 -10  -4   3        136.63        109.37        28.95 o                         
  -9  -4   3         15.67         27.38        12.52 o                         
  -8  -4   3          1.49          4.42        14.87 o                         
  -7  -4   3        811.62        851.64        48.20 o                         
  -6  -4   3         42.09         39.76        19.40 o                         
  -5  -4   3          0.41          7.08         4.90 o                         
  -4  -4   3        725.31        762.06        24.13 o                         
  -3  -4   3         14.84          6.33        17.56 o                         
  -2  -4   3          6.54       1665.93      1833.20 o                         
  -1  -4   3        877.33        897.29        23.34 o                         
   0  -4   3       2247.92       2302.00        57.31 o                         
   1  -4   3          1.21         -0.80         3.55 o                         
   2  -4   3         30.53        101.63         9.46 o                         
   3  -4   3       2000.98       1968.63        60.83 o                         
   4  -4   3         16.93         -2.91         5.47 o                         
   5  -4   3        902.93        980.30        28.90 o                         
   6  -4   3         31.86         26.67         7.50 o                         
   7  -4   3         10.93         10.70         8.15 o                         
 -10  -3   3          2.43         12.87        19.30 o                         
  -9  -3   3         31.38         22.16        11.62 o                         
  -8  -3   3         13.98         51.11        14.24 o                         
  -7  -3   3          0.23         -3.13         8.39 o                         
  -6  -3   3        468.26        514.51        27.66 o                         
  -5  -3   3          0.06          4.43        12.00 o                         
  -4  -3   3         36.32         -3.91        24.77 o                         
  -3  -3   3        861.54        823.45        34.86 o                         
  -2  -3   3          6.94          6.58        19.74 o                         
  -1  -3   3          2.78          9.49        61.58 o                         
   0  -3   3      14195.54      14682.07       273.01 o                         
   1  -3   3          8.56          4.05         3.84 o                         
   2  -3   3          0.86         -0.27         9.92 o                         
   3  -3   3        869.72        901.23        29.08 o                         
   4  -3   3         10.36          7.51        10.09 o                         
   5  -3   3          6.61          3.92         6.50 o                         
   6  -3   3        269.24        329.96        15.06 o                         
   7  -3   3         20.97         27.82         7.53 o                         
   8  -3   3          6.67         11.74         7.21 o                         
 -10  -2   3         16.02         -9.29        11.26 o                         
  -9  -2   3        219.73        223.82        24.01 o                         
  -8  -2   3       2976.42       2855.81        84.76 o                         
  -7  -2   3          1.95         -3.99         7.07 o                         
  -6  -2   3       1157.47       1246.18        37.20 o                         
  -5  -2   3        199.84        235.78        23.59 o                         
  -4  -2   3          2.08          8.93        29.87 o                         
  -3  -2   3         38.88        696.84       708.98 o                         
  -2  -2   3      95990.12      93624.98      4904.93 o                         
  -1  -2   3          0.35         -0.89        11.53 o                         
   0  -2   3        168.14        193.14        17.99 o                         
   1  -2   3       2614.97       2489.08        60.66 o                         
   2  -2   3          7.99          3.21        54.58 o                         
   3  -2   3          7.51          3.95         7.67 o                         
   4  -2   3       1769.03       1866.72        47.32 o                         
   5  -2   3          2.17          4.68         7.21 o                         
   6  -2   3         60.16         39.43         9.69 o                         
   7  -2   3         21.07         20.17         8.50 o                         
   8  -2   3         17.80         51.97        10.23 o                         
   9  -2   3          0.15          4.97        11.17 o                         
 -10  -1   3          9.56          9.65        16.08 o                         
  -9  -1   3        452.48        534.95        46.90 o                         
  -8  -1   3          6.14         16.83         9.51 o                         
  -7  -1   3       2372.55       2424.62        58.41 o                         
  -6  -1   3         13.98         12.95         6.64 o                         
  -5  -1   3          2.07         12.87         5.59 o                         
  -4  -1   3       3804.41       3953.77        87.58 o                         
  -3  -1   3         19.04         21.16        13.40 o                         
  -2  -1   3          2.38          4.32        25.02 o                         
  -1  -1   3        272.79        235.82         8.39 o                         
   0  -1   3      12022.08      11383.32       309.07 o                         
   1  -1   3          0.18         -1.35        15.02 o                         
   2  -1   3        158.24        154.87         8.71 o                         
   3  -1   3       1285.00       1433.19       115.30 o                         
   4  -1   3          2.23          1.49        39.90 o                         
   5  -1   3        408.89        497.17        18.82 o                         
   6  -1   3        196.80        228.82        12.25 o                         
   7  -1   3          2.17         -5.70         6.62 o                         
   8  -1   3       2308.87       2422.79        57.63 o                         
   9  -1   3         18.73         23.71         9.99 o                         
  -9   0   3        130.87        128.21        12.88 o                         
  -8   0   3         33.20         75.45        10.28 o                         
  -7   0   3          0.14         -4.03         8.04 o                         
  -6   0   3       9139.60       8468.31       158.45 o                         
  -5   0   3          3.08         -1.00         5.90 o                         
  -4   0   3         29.98         22.00        31.66 o                         
  -3   0   3       1345.87       1356.98        43.45 o                         
  -2   0   3          1.42          3.66        29.37 o                         
  -1   0   3          0.02          0.20         3.97 o                         
   0   0   3         86.28         91.27         5.15 o                         
   1   0   3          0.03          2.42        17.90 o                         
   2   0   3          1.20          1.05         8.15 o                         
   3   0   3        585.64        574.85        22.35 o                         
   4   0   3         12.06          3.46        38.02 o                         
   5   0   3          1.07          1.97         8.82 o                         
   6   0   3       4094.43       3877.74        79.68 o                         
   7   0   3          0.27         -7.28        14.36 o                         
   8   0   3         35.00         17.12         8.24 o                         
   9   0   3        361.17        408.09        25.29 o                         
  -9   1   3         57.44         63.55        12.07 o                         
  -8   1   3        638.56        775.23        28.29 o                         
  -7   1   3          4.76         10.75         7.02 o                         
  -6   1   3         10.78         13.67         6.53 o                         
  -5   1   3        447.20        502.59        17.90 o                         
  -4   1   3          3.17         -2.62        28.09 o                         
  -3   1   3       1311.39       1254.91       186.24 o                         
  -2   1   3       1128.74       1043.23        50.50 o                         
  -1   1   3          0.67         -0.27        12.12 o                         
   0   1   3       7186.79       7004.25       157.61 o                         
   1   1   3         56.31         54.36         4.70 o                         
   2   1   3          1.47         -2.00         3.26 o                         
   3   1   3        360.42        406.79        17.80 o                         
   4   1   3      11013.98      10877.63       222.46 o                         
   5   1   3          1.36         11.73        17.78 o                         
   6   1   3        757.41        881.62        24.89 o                         
   7   1   3        329.31        348.33        17.01 o                         
   8   1   3         44.48        115.43        27.10 o                         
   9   1   3        293.04        287.89        20.87 o                         
  10   1   3       1450.10       1436.54        77.40 o                         
  -9   2   3         66.48         43.87        12.36 o                         
  -8   2   3        126.14        234.37        15.11 o                         
  -7   2   3        297.98        348.02        18.12 o                         
  -6   2   3       1391.89       1514.02        39.29 o                         
  -5   2   3          5.70          8.06         6.32 o                         
  -4   2   3      14069.42      14793.66       317.17 o                         
  -3   2   3        135.66        151.34        12.30 o                         
  -2   2   3          5.43         -8.66        29.85 o                         
  -1   2   3          1.66         -0.11         3.58 o                         
   0   2   3      13474.54      13140.01       392.69 o                         
   1   2   3          0.44        369.92       334.54 o                         
   2   2   3     161539.86     175505.28      8322.05 o                         
   3   2   3        109.08         92.84        98.55 o                         
   4   2   3          5.59       1595.49      1521.50 o                         
   5   2   3        227.06        261.33        20.87 o                         
   6   2   3        818.78        910.13        26.95 o                         
   7   2   3         11.79         13.10        12.04 o                         
   8   2   3         20.78         30.80        10.09 o                         
   9   2   3         64.51         66.74        13.61 o                         
  10   2   3         19.19         16.38        14.48 o                         
  -8   3   3          2.63         -1.90        11.13 o                         
  -7   3   3         13.21          8.15         6.90 o                         
  -6   3   3         38.59         38.93         7.57 o                         
  -5   3   3          1.58          8.73         6.51 o                         
  -4   3   3         32.47         41.86        20.39 o                         
  -3   3   3        436.09        477.39        20.46 o                         
  -2   3   3          0.31         -4.83         4.83 o                         
  -1   3   3          0.40         -3.46         3.58 o                         
   1   3   3          0.40          0.29        22.31 o                         
   2   3   3          0.21         -1.46        11.94 o                         
   3   3   3        166.55        184.27        53.89 o                         
   4   3   3          7.75         67.34       183.72 o                         
   5   3   3          3.11          7.10         9.07 o                         
   6   3   3      18387.58      17817.88       318.72 o                         
   7   3   3          1.26         15.11        43.68 o                         
   8   3   3          4.84         22.06         9.70 o                         
   9   3   3        617.61        626.15        36.75 o                         
  10   3   3         75.99        141.54        28.95 o                         
  -7   4   3          4.80          5.25         6.57 o                         
  -6   4   3       1407.60       1378.18        38.23 o                         
  -5   4   3        240.56        260.79        13.70 o                         
  -4   4   3         17.84         10.55         5.75 o                         
  -3   4   3       1293.66       1308.41        43.45 o                         
  -2   4   3        504.67        574.33        23.33 o                         
  -1   4   3          0.53          4.29         4.21 o                         
   0   4   3        153.14         94.66         8.39 o                         
   1   4   3          7.72          8.61         3.72 o                         
   2   4   3          2.61       2351.09      1363.88 o                         
   3   4   3         84.43        100.19        16.99 o                         
   4   4   3       1840.42       1992.63        57.56 o                         
   5   4   3          3.21         -7.92         8.00 o                         
   6   4   3         91.13        109.94        16.21 o                         
   7   4   3        181.56        209.26        16.76 o                         
   8   4   3          0.33         10.26         9.59 o                         
   9   4   3         36.85         23.24         9.90 o                         
  10   4   3        407.31        360.37        38.61 o                         
  -7   5   3          2.96          9.97         7.19 o                         
  -6   5   3        176.37        192.39        22.95 o                         
  -5   5   3         13.70         25.66        11.62 o                         
  -4   5   3       1111.20       1176.16        32.58 o                         
  -3   5   3          1.52         -2.91         6.39 o                         
  -2   5   3         56.77         25.72        16.79 o                         
  -1   5   3        787.07        780.52        25.68 o                         
   0   5   3       1950.75       1867.33        52.60 o                         
   1   5   3         14.95         11.46         5.85 o                         
   2   5   3      37545.62      36665.33       823.93 o                         
   3   5   3        400.71        430.66        19.12 o                         
   4   5   3         15.22          5.17         4.86 o                         
   5   5   3         89.58        100.18        12.60 o                         
   6   5   3       2325.67       2334.25        51.89 o                         
   7   5   3          1.96          9.30         7.47 o                         
   8   5   3       3095.81       3096.53       100.55 o                         
   9   5   3         79.69         94.33        22.30 o                         
  -6   6   3        266.94        282.43        30.38 o                         
  -5   6   3         13.17         12.35         8.04 o                         
  -4   6   3          9.02         16.18        13.69 o                         
  -3   6   3       1012.11       1152.19        35.81 o                         
  -2   6   3          0.02         10.55         5.89 o                         
  -1   6   3          1.87          5.06         6.33 o                         
   0   6   3       1889.99       1990.45        69.44 o                         
   1   6   3          0.06         -0.46         5.66 o                         
   2   6   3          6.30         11.48         5.73 o                         
   3   6   3       1856.49       1862.70        47.79 o                         
   4   6   3          0.60          8.64         5.69 o                         
   5   6   3          1.17          0.59         6.44 o                         
   6   6   3       5525.45       5410.63       116.26 o                         
   7   6   3          1.08          1.86         8.49 o                         
   8   6   3          0.06         -2.97        11.88 o                         
   9   6   3         59.95         53.98        16.80 o                         
  -5   7   3          2.17         21.91        10.70 o                         
  -4   7   3         21.18         15.32         8.75 o                         
  -3   7   3        208.10        230.52        15.46 o                         
  -2   7   3       6424.47       6118.41       120.62 o                         
  -1   7   3          2.75         -0.49         5.56 o                         
   0   7   3       7016.84       6774.82       119.37 o                         
   1   7   3         46.82         72.08         7.59 o                         
   2   7   3          5.46         16.04         5.23 o                         
   3   7   3          5.68         13.60         5.05 o                         
   4   7   3      11658.50      11474.93       197.07 o                         
   5   7   3          3.79         12.70         5.97 o                         
   6   7   3        318.36        348.09        25.49 o                         
   7   7   3        137.36        141.78        13.08 o                         
   8   7   3         10.07         55.47        15.15 o                         
   9   7   3          3.31         13.27         9.10 o                         
  -4   8   3        455.35        341.52        23.48 o                         
  -3   8   3        325.39        351.56        19.81 o                         
  -2   8   3          0.17         15.34         7.98 o                         
  -1   8   3        151.36        154.60        10.17 o                         
   0   8   3       2304.40       2246.38        53.72 o                         
   1   8   3          1.08          0.60         6.12 o                         
   2   8   3        835.23        932.88        27.61 o                         
   3   8   3          3.99          4.46         5.64 o                         
   4   8   3          4.23         10.79         6.28 o                         
   5   8   3          5.88         14.31         5.52 o                         
   6   8   3       2113.49       2081.15        50.93 o                         
   7   8   3          3.22         -1.85         5.77 o                         
   8   8   3       1791.92       1895.96        59.97 o                         
   9   8   3          4.65         -1.38         7.72 o                         
  -2   9   3          8.37          3.22        19.30 o                         
  -1   9   3         18.94          2.67        10.66 o                         
   0   9   3       3387.29       3304.36        86.46 o                         
   1   9   3          5.91          5.68         6.80 o                         
   2   9   3          3.01          4.57         6.51 o                         
   3   9   3        643.28        689.53        23.72 o                         
   4   9   3          1.30         -1.52         4.91 o                         
   5   9   3          0.31          4.40         5.14 o                         
   6   9   3        374.00        432.87        16.05 o                         
   7   9   3          0.24         -0.90         6.24 o                         
   8   9   3          6.32         -4.03         6.04 o                         
   0  10   3        984.24        914.33        43.33 o                         
   1  10   3        883.76        891.03        34.50 o                         
   2  10   3          9.95         18.08         6.59 o                         
   3  10   3         33.76         39.60         6.78 o                         
   4  10   3       2095.59       2202.08        57.96 o                         
   5  10   3          7.21          9.11         5.26 o                         
   6  10   3        335.36        324.50        23.17 o                         
   7  10   3        367.14        312.09        28.96 o                         
   3  11   3          2.86         -6.36         6.96 o                         
   4  11   3          3.38         -7.72         7.72 o                         
  -6 -10   4          6.46          4.03         6.39 o                         
  -5 -10   4        643.84        592.60        22.04 o                         
  -4 -10   4         12.29         13.04         5.69 o                         
  -3 -10   4          5.45         -1.31         5.16 o                         
  -2 -10   4       5344.94       5418.86       154.99 o                         
  -1 -10   4          0.23          3.86         7.31 o                         
   0 -10   4          1.60          7.62         7.80 o                         
  -8  -9   4         59.05         52.54        10.71 o                         
  -7  -9   4       1114.77       1116.15        36.86 o                         
  -6  -9   4          6.75          3.51         5.60 o                         
  -5  -9   4        170.06        160.48         9.35 o                         
  -4  -9   4         61.93         57.34         7.42 o                         
  -3  -9   4          6.63         12.42         5.59 o                         
  -2  -9   4        530.74        551.16        19.71 o                         
  -1  -9   4        629.37        665.71        26.66 o                         
   0  -9   4          3.19         -1.45         6.49 o                         
   1  -9   4        941.13        858.23        43.96 o                         
   2  -9   4       3506.05       3260.18       103.67 o                         
  -9  -8   4         25.57         12.87         9.65 o                         
  -8  -8   4        521.98        525.40        24.53 o                         
  -7  -8   4          1.71         -5.85         9.72 o                         
  -6  -8   4       3631.67       3755.59        86.76 o                         
  -5  -8   4          8.68         13.52         6.50 o                         
  -4  -8   4          3.95          8.75         5.39 o                         
  -3  -8   4          3.02          2.28         5.69 o                         
  -2  -8   4         57.12         41.91         8.26 o                         
  -1  -8   4          2.88         10.11         6.22 o                         
   0  -8   4       3607.19       3744.49        88.06 o                         
   1  -8   4         82.33         81.98         9.11 o                         
   2  -8   4          4.95         -3.94         7.14 o                         
   3  -8   4        298.43        291.32        18.39 o                         
   4  -8   4         45.56         51.30        12.28 o                         
  -9  -7   4          4.84         16.08        16.08 o                         
  -8  -7   4       1812.81       1842.18        61.64 o                         
  -7  -7   4          0.83          9.07         7.47 o                         
  -6  -7   4          4.34          8.82         8.85 o                         
  -5  -7   4        442.56        468.21        19.36 o                         
  -4  -7   4          0.30         -5.06         5.06 o                         
  -3  -7   4          4.18          6.41         5.09 o                         
  -2  -7   4      11180.73      11212.99       198.58 o                         
  -1  -7   4          6.87          8.67         5.26 o                         
   0  -7   4          5.05         -5.79         6.15 o                         
   1  -7   4        243.37        243.11        14.37 o                         
   2  -7   4         24.07         20.52         7.17 o                         
   3  -7   4          1.72          3.66         7.85 o                         
   4  -7   4       5877.20       5795.39       168.16 o                         
   5  -7   4         11.24          0.42         7.08 o                         
  -9  -6   4          1.84         -3.63        15.82 o                         
  -8  -6   4         31.93         35.49         8.84 o                         
  -7  -6   4        826.38        864.89        33.94 o                         
  -6  -6   4          7.61          7.99        17.39 o                         
  -5  -6   4          4.83          2.16         7.11 o                         
  -4  -6   4         70.45         72.72         7.22 o                         
  -3  -6   4          0.83         -0.54         6.84 o                         
  -2  -6   4        877.30        819.70        25.88 o                         
  -1  -6   4        541.64        522.47        24.65 o                         
   0  -6   4          9.21         10.11         4.95 o                         
   1  -6   4       1190.24       1181.53        30.46 o                         
   2  -6   4       3298.82       3244.29        68.57 o                         
   3  -6   4          3.08         12.23         8.36 o                         
   4  -6   4       1035.32       1069.32        35.15 o                         
   5  -6   4         60.99         44.79         9.97 o                         
   6  -6   4          3.02          5.31         7.23 o                         
  -9  -5   4        915.31        885.98        41.62 o                         
  -8  -5   4       1218.34       1281.83        68.57 o                         
  -7  -5   4         21.34         17.64        17.91 o                         
  -6  -5   4       3277.08       3443.65        72.50 o                         
  -5  -5   4          3.51         10.86         8.98 o                         
  -4  -5   4         10.40          6.62         9.91 o                         
  -3  -5   4       6382.25       6052.42       145.60 o                         
  -2  -5   4       3081.77       3085.81        93.88 o                         
  -1  -5   4          2.22          1.24         5.75 o                         
   0  -5   4      24657.00      23832.76       796.29 o                         
   1  -5   4        239.50        245.16        14.61 o                         
   2  -5   4          5.84         -0.37         5.28 o                         
   3  -5   4        538.94        551.49        18.80 o                         
   4  -5   4         52.26         63.01         8.50 o                         
   5  -5   4          2.01          6.28         7.44 o                         
   6  -5   4       6712.62       6768.85       143.97 o                         
   7  -5   4        201.86        187.56        13.27 o                         
  -9  -4   4         10.01         30.79        12.77 o                         
  -8  -4   4        810.26        902.39        42.87 o                         
  -7  -4   4          0.46          8.91         9.94 o                         
  -6  -4   4          0.07          1.39        23.88 o                         
  -5  -4   4        220.53        220.65        11.87 o                         
  -4  -4   4          0.82          0.56         5.37 o                         
  -3  -4   4          0.36          4.49        18.02 o                         
  -2  -4   4        626.56        752.36        27.23 o                         
  -1  -4   4          8.62         52.31       183.62 o                         
   0  -4   4          4.60         -2.99         3.37 o                         
   1  -4   4       4942.46       5202.69       134.27 o                         
   2  -4   4          2.16          9.94         4.47 o                         
   3  -4   4          5.04          2.84         8.97 o                         
   4  -4   4      11924.16      11553.37       205.44 o                         
   5  -4   4          5.86          5.00         7.47 o                         
   6  -4   4          0.68         -6.28         6.45 o                         
   7  -4   4        415.56        405.78        16.29 o                         
 -10  -3   4        299.56        386.06        48.26 o                         
  -9  -3   4          0.09        -10.09        10.09 o                         
  -8  -3   4       3645.09       3908.78       137.50 o                         
  -7  -3   4        736.14        828.58        37.08 o                         
  -6  -3   4          8.98          0.31        11.24 o                         
  -5  -3   4         15.22         10.76        17.69 o                         
  -4  -3   4       3751.57       3701.58        84.88 o                         
  -3  -3   4          0.11        145.22       149.50 o                         
  -2  -3   4        284.58        340.23        27.43 o                         
  -1  -3   4        985.12       1011.01        30.24 o                         
   0  -3   4          0.69          7.46         9.09 o                         
   1  -3   4        624.62        671.94        18.87 o                         
   2  -3   4       7012.28       7007.40       164.34 o                         
   3  -3   4          2.31          1.52        12.00 o                         
   4  -3   4       7541.47       7437.21       134.82 o                         
   5  -3   4       1562.39       1586.77        37.13 o                         
   6  -3   4          3.29         -6.00         6.00 o                         
   7  -3   4        297.57        329.39        15.26 o                         
   8  -3   4        113.22         90.34        11.46 o                         
 -10  -2   4          4.32         25.73        19.30 o                         
  -9  -2   4        402.94        468.80        27.70 o                         
  -8  -2   4       1062.57       1189.10        44.91 o                         
  -7  -2   4          1.60         -6.92         6.92 o                         
  -6  -2   4      17532.43      17802.38       313.84 o                         
  -5  -2   4          5.10          8.65        12.50 o                         
  -4  -2   4          1.95         12.97        27.57 o                         
  -3  -2   4       1735.58       1655.85       142.29 o                         
  -2  -2   4     113212.73     121077.95      5797.73 o                         
  -1  -2   4          2.59         -3.67        27.91 o                         
   0  -2   4       3411.62       3020.86        68.48 o                         
   1  -2   4        320.55        313.30        24.08 o                         
   2  -2   4          7.14          2.05        31.28 o                         
   3  -2   4        281.25        285.50        16.87 o                         
   4  -2   4       2669.33       2729.45        65.18 o                         
   5  -2   4          2.11         -4.32         8.97 o                         
   6  -2   4       5070.68       5157.05       110.40 o                         
   7  -2   4          7.25          4.65         7.65 o                         
   8  -2   4          7.43         -6.93         6.93 o                         
   9  -2   4          5.68         12.87        12.87 o                         
 -10  -1   4          4.98         -3.22        16.08 o                         
  -9  -1   4         24.64         45.27        12.51 o                         
  -8  -1   4       1011.96       1031.30        40.44 o                         
  -7  -1   4          0.07         10.51         7.61 o                         
  -6  -1   4          1.49          6.97         6.65 o                         
  -5  -1   4       2141.90       1998.78        49.98 o                         
  -4  -1   4          0.67       1524.90      1267.93 o                         
  -3  -1   4         15.15         -2.53        64.95 o                         
  -2  -1   4      68875.40      69477.14      3403.05 o                         
  -1  -1   4          0.86         -2.16        10.39 o                         
   0  -1   4          0.78          7.93         3.56 o                         
   1  -1   4       2958.81       2883.53        61.57 o                         
   2  -1   4         10.98         -3.00        38.85 o                         
   3  -1   4          1.84          3.82        20.61 o                         
   4  -1   4        171.60        196.75        22.80 o                         
   5  -1   4          0.72         -2.33         5.07 o                         
   6  -1   4          1.59          6.12         6.11 o                         
   7  -1   4       2844.80       2749.13        57.92 o                         
   8  -1   4         16.93         38.36         8.66 o                         
   9  -1   4         25.73          9.06        12.83 o                         
  -9   0   4          1.78          2.80         8.48 o                         
  -8   0   4       3656.49       3771.82       124.22 o                         
  -7   0   4          2.80         -9.82        20.55 o                         
  -6   0   4          2.07         -6.82         6.82 o                         
  -5   0   4         39.22         53.57        12.27 o                         
  -4   0   4      46814.94      48639.18      1219.15 o                         
  -3   0   4          4.33         -4.20        14.76 o                         
  -2   0   4       1587.39       1519.05        61.89 o                         
  -1   0   4          5.17          9.38         3.60 o                         
   0   0   4          0.67         -0.58         1.40 o                         
   1   0   4          2.07          9.40        54.98 o                         
   2   0   4       4672.58       4589.09       127.28 o                         
   3   0   4          1.99         -3.65        48.99 o                         
   4   0   4      15880.66      16718.92       392.83 o                         
   5   0   4         85.79        113.92        12.97 o                         
   6   0   4          4.66         19.17        16.10 o                         
   7   0   4          1.26         -6.38         7.93 o                         
   8   0   4      10673.36      10912.38       251.44 o                         
   9   0   4          5.25          3.88         9.40 o                         
  -9   1   4         45.23         54.64        13.00 o                         
  -8   1   4        783.11        776.41        28.16 o                         
  -7   1   4          0.97         21.65         7.50 o                         
  -6   1   4        578.03        649.62        19.51 o                         
  -5   1   4        143.04        134.94         9.37 o                         
  -4   1   4          1.54        -17.66        26.73 o                         
  -3   1   4       3786.24       4121.74       149.16 o                         
  -2   1   4         59.41         50.45        40.77 o                         
  -1   1   4          0.52          0.84         7.42 o                         
   0   1   4      35430.84      36878.16      1756.67 o                         
   1   1   4         92.52         82.52         4.54 o                         
   2   1   4          4.85        797.74       855.65 o                         
   3   1   4         54.94         84.41        34.72 o                         
   4   1   4       1300.69       1342.80        94.84 o                         
   5   1   4          1.88          8.13         9.02 o                         
   6   1   4         39.76         40.37         7.01 o                         
   7   1   4        804.62        853.26        26.81 o                         
   8   1   4          7.02         15.49         8.28 o                         
   9   1   4       1286.63       1342.20        53.87 o                         
  10   1   4         22.57         50.97        12.87 o                         
  -9   2   4          4.16         19.94        12.87 o                         
  -8   2   4       8055.82       8021.04       184.46 o                         
  -7   2   4         13.04          4.20         8.13 o                         
  -6   2   4          9.73         21.96         9.08 o                         
  -5   2   4        940.44       1043.88        24.91 o                         
  -4   2   4          3.50         -0.54        15.71 o                         
  -3   2   4          2.07          1.20         8.56 o                         
  -2   2   4      20739.53      20705.74       450.23 o                         
  -1   2   4          0.70         -2.54         2.54 o                         
   0   2   4          1.53         -0.64         2.88 o                         
   1   2   4         14.61         16.85         2.94 o                         
   2   2   4          8.66         -0.11        14.42 o                         
   3   2   4          0.38          1.29        35.55 o                         
   4   2   4      15651.15      15369.99       295.74 o                         
   5   2   4          3.41          3.67         5.94 o                         
   6   2   4          7.73         -3.68        15.90 o                         
   7   2   4        811.80        835.99        27.51 o                         
   8   2   4          6.49         -8.59         8.59 o                         
   9   2   4          4.11         12.97        10.70 o                         
  10   2   4        653.15        694.75        44.32 o                         
  -8   3   4        244.93        334.66        24.12 o                         
  -7   3   4        143.33        167.29        11.52 o                         
  -6   3   4          2.65          4.22         6.66 o                         
  -5   3   4       1244.22       1252.69        28.45 o                         
  -4   3   4      18873.34      19197.07       489.32 o                         
  -3   3   4          1.70          1.77         4.75 o                         
  -2   3   4       6058.45       6596.41       182.48 o                         
  -1   3   4       2673.78       2816.15        87.56 o                         
   0   3   4          7.08          2.74         3.43 o                         
   1   3   4       1987.29       1960.19        47.81 o                         
   2   3   4       8691.46       7909.16       199.84 o                         
   3   3   4          1.05         -1.64         6.06 o                         
   4   3   4        319.58        301.35       586.01 o                         
   5   3   4        473.20        559.72        17.32 o                         
   6   3   4         48.30         81.20        16.33 o                         
   7   3   4          6.40         11.37         8.49 o                         
   8   3   4         15.86         19.16         9.80 o                         
   9   3   4          1.18          3.08        11.54 o                         
  10   3   4       1207.76       1179.25        80.34 o                         
  -7   4   4          2.17         -0.27         6.58 o                         
  -6   4   4         99.32        103.17        10.36 o                         
  -5   4   4         78.17         71.44         9.10 o                         
  -4   4   4          5.37         28.13         7.71 o                         
  -3   4   4        347.11        366.03        18.48 o                         
  -2   4   4       4515.01       4783.08       125.37 o                         
  -1   4   4          0.07         -0.62         3.90 o                         
   0   4   4       1284.74       1271.03        39.37 o                         
   1   4   4         28.24         31.47        21.13 o                         
   2   4   4          2.06          1.24       112.29 o                         
   3   4   4         76.15         84.99        34.76 o                         
   4   4   4       1975.26       2026.55        50.97 o                         
   5   4   4          0.90         -1.52         5.96 o                         
   6   4   4        820.35        827.17        30.96 o                         
   7   4   4        114.14        120.28        13.68 o                         
   8   4   4          1.56         -8.03         8.44 o                         
   9   4   4       1953.48       1944.59        65.56 o                         
  10   4   4          1.40         16.26        19.00 o                         
  -7   5   4          2.52          0.42         9.37 o                         
  -6   5   4         35.69        258.93        32.61 o                         
  -5   5   4       2653.82       2523.85        77.29 o                         
  -4   5   4          3.49          4.15         7.01 o                         
  -3   5   4         18.83         11.38         6.80 o                         
  -2   5   4      50566.95      48721.91      1145.76 o                         
  -1   5   4          4.09         -5.13         5.13 o                         
   0   5   4          2.66         -3.91         4.49 o                         
   1   5   4       5356.11       5474.88       168.83 o                         
   2   5   4         29.29         10.82        27.52 o                         
   3   5   4          3.17          2.46         7.49 o                         
   4   5   4      20201.29      20304.38       413.10 o                         
   5   5   4          0.12         -3.13         6.31 o                         
   6   5   4          3.05         11.90         7.52 o                         
   7   5   4        918.90        974.18        53.55 o                         
   8   5   4         49.24         49.57        14.63 o                         
   9   5   4          1.07         -7.91         9.82 o                         
  -6   6   4          1.41         -8.42        10.40 o                         
  -5   6   4        138.06        135.77        12.94 o                         
  -4   6   4        634.87        657.03        40.96 o                         
  -3   6   4          2.34         11.34         7.66 o                         
  -2   6   4       2081.74       1971.57        38.85 o                         
  -1   6   4       1866.69       1899.29        38.04 o                         
   0   6   4         12.79         -3.19         7.05 o                         
   1   6   4        330.96        374.54        15.79 o                         
   2   6   4       1822.29       2131.93        61.01 o                         
   3   6   4          3.74          0.56         9.63 o                         
   4   6   4        300.22        392.80        16.79 o                         
   5   6   4          1.16          5.72         5.43 o                         
   6   6   4         37.94         36.08        14.26 o                         
   7   6   4         37.52         27.52        10.70 o                         
   8   6   4       1397.71       1444.07        55.91 o                         
   9   6   4          1.90         -7.24         7.24 o                         
  -5   7   4          3.75         -6.03         9.23 o                         
  -4   7   4         39.49        103.12        30.56 o                         
  -3   7   4        604.40        650.14        29.96 o                         
  -2   7   4       2182.45       2095.01        47.06 o                         
  -1   7   4          2.05          4.86         6.92 o                         
   0   7   4      20651.78      20268.12       352.95 o                         
   1   7   4         16.55         22.54         6.82 o                         
   2   7   4          4.21          2.63         4.72 o                         
   3   7   4         16.44         13.79         8.09 o                         
   4   7   4       3961.00       3796.92        66.66 o                         
   5   7   4          1.30         -7.86        15.60 o                         
   6   7   4        931.33       1082.85        31.99 o                         
   7   7   4         48.61         58.57         8.64 o                         
   8   7   4          3.43         -1.26         7.41 o                         
   9   7   4          8.74         26.26        11.61 o                         
  -4   8   4          3.38         -1.81        10.95 o                         
  -3   8   4         57.65         57.13        16.06 o                         
  -2   8   4         16.91         25.76         8.62 o                         
  -1   8   4          0.68          8.05         6.56 o                         
   0   8   4         35.38         38.56         7.33 o                         
   1   8   4       1603.36       1634.23        44.06 o                         
   2   8   4          1.23          4.34         6.06 o                         
   3   8   4          0.70         -4.01         5.19 o                         
   4   8   4       1720.12       1653.90        43.70 o                         
   5   8   4          4.14         -3.59         5.02 o                         
   6   8   4         18.61         20.11         7.56 o                         
   7   8   4        170.14        177.29        13.72 o                         
   8   8   4         29.95         35.59         6.79 o                         
   9   8   4          0.17         -5.63         8.27 o                         
  -2   9   4       1099.98       1164.93        93.32 o                         
  -1   9   4       1276.48       1291.69        37.77 o                         
   0   9   4         11.87         15.55         7.08 o                         
   1   9   4        517.19        559.33        22.38 o                         
   2   9   4       2026.59       2079.76        54.83 o                         
   3   9   4          1.14          1.31         5.39 o                         
   4   9   4          3.40         -1.27         5.06 o                         
   5   9   4        229.47        251.86        11.42 o                         
   6   9   4          2.01          4.44         4.90 o                         
   7   9   4         75.21         69.96         7.53 o                         
   8   9   4        175.53        164.57        12.27 o                         
   0  10   4       5242.94       5121.20       203.47 o                         
   1  10   4          4.52          6.11         6.06 o                         
   2  10   4          9.93          6.82         6.14 o                         
   3  10   4         61.94         74.61         8.66 o                         
   4  10   4       1735.86       1804.71        49.41 o                         
   5  10   4          0.17         -4.83         4.83 o                         
   6  10   4       4532.56       4922.20       197.82 o                         
   7  10   4        137.80        110.90        13.09 o                         
   3  11   4          1.74         -6.43         9.10 o                         
   4  11   4        473.73        442.44        24.01 o                         
  -6 -10   5         33.87         52.76         9.67 o                         
  -5 -10   5          4.43         16.40         6.45 o                         
  -4 -10   5       1731.64       1652.49        39.94 o                         
  -3 -10   5         41.27         29.80         6.86 o                         
  -2 -10   5         21.78         25.62         7.00 o                         
  -1 -10   5          8.58         17.57         7.78 o                         
   0 -10   5        173.69        198.37        14.21 o                         
  -8  -9   5         67.44         61.12        19.30 o                         
  -7  -9   5          6.22          6.62         6.06 o                         
  -6  -9   5         14.46          5.80         5.63 o                         
  -5  -9   5       1554.58       1557.80        38.83 o                         
  -4  -9   5        251.88        256.32        12.12 o                         
  -3  -9   5          0.29         -1.53         5.32 o                         
  -2  -9   5       6609.29       6607.18       139.82 o                         
  -1  -9   5        160.86        182.05        10.86 o                         
   0  -9   5          7.41          5.76         6.63 o                         
   1  -9   5       2146.22       2032.77        58.96 o                         
   2  -9   5        180.28        173.50        15.42 o                         
  -9  -8   5          0.41          3.22         9.65 o                         
  -8  -8   5          2.97         11.11         7.72 o                         
  -7  -8   5         15.36          6.83         6.73 o                         
  -6  -8   5         12.25          5.88         5.93 o                         
  -5  -8   5          1.16          3.37         6.01 o                         
  -4  -8   5       2205.96       2200.89        46.24 o                         
  -3  -8   5          0.58          2.48         5.70 o                         
  -2  -8   5          2.02          7.74         5.75 o                         
  -1  -8   5       2225.31       2197.26        50.45 o                         
   0  -8   5         14.12         10.01         7.22 o                         
   1  -8   5          1.52          4.78         7.91 o                         
   2  -8   5        814.24        821.12        28.86 o                         
   3  -8   5          3.79         10.65        11.13 o                         
   4  -8   5          2.30         -1.66         9.29 o                         
  -9  -7   5         74.70         76.43        30.56 o                         
  -8  -7   5          0.96         -1.41         7.90 o                         
  -7  -7   5          9.11         11.54         9.30 o                         
  -6  -7   5         12.05         19.89        25.06 o                         
  -5  -7   5          5.35         10.63         8.41 o                         
  -4  -7   5         19.20         23.94        14.24 o                         
  -3  -7   5        412.87        461.10        16.31 o                         
  -2  -7   5          4.22          3.12         5.20 o                         
  -1  -7   5        881.02        903.76        23.17 o                         
   0  -7   5       8923.42       8471.47       157.01 o                         
   1  -7   5          4.14         -3.90         8.06 o                         
   2  -7   5       1534.68       1419.60        40.71 o                         
   3  -7   5         25.63         31.39         9.11 o                         
   4  -7   5         39.21         73.91        16.13 o                         
   5  -7   5        505.50        499.36        25.90 o                         
  -9  -6   5          1.95          0.38         9.67 o                         
  -8  -6   5         38.09         40.83        12.47 o                         
  -7  -6   5        151.27        174.45        14.73 o                         
  -6  -6   5         16.64         23.43        10.40 o                         
  -5  -6   5        292.85        319.21        15.48 o                         
  -4  -6   5        303.51        304.05        14.35 o                         
  -3  -6   5          0.50          2.20         5.90 o                         
  -2  -6   5         59.58         89.44         8.72 o                         
  -1  -6   5          4.71          8.38         6.29 o                         
   0  -6   5          0.55          1.40         4.72 o                         
   1  -6   5        809.32        895.74        28.50 o                         
   2  -6   5        615.98        634.71        22.87 o                         
   3  -6   5          9.10          5.19         7.91 o                         
   4  -6   5       2192.03       2188.65        58.85 o                         
   5  -6   5        303.23        354.52        20.75 o                         
   6  -6   5         11.39         15.92         7.61 o                         
  -9  -5   5          2.05          7.70        11.20 o                         
  -8  -5   5          9.18         13.34         9.63 o                         
  -7  -5   5       1483.41       1527.24        46.58 o                         
  -6  -5   5          3.48         19.46         6.22 o                         
  -5  -5   5          4.46         -0.23         6.56 o                         
  -4  -5   5      16277.45      15888.06       327.19 o                         
  -3  -5   5         12.69         16.21         6.98 o                         
  -2  -5   5          4.97         30.48        76.22 o                         
  -1  -5   5        232.33        218.57        11.80 o                         
   0  -5   5         12.57          1.11         4.72 o                         
   1  -5   5          1.29          2.99         5.42 o                         
   2  -5   5      10823.11      10131.81       186.15 o                         
   3  -5   5         12.93         12.29         6.21 o                         
   4  -5   5          7.08         17.03         7.04 o                         
   5  -5   5        318.86        326.62        19.38 o                         
   6  -5   5         68.79        106.55        14.17 o                         
   7  -5   5          0.42         -1.26         6.44 o                         
  -9  -4   5       1084.46       1133.19        58.03 o                         
  -8  -4   5          2.97         -7.26        10.45 o                         
  -7  -4   5         94.83        103.92        12.45 o                         
  -6  -4   5       2809.67       2531.39        57.48 o                         
  -5  -4   5          0.01         -4.14         4.93 o                         
  -4  -4   5      10747.84      11859.04       257.23 o                         
  -3  -4   5        216.45        228.20        33.10 o                         
  -2  -4   5          0.49         11.91         8.29 o                         
  -1  -4   5        218.09        258.78        20.05 o                         
   0  -4   5      22997.59      25131.57       630.31 o                         
   1  -4   5          1.35          1.11         4.25 o                         
   2  -4   5        825.58        880.43        29.77 o                         
   3  -4   5        200.72        166.76        11.15 o                         
   4  -4   5         21.99         24.79         6.50 o                         
   5  -4   5        455.95        476.68        24.34 o                         
   6  -4   5        103.88        119.69         9.72 o                         
   7  -4   5          0.67          0.45         6.27 o                         
 -10  -3   5        523.44        630.62        61.13 o                         
  -9  -3   5         12.99         54.03        13.09 o                         
  -8  -3   5       2622.28       2543.70        85.93 o                         
  -7  -3   5        286.86        314.43        19.99 o                         
  -6  -3   5         17.96         33.11        25.30 o                         
  -5  -3   5         27.34         56.01        10.97 o                         
  -4  -3   5       3863.95       3990.57        94.36 o                         
  -3  -3   5          0.59         -1.86        45.01 o                         
  -2  -3   5      26543.67      27076.67       761.25 o                         
  -1  -3   5        143.49        186.45        24.07 o                         
   0  -3   5          5.88         -2.73         8.49 o                         
   1  -3   5       4750.82       4697.40       106.55 o                         
   2  -3   5        371.01        395.35        32.22 o                         
   3  -3   5          1.22          2.26         4.27 o                         
   4  -3   5       5624.79       5455.21       101.97 o                         
   5  -3   5        334.08        363.41        15.73 o                         
   6  -3   5         13.80         14.05         7.19 o                         
   7  -3   5       1727.83       1680.95        40.18 o                         
   8  -3   5        257.43        265.65        25.47 o                         
 -10  -2   5        491.57        537.32        51.48 o                         
  -9  -2   5          2.35         -1.62        10.30 o                         
  -8  -2   5         19.44         16.84        10.57 o                         
  -7  -2   5        169.37        187.29        13.22 o                         
  -6  -2   5          9.46         13.21        10.17 o                         
  -5  -2   5          3.66          5.88        22.66 o                         
  -4  -2   5       1717.50       2005.72        66.96 o                         
  -3  -2   5          1.34       -253.08      1318.69 o                         
  -2  -2   5          0.03         -4.90        50.55 o                         
  -1  -2   5       3393.61       3073.26        79.18 o                         
   0  -2   5          0.68         -3.82        24.94 o                         
   1  -2   5          0.82        691.24       310.65 o                         
   2  -2   5       4756.55       5524.91       126.33 o                         
   3  -2   5          4.88         -6.88        74.31 o                         
   4  -2   5          2.60         -5.51         5.51 o                         
   5  -2   5       2149.41       2248.65        58.50 o                         
   6  -2   5         18.83         31.78         7.81 o                         
   7  -2   5          3.62         -5.24         6.97 o                         
   8  -2   5       1906.16       1932.19        51.54 o                         
   9  -2   5          1.45         25.73        19.30 o                         
 -10  -1   5        338.58        443.99        54.69 o                         
  -9  -1   5       1011.15       1004.98        43.54 o                         
  -8  -1   5          5.66         -5.77        11.34 o                         
  -7  -1   5         39.28         17.89        16.13 o                         
  -6  -1   5       1187.73       1199.82        36.07 o                         
  -5  -1   5          5.72          1.60        10.51 o                         
  -4  -1   5        880.18        799.58       121.39 o                         
  -3  -1   5       6613.21       6630.23       184.79 o                         
  -2  -1   5          1.52         -1.65        23.32 o                         
  -1  -1   5        224.48        225.91        11.73 o                         
   0  -1   5       4210.55       4178.04       123.83 o                         
   1  -1   5          0.03          3.05         3.51 o                         
   2  -1   5      14646.83      14206.46       326.62 o                         
   3  -1   5       2764.18       2960.46        80.56 o                         
   4  -1   5          2.96        118.38      1000.23 o                         
   5  -1   5       1411.46       1289.96        34.57 o                         
   6  -1   5        255.84        294.57        13.47 o                         
   7  -1   5         21.60         10.53         7.50 o                         
   8  -1   5          5.04          5.46         7.57 o                         
   9  -1   5       2352.00       2327.00        86.12 o                         
  -9   0   5          5.27         42.85         9.72 o                         
  -8   0   5       7210.46       7418.91       175.38 o                         
  -7   0   5          1.82         -5.44        11.92 o                         
  -6   0   5          0.38          3.10         6.49 o                         
  -5   0   5       5525.44       5788.86       124.94 o                         
  -4   0   5       4839.03       4840.19       118.61 o                         
  -3   0   5          0.87         -1.58         5.02 o                         
  -2   0   5       7115.80       6774.68       169.89 o                         
  -1   0   5          4.17          4.26         5.55 o                         
   0   0   5          0.14          0.36         1.73 o                         
   1   0   5          8.20          7.22         9.38 o                         
   2   0   5       2415.27       2227.56        55.32 o                         
   3   0   5          0.79         -0.57         5.41 o                         
   4   0   5      14214.24      14101.78       337.79 o                         
   5   0   5       1874.42       1953.42        47.37 o                         
   6   0   5          0.97          3.36         6.14 o                         
   7   0   5          0.94          1.80        11.89 o                         
   8   0   5       2481.90       2597.07        68.38 o                         
   9   0   5          2.93          5.27         8.25 o                         
  -9   1   5          8.98          3.68        13.93 o                         
  -8   1   5         12.79         15.84         8.60 o                         
  -7   1   5       1039.95       1044.98        29.63 o                         
  -6   1   5          3.09         -1.69        10.54 o                         
  -5   1   5          1.50         11.38         6.07 o                         
  -4   1   5        255.40        300.54        24.36 o                         
  -3   1   5          5.18          0.88        14.44 o                         
  -2   1   5          6.81         -0.10         3.78 o                         
  -1   1   5       1255.70       1289.34        30.37 o                         
   0   1   5          0.83          0.88         1.56 o                         
   1   1   5          0.35         -0.83         4.93 o                         
   2   1   5     149505.55     160282.83      5437.55 o                         
   3   1   5          8.10          3.71        41.14 o                         
   4   1   5          0.53       2428.29      2351.09 o                         
   5   1   5       2308.95       2183.98        52.93 o                         
   6   1   5          2.65         -6.37         6.37 o                         
   7   1   5          0.03         18.33        11.09 o                         
   8   1   5       2318.87       2318.79        62.64 o                         
   9   1   5         28.55         47.35        12.24 o                         
  10   1   5         14.40          4.83        11.37 o                         
  -9   2   5          0.40         -1.17        12.36 o                         
  -8   2   5         19.63          6.51         7.46 o                         
  -7   2   5          7.31         -1.80         7.36 o                         
  -6   2   5        137.34        200.41        18.32 o                         
  -5   2   5          3.90          8.57         5.07 o                         
  -4   2   5        617.10        694.66        28.94 o                         
  -3   2   5         16.16         29.38        16.76 o                         
  -2   2   5          3.25          4.26        20.13 o                         
  -1   2   5        886.10        868.79        22.88 o                         
   0   2   5        492.14        522.58        13.65 o                         
   1   2   5          0.56         -2.77         8.74 o                         
   2   2   5      32538.24      31036.84      2054.79 o                         
   3   2   5        104.01        110.64        35.83 o                         
   4   2   5          2.81          5.18        41.99 o                         
   5   2   5         68.75         83.32        11.47 o                         
   6   2   5       3318.24       3042.87        63.07 o                         
   7   2   5          1.00          6.95         6.73 o                         
   8   2   5       1014.01       1036.61        42.26 o                         
   9   2   5        634.47        723.75        35.64 o                         
  10   2   5         14.61          1.79        27.34 o                         
  -8   3   5       1495.36       1469.53        49.62 o                         
  -7   3   5        585.92        620.46        21.64 o                         
  -6   3   5          2.26          3.37         6.40 o                         
  -5   3   5       3576.98       3652.90        70.09 o                         
  -4   3   5       2358.41       2248.73        48.79 o                         
  -3   3   5         16.77          8.77         5.21 o                         
  -2   3   5      11493.67      12047.94       329.03 o                         
  -1   3   5       2242.36       2507.85        71.40 o                         
   0   3   5          1.73         -4.18         4.18 o                         
   1   3   5       1968.33       1972.60        47.88 o                         
   2   3   5        754.17        743.16        28.85 o                         
   3   3   5          0.01        327.95       437.47 o                         
   4   3   5      32065.50      33452.34       614.79 o                         
   5   3   5       1161.94       1163.66        35.53 o                         
   6   3   5          1.26          0.26        25.78 o                         
   7   3   5        364.15        379.21        21.61 o                         
   8   3   5        672.57        795.96        35.43 o                         
   9   3   5          0.39         -5.23        10.32 o                         
  10   3   5         68.25         78.90        21.13 o                         
  -7   4   5        116.95        130.84        10.15 o                         
  -6   4   5          3.94         -0.07         6.45 o                         
  -5   4   5         24.50         28.67         7.51 o                         
  -4   4   5       8267.23       7951.65       138.70 o                         
  -3   4   5          5.26          3.22         8.63 o                         
  -2   4   5          3.11          1.67         3.81 o                         
  -1   4   5       1277.32       1354.62        39.07 o                         
   0   4   5          5.13         -1.75         4.21 o                         
   1   4   5          7.48         -2.13        14.36 o                         
   2   4   5       4429.38       4447.80       106.99 o                         
   3   4   5          0.76        -15.41        41.92 o                         
   4   4   5         10.28         -6.16         6.16 o                         
   5   4   5        320.47        345.00        22.19 o                         
   6   4   5          6.26          4.37         6.03 o                         
   7   4   5          0.78          2.97         8.19 o                         
   8   4   5        750.85        842.71        40.25 o                         
   9   4   5         22.01         51.16        15.54 o                         
  10   4   5          1.72         -4.40        20.81 o                         
  -7   5   5         24.29          9.88         9.03 o                         
  -6   5   5       5909.98       5729.29       153.18 o                         
  -5   5   5         14.57         16.13        10.48 o                         
  -4   5   5         35.90         47.19         8.52 o                         
  -3   5   5       3113.62       3048.29        64.65 o                         
  -2   5   5         15.77          4.54         7.15 o                         
  -1   5   5        675.68        636.62        23.00 o                         
   0   5   5      23740.52      24032.67       604.52 o                         
   1   5   5          4.97          5.32         4.32 o                         
   2   5   5      13617.11      13711.92       316.06 o                         
   3   5   5       1469.52       1442.95        40.83 o                         
   4   5   5         17.27         13.15         5.06 o                         
   5   5   5         75.97         85.87        12.35 o                         
   6   5   5       1279.27       1371.74        40.26 o                         
   7   5   5          5.47         15.27         8.94 o                         
   8   5   5       2808.16       2849.93       131.49 o                         
   9   5   5        188.95        223.28        25.22 o                         
  -6   6   5          3.01         13.74        12.34 o                         
  -5   6   5         51.62         52.76        10.36 o                         
  -4   6   5         47.36         62.09        13.09 o                         
  -3   6   5          8.19         21.36         8.01 o                         
  -2   6   5       1428.43       1375.27        28.49 o                         
  -1   6   5          9.21         22.68         7.58 o                         
   0   6   5          0.33         -3.41         9.03 o                         
   1   6   5       1017.65        994.97        33.98 o                         
   2   6   5       1209.25       1251.66        39.76 o                         
   3   6   5          0.73          9.01        10.59 o                         
   4   6   5       4109.67       4278.02        89.17 o                         
   5   6   5        126.24        129.14         9.61 o                         
   6   6   5          4.83         -5.87         8.39 o                         
   7   6   5        187.65        215.31        15.15 o                         
   8   6   5        103.58        133.82        18.94 o                         
   9   6   5          4.72         -2.15        13.08 o                         
  -5   7   5         22.31         86.18        31.24 o                         
  -4   7   5      11246.21      11104.91       286.36 o                         
  -3   7   5          2.22          4.31         7.57 o                         
  -2   7   5          9.74          8.27         6.90 o                         
  -1   7   5        476.60        529.06        15.88 o                         
   0   7   5          7.98         16.43         5.98 o                         
   1   7   5          0.69         -2.27         6.26 o                         
   2   7   5       8928.04       8751.05       168.03 o                         
   3   7   5          1.52         -3.03         4.73 o                         
   4   7   5         15.07          4.04         9.50 o                         
   5   7   5        322.36        353.09        15.48 o                         
   6   7   5         11.51         15.21         8.44 o                         
   7   7   5          0.54         -2.26         6.80 o                         
   8   7   5       1024.36        953.92        37.98 o                         
   9   7   5          0.36         -3.03         7.61 o                         
  -4   8   5        155.94        151.93        14.60 o                         
  -3   8   5        952.69        867.64        32.81 o                         
  -2   8   5          0.47         -7.62         8.19 o                         
  -1   8   5         55.26         50.42         7.17 o                         
   0   8   5       6757.10       6805.49       144.03 o                         
   1   8   5          0.54         -0.74         6.59 o                         
   2   8   5        286.77        369.57        17.29 o                         
   3   8   5          7.66         15.88         5.92 o                         
   4   8   5          2.41          6.53         6.17 o                         
   5   8   5          2.31          7.37         7.46 o                         
   6   8   5       6227.19       6367.24       134.31 o                         
   7   8   5          1.11          7.47         5.91 o                         
   8   8   5        609.84        605.43        24.40 o                         
   9   8   5         13.49         -3.63         8.44 o                         
  -2   9   5       3166.26       2840.22       202.90 o                         
  -1   9   5        433.90        444.17        19.98 o                         
   0   9   5          7.13          9.47         9.42 o                         
   1   9   5       1515.39       1521.70        42.35 o                         
   2   9   5        690.58        729.14        26.04 o                         
   3   9   5          3.11          5.91         5.72 o                         
   4   9   5          9.68          4.70         5.39 o                         
   5   9   5         85.94         71.56         6.94 o                         
   6   9   5          2.28         -1.39         4.75 o                         
   7   9   5        221.73        215.04        12.42 o                         
   8   9   5         59.79         61.37         7.57 o                         
   0  10   5         17.77         19.43        10.68 o                         
   1  10   5          5.91          4.18         6.02 o                         
   2  10   5       2781.28       2760.36        76.81 o                         
   3  10   5          1.69         -2.42         5.89 o                         
   4  10   5          1.89          2.58         5.33 o                         
   5  10   5        150.26        144.13         9.26 o                         
   6  10   5         54.76         62.86        10.83 o                         
   7  10   5          0.08          9.65         9.86 o                         
   3  11   5         31.79         22.52         9.10 o                         
   4  11   5         10.22         10.88        15.45 o                         
  -6 -10   6        966.47        834.93        39.52 o                         
  -5 -10   6          0.06          4.04         5.87 o                         
  -4 -10   6       2120.63       2093.33        48.91 o                         
  -3 -10   6        176.54        164.35        10.67 o                         
  -2 -10   6          5.47         -3.57         5.96 o                         
  -1 -10   6       2768.81       2552.29        76.41 o                         
   0 -10   6       1296.85       1043.37        41.75 o                         
  -8  -9   6          3.53         15.73        11.26 o                         
  -7  -9   6          0.23         -1.30         6.20 o                         
  -6  -9   6       1998.81       1987.75        48.80 o                         
  -5  -9   6          0.90         12.25         5.50 o                         
  -4  -9   6          5.01          3.65         5.28 o                         
  -3  -9   6        626.68        642.29        20.40 o                         
  -2  -9   6         10.12         11.15         5.80 o                         
  -1  -9   6          5.19          3.62         5.96 o                         
   0  -9   6       4906.68       5121.41       120.92 o                         
   1  -9   6         24.20         23.46         9.12 o                         
   2  -9   6          5.97         -0.34        10.01 o                         
  -8  -8   6        199.13        240.16        15.67 o                         
  -7  -8   6          0.17          3.11         5.80 o                         
  -6  -8   6       1349.77       1345.05        36.26 o                         
  -5  -8   6         13.77         17.30         6.34 o                         
  -4  -8   6          1.19         -2.75         4.80 o                         
  -3  -8   6         59.49         50.28         7.50 o                         
  -2  -8   6        943.90        937.58        27.08 o                         
  -1  -8   6         18.00         12.16         6.39 o                         
   0  -8   6        356.84        358.52        17.72 o                         
   1  -8   6         14.02         17.70         6.77 o                         
   2  -8   6          0.36          6.07         7.78 o                         
   3  -8   6          1.70         -8.21        10.07 o                         
   4  -8   6         33.11         10.05        10.41 o                         
  -9  -7   6         45.11         23.30         8.91 o                         
  -8  -7   6         25.66         37.40        11.78 o                         
  -7  -7   6        487.10        550.57        24.51 o                         
  -6  -7   6       1309.11       1238.16        36.98 o                         
  -5  -7   6          4.84          2.83         7.79 o                         
  -4  -7   6      11634.31      11537.70       204.58 o                         
  -3  -7   6         13.94          6.94         5.35 o                         
  -2  -7   6          3.05          9.34         5.06 o                         
  -1  -7   6          1.82         11.51         5.25 o                         
   0  -7   6       7180.19       6953.53       136.57 o                         
   1  -7   6          2.81          5.32         6.59 o                         
   2  -7   6      12788.08      13062.27       282.82 o                         
   3  -7   6         10.83          5.68         7.92 o                         
   4  -7   6         25.56         16.83         8.15 o                         
   5  -7   6       2169.93       2063.49        67.94 o                         
  -9  -6   6        807.91        804.77        45.16 o                         
  -8  -6   6          3.98         16.39         8.38 o                         
  -7  -6   6          2.51          6.95         7.10 o                         
  -6  -6   6       6099.08       6271.82       127.42 o                         
  -5  -6   6          3.07          0.44        11.68 o                         
  -4  -6   6          2.94          4.02         7.37 o                         
  -3  -6   6        310.86        314.94        15.03 o                         
  -2  -6   6          3.25          2.34         5.42 o                         
  -1  -6   6          2.66          3.63         6.11 o                         
   0  -6   6        470.97        526.64        16.35 o                         
   1  -6   6          6.15         25.79         6.07 o                         
   2  -6   6          2.09          3.96         6.38 o                         
   3  -6   6       1434.23       1383.91        38.97 o                         
   4  -6   6         16.27         21.78         9.07 o                         
   5  -6   6         10.59          3.60         9.77 o                         
   6  -6   6       1035.16        978.22        36.40 o                         
  -9  -5   6         92.53         79.21        15.33 o                         
  -8  -5   6        208.62        256.41        20.45 o                         
  -7  -5   6          0.66         11.88        19.25 o                         
  -6  -5   6       6781.17       7050.32       149.19 o                         
  -5  -5   6        871.89        902.28        30.20 o                         
  -4  -5   6          7.74          5.21        13.16 o                         
  -3  -5   6        106.37        116.98        11.39 o                         
  -2  -5   6      14077.87      14368.19       432.01 o                         
  -1  -5   6          0.24         -3.35         5.12 o                         
   0  -5   6       6386.01       6476.94       180.43 o                         
   1  -5   6        184.00        205.21        12.14 o                         
   2  -5   6          4.49          2.35         5.20 o                         
   3  -5   6       1013.82       1000.52        26.90 o                         
   4  -5   6       6609.47       6941.01       137.87 o                         
   5  -5   6          1.01          0.43         6.80 o                         
   6  -5   6        223.84        243.77        16.79 o                         
   7  -5   6        929.05        810.92        40.18 o                         
  -9  -4   6          9.60         -6.22        19.32 o                         
  -8  -4   6          0.24          2.78        12.18 o                         
  -7  -4   6          5.12         17.90         8.55 o                         
  -6  -4   6        426.61        523.10        21.78 o                         
  -5  -4   6          6.47          7.14         5.07 o                         
  -4  -4   6       4512.61       4637.84       102.85 o                         
  -3  -4   6         15.65         28.85        12.65 o                         
  -2  -4   6          0.01          0.86        90.86 o                         
  -1  -4   6       7345.56       7082.80       222.84 o                         
   0  -4   6        240.88        249.82        14.40 o                         
   1  -4   6          2.25         -4.78         4.78 o                         
   2  -4   6       8253.37       7693.07       298.80 o                         
   3  -4   6         98.85         79.03         9.11 o                         
   4  -4   6          3.02          1.39         5.90 o                         
   5  -4   6        749.55        830.55        29.40 o                         
   6  -4   6       1115.24       1093.25        28.24 o                         
   7  -4   6          8.56         11.33         6.64 o                         
 -10  -3   6          9.18         16.08        19.30 o                         
  -9  -3   6       1481.01       1476.11        59.14 o                         
  -8  -3   6          8.01         36.01        16.47 o                         
  -7  -3   6          0.56         10.93         8.40 o                         
  -6  -3   6       7629.38       7367.10       147.11 o                         
  -5  -3   6          2.78         -0.61        13.81 o                         
  -4  -3   6          0.20         -2.74       177.87 o                         
  -3  -3   6        243.42        243.46        31.85 o                         
  -2  -3   6          2.21         13.93        22.30 o                         
  -1  -3   6          0.40        104.75       352.13 o                         
   0  -3   6      29353.64      29396.21       699.56 o                         
   1  -3   6          0.46          3.31        19.71 o                         
   2  -3   6          5.64          5.76        67.32 o                         
   3  -3   6       2256.61       2017.07        70.32 o                         
   4  -3   6         16.31          8.50         6.31 o                         
   5  -3   6         19.42         19.17         6.88 o                         
   6  -3   6        970.44       1027.89        28.19 o                         
   7  -3   6         15.90         17.98         6.85 o                         
   8  -3   6          2.56         14.18         8.74 o                         
 -10  -2   6          7.42        -12.87        16.08 o                         
  -9  -2   6          3.16          4.48         9.97 o                         
  -8  -2   6       1328.67       1286.92        47.10 o                         
  -7  -2   6          0.91          2.79         7.12 o                         
  -6  -2   6        347.02        397.50        28.25 o                         
  -5  -2   6       4898.93       4595.44       100.92 o                         
  -4  -2   6          5.29        -48.93      1268.83 o                         
  -3  -2   6         63.32         76.17        26.85 o                         
  -2  -2   6        323.33        413.47        38.00 o                         
  -1  -2   6          1.31          0.72         7.14 o                         
   0  -2   6      19170.64      17213.06       703.65 o                         
   1  -2   6        316.61        316.84        30.38 o                         
   2  -2   6          0.10         -6.28        43.41 o                         
   3  -2   6       2493.08       2717.30       123.33 o                         
   4  -2   6      27619.79      28644.68       676.72 o                         
   5  -2   6          4.48          6.65         9.51 o                         
   6  -2   6        230.61        228.05        12.16 o                         
   7  -2   6       1453.72       1596.48        41.12 o                         
   8  -2   6         27.30         15.38         8.36 o                         
   9  -2   6         25.69          9.65        16.08 o                         
 -10  -1   6       1131.99       1055.82        96.57 o                         
  -9  -1   6          9.44          8.97        11.31 o                         
  -8  -1   6         15.33         34.52        10.72 o                         
  -7  -1   6         12.65         24.12        13.19 o                         
  -6  -1   6        657.25        659.44        22.48 o                         
  -5  -1   6         14.88          1.28         8.28 o                         
  -4  -1   6        800.49        862.81       157.78 o                         
  -3  -1   6        692.08        737.95        85.69 o                         
  -2  -1   6          0.78          0.58        62.75 o                         
  -1  -1   6        220.16        197.58        16.11 o                         
   0  -1   6        603.97        593.84        16.70 o                         
   1  -1   6          1.42          1.93         5.51 o                         
   2  -1   6       3957.59       3768.35        92.25 o                         
   3  -1   6       3003.23       3094.89        91.08 o                         
   4  -1   6          5.83          2.77         9.46 o                         
   5  -1   6         34.74         31.02         6.69 o                         
   6  -1   6         61.57         71.47        11.91 o                         
   7  -1   6          9.27         -0.10         7.69 o                         
   8  -1   6        220.38        270.28        15.96 o                         
   9  -1   6        333.73        301.36        21.49 o                         
  -9   0   6       1094.68       1128.65        42.23 o                         
  -8   0   6         38.19         49.63        10.26 o                         
  -7   0   6          6.71         22.93         8.20 o                         
  -6   0   6       1621.51       1582.95        44.82 o                         
  -5   0   6          8.20         11.95         6.10 o                         
  -4   0   6          5.60         -0.65        73.59 o                         
  -3   0   6        275.66        285.29        20.82 o                         
  -2   0   6          3.63        153.19       638.52 o                         
  -1   0   6          0.09         -2.09         2.09 o                         
   0   0   6       8623.16       8132.80       221.29 o                         
   1   0   6          0.08          0.26        17.61 o                         
   2   0   6          5.83         16.00        76.58 o                         
   3   0   6        799.72        791.98        25.31 o                         
   4   0   6          9.28          7.19         4.91 o                         
   5   0   6          5.34          6.11         6.94 o                         
   6   0   6       4683.76       4443.98        86.00 o                         
   7   0   6          2.29         -0.60         6.98 o                         
   8   0   6         39.45         49.46         9.01 o                         
   9   0   6       1644.29       1644.16        59.31 o                         
  -9   1   6        816.61        761.85        34.56 o                         
  -8   1   6         11.02         18.89         9.03 o                         
  -7   1   6          8.30          6.41         7.95 o                         
  -6   1   6         92.34         79.38         8.50 o                         
  -5   1   6       4160.12       3784.52        79.39 o                         
  -4   1   6          1.01          6.67         5.95 o                         
  -3   1   6        937.85       1023.51       100.19 o                         
  -2   1   6      43154.36      46062.29      3075.40 o                         
  -1   1   6          0.03          3.82         9.76 o                         
   0   1   6       1427.33       1421.97        35.34 o                         
   1   1   6        660.90        597.24        17.16 o                         
   2   1   6          4.07          4.75        25.47 o                         
   3   1   6       2242.67       2188.14        54.03 o                         
   4   1   6       2579.37       2441.71       174.96 o                         
   5   1   6          1.95          9.15        16.94 o                         
   6   1   6        404.46        411.24        22.84 o                         
   7   1   6        112.31         88.85        25.56 o                         
   8   1   6         16.39         33.13         9.04 o                         
   9   1   6        343.02        307.19        25.58 o                         
  10   1   6        946.15        971.02        59.04 o                         
  -9   2   6          3.53          3.22        16.08 o                         
  -8   2   6         10.00         19.67         7.00 o                         
  -7   2   6         18.57         19.99         7.75 o                         
  -6   2   6       1729.07       1894.53        46.20 o                         
  -5   2   6          5.80          1.09         5.21 o                         
  -4   2   6       7856.47       8637.78       188.21 o                         
  -3   2   6         95.41         98.00        12.45 o                         
  -2   2   6          3.66         -3.28        19.21 o                         
  -1   2   6        942.83        892.78        28.84 o                         
   0   2   6       1155.07       1036.61        28.50 o                         
   1   2   6          5.68         88.74        51.47 o                         
   2   2   6     333615.09     374695.03     17650.31 o                         
   3   2   6        590.26        550.83       113.28 o                         
   4   2   6          2.57          1.21        12.89 o                         
   5   2   6         15.03          3.29        16.68 o                         
   6   2   6       5952.79       6364.29       127.52 o                         
   7   2   6          2.41         -6.46         6.46 o                         
   8   2   6       3129.62       3277.34        95.74 o                         
   9   2   6        136.72        166.28        17.05 o                         
  10   2   6          1.95         -1.43        12.87 o                         
  -8   3   6          3.99          9.07         8.31 o                         
  -7   3   6         20.24         29.61         8.97 o                         
  -6   3   6        161.77        144.38        12.42 o                         
  -5   3   6          3.16         10.74         6.06 o                         
  -4   3   6         18.61         27.76        12.70 o                         
  -3   3   6       1530.59       1536.53        46.22 o                         
  -2   3   6          0.54          3.36         4.11 o                         
  -1   3   6         10.01          8.88         3.70 o                         
   1   3   6          4.21          1.34        44.06 o                         
   2   3   6          2.63          1.09        21.89 o                         
   3   3   6        299.58        309.47        53.93 o                         
   4   3   6         31.05        145.01       172.12 o                         
   5   3   6          0.11          0.11        14.53 o                         
   6   3   6       1380.01       1380.64        35.46 o                         
   7   3   6          0.33         -0.92         8.21 o                         
   8   3   6         35.88         19.68         9.86 o                         
   9   3   6         43.28         48.37        13.00 o                         
  10   3   6          0.99        -10.97        15.43 o                         
  -7   4   6          1.33         -4.19         6.48 o                         
  -6   4   6         21.43          9.47         6.76 o                         
  -5   4   6       1437.63       1532.21        38.88 o                         
  -4   4   6         16.55          0.90         7.60 o                         
  -3   4   6        724.79        781.11        38.54 o                         
  -2   4   6       1607.31       1688.99        48.19 o                         
  -1   4   6          5.14         -0.99         4.18 o                         
   0   4   6      10660.14      11404.33       312.92 o                         
   1   4   6        174.58        184.22         8.54 o                         
   2   4   6          2.15        239.30      1299.39 o                         
   3   4   6        116.03        107.61        22.51 o                         
   4   4   6       2348.10       2449.83        57.49 o                         
   5   4   6          1.77          2.01         5.09 o                         
   6   4   6         43.37         46.86        10.60 o                         
   7   4   6        199.50        249.99        22.83 o                         
   8   4   6         16.10         11.30         9.36 o                         
   9   4   6          7.33         23.88         9.71 o                         
  10   4   6          6.23        -16.08        35.38 o                         
  -7   5   6          3.05          6.41         8.04 o                         
  -6   5   6        548.93        539.84        22.72 o                         
  -5   5   6         26.23         36.09         8.99 o                         
  -4   5   6       3008.36       2910.70        67.57 o                         
  -3   5   6        442.41        448.61        17.28 o                         
  -2   5   6         20.35          3.07         7.02 o                         
  -1   5   6        257.89        273.43        17.07 o                         
   0   5   6       1950.81       2079.72        57.84 o                         
   1   5   6          2.35          0.85         4.34 o                         
   2   5   6         25.79         57.57         7.74 o                         
   3   5   6          3.05          5.51         5.78 o                         
   4   5   6          1.23          1.93         8.65 o                         
   5   5   6        128.35        144.37         9.19 o                         
   6   5   6       1664.85       1778.37        41.97 o                         
   7   5   6          9.50          8.40         8.14 o                         
   8   5   6        479.29        555.04        31.56 o                         
   9   5   6          4.14         15.49         9.51 o                         
  -6   6   6        500.31        506.01        47.37 o                         
  -5   6   6          0.69          3.99         8.54 o                         
  -4   6   6          5.36         16.22         9.63 o                         
  -3   6   6       1058.21       1016.64        31.46 o                         
  -2   6   6          1.35          2.52         5.78 o                         
  -1   6   6         13.91         15.69         7.36 o                         
   0   6   6        678.52        646.15        66.87 o                         
   1   6   6          3.21         -0.90         6.85 o                         
   2   6   6          1.41         -2.76         5.77 o                         
   3   6   6        387.39        406.74        16.71 o                         
   4   6   6          2.15          8.81         5.35 o                         
   5   6   6          5.27          6.51         6.82 o                         
   6   6   6       2718.59       2558.44        57.60 o                         
   7   6   6          2.39         10.05         9.56 o                         
   8   6   6          0.58         -5.65         7.35 o                         
   9   6   6        219.68        196.88        17.76 o                         
  -5   7   6        813.10        729.56        33.60 o                         
  -4   7   6         49.14         32.84        10.28 o                         
  -3   7   6         41.78         52.64         9.19 o                         
  -2   7   6       1575.69       1580.67        36.56 o                         
  -1   7   6         10.21          9.07         5.55 o                         
   0   7   6       2891.91       2789.32        51.82 o                         
   1   7   6        427.21        467.83        18.46 o                         
   2   7   6          4.34          8.09         5.26 o                         
   3   7   6          5.11          8.52         5.92 o                         
   4   7   6       2236.97       2211.71        41.54 o                         
   5   7   6          1.41          6.49         7.39 o                         
   6   7   6       2078.04       2106.52        65.55 o                         
   7   7   6         54.52         59.66         8.45 o                         
   8   7   6          4.92          4.77         6.27 o                         
   9   7   6          2.57        -10.20        10.20 o                         
  -4   8   6         32.72         24.50        11.96 o                         
  -3   8   6         54.88         48.46         9.94 o                         
  -2   8   6         54.94         48.45        18.07 o                         
  -1   8   6       2207.46       2110.11        44.63 o                         
   0   8   6       1159.06       1240.47        34.18 o                         
   1   8   6          0.24          0.88         6.86 o                         
   2   8   6       6091.46       6253.90       139.93 o                         
   3   8   6        442.50        461.51        18.65 o                         
   4   8   6         10.90         12.67         5.85 o                         
   5   8   6        467.27        499.93        17.70 o                         
   6   8   6         47.20         96.54        14.48 o                         
   7   8   6          5.86          5.19         5.59 o                         
   8   8   6       3589.73       3629.88       105.95 o                         
   9   8   6          7.97          2.46         9.68 o                         
  -1   9   6         16.51          6.19         9.18 o                         
   0   9   6       1536.69       1509.52        43.89 o                         
   1   9   6          7.39         14.91         6.37 o                         
   2   9   6          1.06          0.32         6.12 o                         
   3   9   6        230.25        248.14        13.32 o                         
   4   9   6          0.45          6.64         5.35 o                         
   5   9   6          0.59         -3.06         5.33 o                         
   6   9   6        164.58        191.21        10.61 o                         
   7   9   6          0.66         -2.66         4.94 o                         
   8   9   6          5.72          5.69        10.21 o                         
   0  10   6       1788.28       1842.86        61.67 o                         
   1  10   6         13.32         13.58         7.92 o                         
   2  10   6          3.47          7.41         7.14 o                         
   3  10   6         21.61         33.48         7.02 o                         
   4  10   6       5116.98       5535.52       122.25 o                         
   5  10   6          0.09         -4.97         4.97 o                         
   6  10   6       1540.40       1528.43        68.25 o                         
   7  10   6        399.62        359.46        21.78 o                         
   3  11   6         10.91          8.28         7.26 o                         
   4  11   6         13.32          4.83         9.10 o                         
  -6 -10   7          4.25         -7.72         7.72 o                         
  -5 -10   7         50.36         56.24         8.85 o                         
  -4 -10   7          5.42          2.14         4.75 o                         
  -3 -10   7          3.08         11.75         5.91 o                         
  -2 -10   7       1691.35       1657.56        52.66 o                         
  -1 -10   7         10.35         15.33         6.27 o                         
   0 -10   7         10.31         10.39         7.33 o                         
  -8  -9   7        408.77        373.23        35.39 o                         
  -7  -9   7          1.70         -6.32         6.32 o                         
  -6  -9   7         14.55         31.34         6.02 o                         
  -5  -9   7        148.00        153.33         9.03 o                         
  -4  -9   7       2747.48       2959.32        66.57 o                         
  -3  -9   7         12.64          7.33         5.28 o                         
  -2  -9   7         97.31         90.57         8.59 o                         
  -1  -9   7        181.53        200.30        11.51 o                         
   0  -9   7         11.99         11.78         7.19 o                         
   1  -9   7        138.89        135.05        10.86 o                         
   2  -9   7       3303.62       3264.15       103.42 o                         
  -8  -8   7       1382.07       1307.97        62.71 o                         
  -7  -8   7          4.20          0.14         5.96 o                         
  -6  -8   7       2302.65       2405.40        64.72 o                         
  -5  -8   7          0.26         -4.74         6.09 o                         
  -4  -8   7          3.09         11.92         5.19 o                         
  -3  -8   7       1156.35       1198.20        30.80 o                         
  -2  -8   7       9300.16       9286.47       184.83 o                         
  -1  -8   7         10.57          5.43         6.09 o                         
   0  -8   7         62.95         38.48        10.11 o                         
   1  -8   7        206.11        213.69        12.81 o                         
   2  -8   7         11.05          5.80         7.66 o                         
   3  -8   7        699.23        711.60        26.76 o                         
   4  -8   7        576.17        484.08        36.19 o                         
  -9  -7   7          4.67         12.12         8.52 o                         
  -8  -7   7       3508.95       3532.32       126.36 o                         
  -7  -7   7          0.15         -0.22         6.88 o                         
  -6  -7   7         19.96         34.17        15.01 o                         
  -5  -7   7       1425.04       1415.68        42.30 o                         
  -4  -7   7          5.78          8.79         9.48 o                         
  -3  -7   7          1.12         -4.65         4.65 o                         
  -2  -7   7      14189.48      14184.75       248.82 o                         
  -1  -7   7          0.72          7.53         5.36 o                         
   0  -7   7          1.32          5.93         9.91 o                         
   1  -7   7        682.87        660.01        23.31 o                         
   2  -7   7         23.90         16.18         8.30 o                         
   3  -7   7          0.19          3.86         7.76 o                         
   4  -7   7       6883.83       6674.34       154.36 o                         
   5  -7   7         19.71         59.73         8.87 o                         
  -9  -6   7          4.85         -0.46         9.96 o                         
  -8  -6   7       1726.69       1732.37       147.21 o                         
  -7  -6   7        648.23        673.16        27.78 o                         
  -6  -6   7          0.87          1.27        19.10 o                         
  -5  -6   7          4.07         -4.18        18.06 o                         
  -4  -6   7        104.98        102.01         8.78 o                         
  -3  -6   7          1.05          2.57         5.05 o                         
  -2  -6   7         48.78         57.65         7.63 o                         
  -1  -6   7        962.07        937.58        25.06 o                         
   0  -6   7          2.95          5.83         4.90 o                         
   1  -6   7        804.45        812.80        23.14 o                         
   2  -6   7       5531.66       5152.40       103.85 o                         
   3  -6   7          4.80         14.28         7.83 o                         
   4  -6   7         26.47         42.15         8.62 o                         
   5  -6   7        818.84        870.83        35.01 o                         
   6  -6   7         20.24         18.19        10.18 o                         
  -9  -5   7         44.15         47.13        11.53 o                         
  -8  -5   7        364.32        435.47        42.68 o                         
  -7  -5   7          6.80          5.71         7.46 o                         
  -6  -5   7      18846.79      19047.41       388.98 o                         
  -5  -5   7          6.78          6.21         5.28 o                         
  -4  -5   7         12.68         -2.72         8.80 o                         
  -3  -5   7       1499.65       1513.79        44.57 o                         
  -2  -5   7       6734.55       6536.93       204.66 o                         
  -1  -5   7          9.14         -2.93        13.30 o                         
   0  -5   7      15248.59      14554.37       370.79 o                         
   1  -5   7        289.12        315.45        23.02 o                         
   2  -5   7          5.39          7.42         6.20 o                         
   3  -5   7       3570.78       3338.83        66.92 o                         
   4  -5   7        629.90        609.52        24.91 o                         
   5  -5   7          0.42          0.57         7.47 o                         
   6  -5   7         33.37         40.83         8.24 o                         
   7  -5   7        207.09        177.26        14.27 o                         
  -9  -4   7          3.85         -4.50        10.07 o                         
  -8  -4   7         32.96         46.76        11.99 o                         
  -7  -4   7          1.40         -0.60         8.18 o                         
  -6  -4   7          5.12          5.39        16.67 o                         
  -5  -4   7       1709.15       1725.01        43.38 o                         
  -4  -4   7          2.25          9.17         9.65 o                         
  -3  -4   7          2.02          2.73        24.08 o                         
  -2  -4   7       1969.44       1938.84        66.16 o                         
  -1  -4   7          1.08          7.07        20.12 o                         
   0  -4   7          6.36          0.47         6.91 o                         
   1  -4   7       1040.56       1121.52        40.20 o                         
   2  -4   7          3.01          4.40         5.91 o                         
   3  -4   7          0.30          2.20         5.42 o                         
   4  -4   7       4519.53       4521.42        85.61 o                         
   5  -4   7          5.65          6.01         7.05 o                         
   6  -4   7         11.57         -1.69         7.68 o                         
   7  -4   7        361.61        405.26        21.27 o                         
 -10  -3   7        331.70        450.41        48.26 o                         
  -9  -3   7          8.48         12.05        11.33 o                         
  -8  -3   7       1670.82       1686.80        66.80 o                         
  -7  -3   7        858.79        843.20        40.36 o                         
  -6  -3   7         14.13         16.18         7.34 o                         
  -5  -3   7         37.70         24.82        11.56 o                         
  -4  -3   7      12026.52      12555.98       275.68 o                         
  -3  -3   7          4.12        -11.91        85.53 o                         
  -2  -3   7        128.47         94.31        58.31 o                         
  -1  -3   7       2326.22       2260.82        72.34 o                         
   0  -3   7          4.76         -1.24        32.77 o                         
   1  -3   7       2470.38       2688.01        71.57 o                         
   2  -3   7        592.80        878.22        61.05 o                         
   3  -3   7         11.17          4.77        11.74 o                         
   4  -3   7         20.92         19.64         9.65 o                         
   5  -3   7       1150.34       1207.74        30.05 o                         
   6  -3   7          2.24         -6.29         6.29 o                         
   7  -3   7        278.50        257.64        12.74 o                         
   8  -3   7         43.76         46.87         9.94 o                         
 -10  -2   7          1.41          0.00        16.08 o                         
  -9  -2   7         52.05         39.21        10.83 o                         
  -8  -2   7        191.75        214.21        17.74 o                         
  -7  -2   7         12.12         13.92        11.26 o                         
  -6  -2   7         46.32         58.32         7.52 o                         
  -5  -2   7         68.45         67.84        30.24 o                         
  -4  -2   7          8.06          8.16        44.52 o                         
  -3  -2   7        950.38        879.38        38.12 o                         
  -2  -2   7        447.90        461.31       102.95 o                         
  -1  -2   7          0.62          1.36        35.92 o                         
   0  -2   7      87826.52     103344.45      4938.42 o                         
   1  -2   7         10.14          9.94        53.22 o                         
   2  -2   7          2.95          0.99        30.55 o                         
   3  -2   7       3639.43       3905.64       117.38 o                         
   4  -2   7       4539.60       4367.71       112.43 o                         
   5  -2   7          3.83          2.70         7.19 o                         
   6  -2   7      35506.77      36067.97       604.63 o                         
   7  -2   7        385.13        384.23        16.99 o                         
   8  -2   7          7.56          1.33         6.91 o                         
 -10  -1   7         21.55         67.55        19.30 o                         
  -9  -1   7          0.37         -6.12        10.67 o                         
  -8  -1   7       1320.66       1444.58        52.20 o                         
  -7  -1   7          5.69         24.06         8.50 o                         
  -6  -1   7          9.87         19.64        11.21 o                         
  -5  -1   7       2312.81       2368.95        65.04 o                         
  -4  -1   7          5.24         -3.83        92.02 o                         
  -3  -1   7         23.55        788.10      1151.59 o                         
  -2  -1   7       8485.92       8700.25       253.15 o                         
  -1  -1   7          0.32         -1.15        17.86 o                         
   0  -1   7          0.25         -3.31         3.31 o                         
   1  -1   7       6257.31       6152.34       135.64 o                         
   2  -1   7          5.53          2.51        24.75 o                         
   3  -1   7          5.57          7.62         4.52 o                         
   4  -1   7       3967.28       4428.12       121.52 o                         
   5  -1   7          0.62         13.84         9.00 o                         
   6  -1   7          1.44         10.20        11.73 o                         
   7  -1   7       1426.98       1406.31        37.20 o                         
   8  -1   7          0.15          3.33         7.02 o                         
   9  -1   7          0.93        -10.41        10.41 o                         
  -9   0   7         12.24         12.46         8.96 o                         
  -8   0   7       1827.09       1952.58        67.81 o                         
  -7   0   7       1131.16       1151.60        34.22 o                         
  -6   0   7          5.63          8.76         6.14 o                         
  -5   0   7          5.19          7.91         5.96 o                         
  -4   0   7       1913.35       2230.77        78.85 o                         
  -3   0   7          6.50        102.42       176.92 o                         
  -2   0   7      18651.88      17646.59       429.23 o                         
  -1   0   7       1588.89       1364.64        30.78 o                         
   0   0   7          0.69          4.15         2.97 o                         
   1   0   7        540.40        463.11        14.04 o                         
   2   0   7      55012.05      51159.54      2554.87 o                         
   3   0   7          2.59         -2.76        34.53 o                         
   4   0   7        653.49        736.21        44.04 o                         
   5   0   7         15.07         26.19         9.23 o                         
   6   0   7         13.94         32.51         7.88 o                         
   7   0   7        395.56        435.11        21.27 o                         
   8   0   7       5360.25       5368.95       136.56 o                         
   9   0   7         19.12         23.42         9.10 o                         
  -9   1   7        883.06        901.36        45.03 o                         
  -8   1   7         76.28         71.30        10.96 o                         
  -7   1   7         23.42         20.48         8.79 o                         
  -6   1   7        176.72        202.84        11.16 o                         
  -5   1   7         12.85         19.69         6.75 o                         
  -4   1   7          6.79        295.59       561.32 o                         
  -3   1   7       8849.43       9117.34       229.82 o                         
  -2   1   7       1342.49       1348.05        37.45 o                         
  -1   1   7          1.36          0.06         8.23 o                         
   0   1   7       1779.67       1657.82        38.76 o                         
   1   1   7         75.79         71.24         7.04 o                         
   2   1   7          0.35        114.90       142.33 o                         
   3   1   7       2033.99       2044.64        48.41 o                         
   4   1   7        273.83        312.73        85.82 o                         
   5   1   7          5.11          3.50         8.54 o                         
   6   1   7       1920.77       1818.23        41.43 o                         
   7   1   7          4.46         24.65        23.02 o                         
   8   1   7          5.43         -6.95         7.27 o                         
   9   1   7         23.41         46.88        13.28 o                         
  10   1   7        387.86        278.33        29.31 o                         
  -9   2   7          3.84         17.96        13.09 o                         
  -8   2   7        779.47        779.92        25.79 o                         
  -7   2   7          1.75         -3.01         8.16 o                         
  -6   2   7          6.65         12.54         7.26 o                         
  -5   2   7       1072.94       1074.86        35.25 o                         
  -4   2   7          7.60         18.87         6.93 o                         
  -3   2   7          2.83          3.72        11.25 o                         
  -2   2   7       2184.80       2253.47        66.66 o                         
  -1   2   7          1.26         -1.98         8.14 o                         
   0   2   7          0.28         -3.35         8.27 o                         
   1   2   7       1154.89       1081.57        26.63 o                         
   2   2   7          0.02          6.51        12.64 o                         
   3   2   7          2.06         -0.10         3.27 o                         
   4   2   7       4505.83       5531.71       108.00 o                         
   5   2   7          6.01          7.02         9.05 o                         
   6   2   7          3.87         32.63        17.96 o                         
   7   2   7         67.34         73.94         9.58 o                         
   8   2   7         21.98         50.65        11.97 o                         
   9   2   7          5.74          0.42        10.60 o                         
  10   2   7       1217.84       1181.21        66.00 o                         
  -8   3   7         40.77         80.30        11.47 o                         
  -7   3   7        875.94        911.27        25.27 o                         
  -6   3   7          6.37          7.57         6.71 o                         
  -5   3   7        535.43        542.29        18.83 o                         
  -4   3   7      22225.04      22222.13       413.97 o                         
  -3   3   7          4.10          6.36         4.99 o                         
  -2   3   7       2376.27       2512.68        75.02 o                         
  -1   3   7       1838.19       2049.70        54.54 o                         
   0   3   7          1.05          4.08        14.26 o                         
   1   3   7        334.17        361.15        38.52 o                         
   2   3   7        837.17        853.70        27.89 o                         
   3   3   7          0.04          1.84        17.64 o                         
   4   3   7       1275.35       1186.78        97.29 o                         
   5   3   7         44.81         34.03        22.48 o                         
   6   3   7          6.28          5.45        34.78 o                         
   7   3   7        254.36        258.34        25.84 o                         
   8   3   7      10678.24      10865.04       309.59 o                         
   9   3   7          0.18          3.57        10.90 o                         
  10   3   7        102.80        109.37        25.73 o                         
  -7   4   7          3.85         14.93         6.91 o                         
  -6   4   7         93.21        113.05        10.15 o                         
  -5   4   7        325.96        355.36        16.54 o                         
  -4   4   7         38.33         89.63        14.22 o                         
  -3   4   7       5895.85       5727.12       161.94 o                         
  -2   4   7         11.69         39.40         6.18 o                         
  -1   4   7          3.51          4.29         4.21 o                         
   0   4   7       6575.29       6842.56       162.87 o                         
   1   4   7        298.91        322.42        28.18 o                         
   2   4   7          2.21          0.98        30.37 o                         
   3   4   7         43.19         30.37        29.81 o                         
   4   4   7        246.35        272.73        13.63 o                         
   5   4   7          0.95         -6.90         6.90 o                         
   6   4   7        109.91        113.34        22.35 o                         
   7   4   7        277.68        296.11        27.01 o                         
   8   4   7          3.85          7.34         9.40 o                         
   9   4   7         46.16         53.13        21.72 o                         
  10   4   7         46.39         38.60        38.60 o                         
  -7   5   7          1.49         -4.75         6.97 o                         
  -6   5   7         71.74        182.16        57.34 o                         
  -5   5   7       1513.80       1485.67        40.83 o                         
  -4   5   7          4.29          7.12         7.45 o                         
  -3   5   7          6.72         14.02         6.63 o                         
  -2   5   7      21034.06      20855.37       406.43 o                         
  -1   5   7          3.66          0.74         6.03 o                         
   0   5   7          1.18         -0.52         4.53 o                         
   1   5   7        952.00        951.18        34.63 o                         
   2   5   7          3.66         -4.40        13.94 o                         
   3   5   7          0.79         -3.79         4.31 o                         
   4   5   7        287.11        273.14        13.39 o                         
   5   5   7          5.18          7.68         9.55 o                         
   6   5   7          8.46         12.83         6.58 o                         
   7   5   7        322.77        343.85        19.37 o                         
   8   5   7          7.04         -8.65         8.65 o                         
   9   5   7          0.77         14.55         9.72 o                         
  -6   6   7         12.12          4.72         8.12 o                         
  -5   6   7        244.88        275.78        18.71 o                         
  -4   6   7         34.21         64.88        10.41 o                         
  -3   6   7         10.20         19.99         8.03 o                         
  -2   6   7        120.52        143.49         9.09 o                         
  -1   6   7       3438.70       3318.17        67.51 o                         
   0   6   7          8.69          0.48         6.72 o                         
   1   6   7         65.04         80.36         9.56 o                         
   2   6   7       4698.63       4679.84       134.24 o                         
   3   6   7          0.27         -0.87         4.95 o                         
   4   6   7        652.05        682.37        22.91 o                         
   5   6   7        130.03        146.63         9.79 o                         
   6   6   7         13.04         17.58         9.18 o                         
   7   6   7          1.47          2.51         8.31 o                         
   8   6   7        102.44        102.39        12.71 o                         
   9   6   7          1.88         10.50         9.45 o                         
  -5   7   7        366.55        386.41        22.46 o                         
  -4   7   7          8.67         44.02        14.87 o                         
  -3   7   7       2310.00       2181.79        57.39 o                         
  -2   7   7        213.38        240.34        12.90 o                         
  -1   7   7          6.56          0.14         5.69 o                         
   0   7   7       2025.75       2028.51        40.66 o                         
   1   7   7         32.02         39.45         7.48 o                         
   2   7   7          1.57         -4.24         5.58 o                         
   3   7   7       1415.24       1441.67        30.39 o                         
   4   7   7       2508.00       2538.79        47.21 o                         
   5   7   7          6.00          7.53         6.29 o                         
   6   7   7       1182.33       1206.93        31.48 o                         
   7   7   7          1.55         -5.65         5.65 o                         
   8   7   7          2.96         -3.75         6.12 o                         
   9   7   7        235.71        221.45        22.18 o                         
  -4   8   7          0.06          3.10        10.68 o                         
  -3   8   7          6.55          7.32         8.06 o                         
  -2   8   7       8922.18       8615.87       198.35 o                         
  -1   8   7          0.23          0.34         5.97 o                         
   0   8   7          3.06          5.24         6.53 o                         
   1   8   7         86.48         97.62        10.65 o                         
   2   8   7          9.79          5.72         6.18 o                         
   3   8   7          1.18         -0.33         6.13 o                         
   4   8   7       9586.60       9491.01       189.80 o                         
   5   8   7          5.68         11.45         5.68 o                         
   6   8   7          1.26          5.00         5.71 o                         
   7   8   7        207.26        215.37        12.83 o                         
   8   8   7         67.36         76.95        21.54 o                         
   9   8   7          1.95          4.14         7.61 o                         
  -1   9   7        152.78        195.79        12.77 o                         
   0   9   7          4.13          0.29         7.90 o                         
   1   9   7         14.20         12.25         6.61 o                         
   2   9   7         46.52         53.86         7.92 o                         
   3   9   7          1.56          9.48         5.98 o                         
   4   9   7        556.52        576.89        20.03 o                         
   5   9   7         42.80         44.53         6.20 o                         
   6   9   7          4.69          2.89         4.76 o                         
   7   9   7          8.41         -4.58         7.19 o                         
   8   9   7         54.88         65.07         8.09 o                         
   0  10   7       2855.79       2949.60       104.65 o                         
   1  10   7        299.66        300.05        15.62 o                         
   2  10   7         26.34         14.00         7.01 o                         
   3  10   7         99.52         99.44         9.02 o                         
   4  10   7        725.44        776.96        22.71 o                         
   5  10   7          3.27          1.82         4.87 o                         
   6  10   7        962.18        978.78        39.98 o                         
   7  10   7        125.06        103.44        13.09 o                         
   3  11   7          0.61          3.54         6.62 o                         
   4  11   7        636.10        603.78        36.88 o                         
  -6 -10   8          8.45         18.23        17.69 o                         
  -5 -10   8          2.99          0.49         5.79 o                         
  -4 -10   8        703.88        670.24        22.45 o                         
  -3 -10   8       3102.42       2911.45        73.95 o                         
  -2 -10   8         10.41          6.94         6.53 o                         
  -1 -10   8        126.42        116.60        11.83 o                         
   0 -10   8        549.60        565.77        27.43 o                         
  -7  -9   8        115.15         85.02         9.32 o                         
  -6  -9   8         23.80         26.61         9.98 o                         
  -5  -9   8          0.61          1.63         5.06 o                         
  -4  -9   8         53.40         63.18         7.08 o                         
  -3  -9   8          9.26         19.81         5.60 o                         
  -2  -9   8       1089.19       1126.16        28.65 o                         
  -1  -9   8          4.03          3.85         6.86 o                         
   0  -9   8          6.18         21.76         7.37 o                         
   1  -9   8       1534.04       1477.57        41.61 o                         
   2  -9   8         85.93        107.73        12.23 o                         
  -8  -8   8          6.51         -5.19         6.55 o                         
  -7  -8   8        476.10        496.48        21.61 o                         
  -6  -8   8          1.56         13.88         6.56 o                         
  -5  -8   8          1.57         13.45         5.99 o                         
  -4  -8   8       2590.46       2514.93        53.75 o                         
  -3  -8   8          3.42          1.58         5.29 o                         
  -2  -8   8          8.02         27.26         8.47 o                         
  -1  -8   8       2098.62       1965.47        43.88 o                         
   0  -8   8          1.62          4.38         7.06 o                         
   1  -8   8          5.29          9.55         7.39 o                         
   2  -8   8       2286.26       2182.63        90.77 o                         
   3  -8   8          4.82         27.80         9.20 o                         
   4  -8   8          2.04         -7.70        10.83 o                         
  -9  -7   8        641.35        597.04        30.92 o                         
  -8  -7   8         20.82         16.40         8.99 o                         
  -7  -7   8          2.45          3.94         7.27 o                         
  -6  -7   8       5484.65       5632.39       126.39 o                         
  -5  -7   8          4.22         11.53         9.78 o                         
  -4  -7   8        229.52        238.28        11.39 o                         
  -3  -7   8         65.98         68.10         6.90 o                         
  -2  -7   8          9.67         16.83         5.22 o                         
  -1  -7   8         11.15          8.48         5.45 o                         
   0  -7   8       5169.97       5429.59       116.67 o                         
   1  -7   8          0.74         -6.33         6.33 o                         
   2  -7   8        113.20        105.29        11.72 o                         
   3  -7   8        408.43        502.69        20.44 o                         
   4  -7   8         20.25         41.27         8.21 o                         
   5  -7   8          5.60         10.74         7.51 o                         
  -9  -6   8          0.75          0.96        10.84 o                         
  -8  -6   8        328.26        322.43        24.55 o                         
  -7  -6   8          4.66         -0.66         6.46 o                         
  -6  -6   8          1.30          0.96        22.71 o                         
  -5  -6   8          3.26          0.57         5.75 o                         
  -4  -6   8       5076.00       5003.58       101.08 o                         
  -3  -6   8          0.81          0.46         9.45 o                         
  -2  -6   8         43.86         48.42        11.10 o                         
  -1  -6   8          7.55          6.29         5.30 o                         
   0  -6   8          2.19          5.63         6.46 o                         
   1  -6   8        119.28         98.68         8.54 o                         
   2  -6   8        558.99        554.81        26.82 o                         
   3  -6   8          2.96          9.21         7.69 o                         
   4  -6   8        485.04        581.67        22.72 o                         
   5  -6   8         26.17         56.41        10.65 o                         
   6  -6   8          4.27          4.83         7.09 o                         
  -9  -5   8          0.64         -3.01        10.27 o                         
  -8  -5   8         24.77         38.17        11.75 o                         
  -7  -5   8        204.64        237.37        16.69 o                         
  -6  -5   8          8.60         18.23         6.63 o                         
  -5  -5   8          1.98         -0.43        14.99 o                         
  -4  -5   8      12741.71      12262.58       258.00 o                         
  -3  -5   8          0.05         -8.18         8.18 o                         
  -2  -5   8          0.38         10.60        13.04 o                         
  -1  -5   8       3355.68       3130.67        87.03 o                         
   0  -5   8          3.80         -3.54         4.94 o                         
   1  -5   8          0.67          1.42         6.06 o                         
   2  -5   8      13409.91      13216.35       261.73 o                         
   3  -5   8         11.15         16.07         6.29 o                         
   4  -5   8          5.56          3.10         7.34 o                         
   5  -5   8        980.09        979.01        27.88 o                         
   6  -5   8         13.19          9.73         6.64 o                         
   7  -5   8          1.86         16.08        12.87 o                         
  -9  -4   8         77.07        104.93        24.14 o                         
  -8  -4   8          8.22          6.35         9.67 o                         
  -7  -4   8         86.95         87.83        12.49 o                         
  -6  -4   8        865.82        934.46        45.66 o                         
  -5  -4   8          0.72         -4.61         6.79 o                         
  -4  -4   8      12337.48      13414.20       275.93 o                         
  -3  -4   8       1913.01       1892.22        90.66 o                         
  -2  -4   8          7.13         -4.44        14.55 o                         
  -1  -4   8          0.49         -3.63        15.20 o                         
   0  -4   8      20528.33      21818.60       494.33 o                         
   1  -4   8          0.31          3.34         5.53 o                         
   2  -4   8        793.50        937.52        35.86 o                         
   3  -4   8       1195.88       1291.10        32.81 o                         
   4  -4   8          2.86         -4.43         6.20 o                         
   5  -4   8        615.92        552.20        21.40 o                         
   6  -4   8       8489.33       8940.15       172.58 o                         
   7  -4   8          7.15         11.17         7.02 o                         
 -10  -3   8        865.80        756.24        67.58 o                         
  -9  -3   8          2.73         -6.00        14.43 o                         
  -8  -3   8       7016.36       6748.90       184.72 o                         
  -7  -3   8         69.72         72.63        13.86 o                         
  -6  -3   8         14.99         14.84        31.31 o                         
  -5  -3   8       1043.11       1000.33        31.12 o                         
  -4  -3   8      48022.05      49592.04      1000.79 o                         
  -3  -3   8          2.00         -7.15       111.17 o                         
  -2  -3   8       8898.22       8671.67       235.97 o                         
  -1  -3   8        776.48        872.27        43.02 o                         
   0  -3   8          1.03         32.35       815.43 o                         
   1  -3   8        225.64        235.57        30.03 o                         
   2  -3   8       7553.51       7552.15       375.69 o                         
   3  -3   8          2.11          4.73         8.87 o                         
   4  -3   8        232.20        257.79        20.26 o                         
   5  -3   8        375.90        375.35        16.04 o                         
   6  -3   8         12.90         -6.68         6.68 o                         
   7  -3   8         36.98         50.29         7.73 o                         
   8  -3   8         96.57         89.09        18.43 o                         
 -10  -2   8        213.80        255.85        25.02 o                         
  -9  -2   8         10.05         10.08        10.10 o                         
  -8  -2   8          2.80         -7.35         8.60 o                         
  -7  -2   8       1819.80       1845.10        54.51 o                         
  -6  -2   8          0.96         -5.08        12.82 o                         
  -5  -2   8          6.16         -5.33        13.52 o                         
  -4  -2   8       8167.68       7947.32       181.21 o                         
  -3  -2   8          2.06         -3.55        56.11 o                         
  -2  -2   8          0.72          1.10        95.89 o                         
  -1  -2   8        209.47        205.49        10.22 o                         
   0  -2   8          0.31         -0.10         9.39 o                         
   1  -2   8          0.78          4.32        18.98 o                         
   2  -2   8      43509.89      42531.20      1067.31 o                         
   3  -2   8          5.71        217.06       392.74 o                         
   4  -2   8          4.12         -1.92         6.00 o                         
   5  -2   8       1516.41       1577.99        39.08 o                         
   6  -2   8        126.37        100.50        11.36 o                         
   7  -2   8          1.50         -0.87         6.97 o                         
   8  -2   8        830.89        815.63        27.67 o                         
 -10  -1   8       2467.76       2068.26       151.44 o                         
  -9  -1   8        413.60        436.81        27.98 o                         
  -8  -1   8          4.34         10.46        10.10 o                         
  -7  -1   8        292.73        342.45        19.85 o                         
  -6  -1   8       3677.49       4064.73        86.71 o                         
  -5  -1   8          6.86          0.99        14.37 o                         
  -4  -1   8        393.25        386.51        45.05 o                         
  -3  -1   8       2040.25       2122.14       120.22 o                         
  -2  -1   8          0.52         -9.07        17.21 o                         
  -1  -1   8        212.76        206.92        24.47 o                         
   0  -1   8         11.06        119.18        73.02 o                         
   1  -1   8          0.45          2.30         9.88 o                         
   2  -1   8       8285.28       8492.83       230.63 o                         
   3  -1   8       3022.00       3064.99        85.24 o                         
   4  -1   8          5.78          2.59         5.13 o                         
   5  -1   8         56.39         71.78        12.46 o                         
   6  -1   8          6.33          9.63         8.43 o                         
   7  -1   8          8.25          1.41         7.43 o                         
   8  -1   8         27.28         29.47         8.06 o                         
   9  -1   8        803.98        764.89        35.52 o                         
  -9   0   8         12.63         10.17        11.85 o                         
  -8   0   8       2895.45       2944.05        94.88 o                         
  -7   0   8          9.95         23.40        22.27 o                         
  -6   0   8         24.65         16.30         7.55 o                         
  -5   0   8          7.65         15.07         8.76 o                         
  -4   0   8       6146.20       5834.83       144.35 o                         
  -3   0   8          2.62          0.24        16.97 o                         
  -2   0   8      90990.25      95178.53      4563.94 o                         
  -1   0   8        131.74        109.40       179.70 o                         
   0   0   8          0.52          0.08        23.71 o                         
   1   0   8        378.85        326.70        15.50 o                         
   2   0   8      30877.88      30974.02      1265.80 o                         
   3   0   8          7.62          1.83        15.03 o                         
   4   0   8      18114.86      16678.80       396.01 o                         
   5   0   8          2.90          4.64         8.19 o                         
   6   0   8         11.43         16.90        11.25 o                         
   7   0   8         28.20         22.52        10.54 o                         
   8   0   8       1014.93        999.99        44.61 o                         
   9   0   8          9.37          6.19         8.27 o                         
  -9   1   8          2.02         17.16        11.14 o                         
  -8   1   8          0.24         -3.96         7.97 o                         
  -7   1   8       2998.81       3011.88        70.36 o                         
  -6   1   8          4.24          5.51         6.54 o                         
  -5   1   8          1.82         -2.77         6.72 o                         
  -4   1   8       2206.72       2625.74        65.62 o                         
  -3   1   8          3.24          7.29        26.67 o                         
  -2   1   8          4.09         -0.48        48.67 o                         
  -1   1   8       8532.95       8251.14       179.48 o                         
   0   1   8          0.10          1.28         4.32 o                         
   1   1   8          0.71          1.01        14.09 o                         
   2   1   8      22830.59      22443.81       564.16 o                         
   3   1   8         13.72        241.10      1280.09 o                         
   4   1   8          1.86       2047.33      1370.85 o                         
   5   1   8       2197.49       2099.25        48.72 o                         
   6   1   8          3.96          3.91         6.12 o                         
   7   1   8          9.65         19.42         7.78 o                         
   8   1   8       1278.76       1237.04        44.04 o                         
   9   1   8          0.81          7.02        18.70 o                         
  10   1   8         47.52         26.09        11.26 o                         
  -9   2   8         70.06         61.86        12.36 o                         
  -8   2   8          9.27          7.37         8.30 o                         
  -7   2   8        499.00        573.25        23.17 o                         
  -6   2   8        625.14        785.58        30.04 o                         
  -5   2   8          3.36         -6.81         6.81 o                         
  -4   2   8       9383.58       9916.82       239.96 o                         
  -3   2   8       7306.62       7920.23       204.33 o                         
  -2   2   8          0.26         -1.76         3.16 o                         
  -1   2   8        107.33        121.85        19.08 o                         
   0   2   8      56449.50      53711.52      2838.07 o                         
   1   2   8          0.51          0.30         3.42 o                         
   2   2   8        110.48        132.52        25.96 o                         
   3   2   8        183.55        197.39        13.07 o                         
   4   2   8          4.47          3.73        17.13 o                         
   5   2   8       1661.29       1588.56        47.37 o                         
   6   2   8       1011.15       1020.48        26.59 o                         
   7   2   8          0.68          6.21         7.29 o                         
   8   2   8        450.92        474.05        24.59 o                         
   9   2   8          4.31         20.35        11.88 o                         
  10   2   8          9.75         15.01        10.05 o                         
  -8   3   8        758.49        770.34        35.29 o                         
  -7   3   8        588.35        561.69        19.80 o                         
  -6   3   8         40.58         48.94        13.34 o                         
  -5   3   8        941.90       1039.02        28.36 o                         
  -4   3   8       1913.95       1904.35        44.09 o                         
  -3   3   8          0.53         -6.43         8.39 o                         
  -2   3   8       1082.64       1208.38        41.64 o                         
  -1   3   8       1608.73       1756.17        47.20 o                         
   0   3   8          4.09          9.37         8.16 o                         
   1   3   8        422.59        488.39        39.53 o                         
   2   3   8       8994.12       8734.24       240.82 o                         
   3   3   8          0.24          3.38        38.55 o                         
   4   3   8      11365.60      11419.34       268.31 o                         
   5   3   8          9.46         10.35        12.30 o                         
   6   3   8          8.64          5.92        37.18 o                         
   7   3   8        833.54        916.70        38.78 o                         
   8   3   8        951.59       1149.81        48.56 o                         
   9   3   8          4.43         -9.92         9.92 o                         
  10   3   8       1526.13       1577.27       119.10 o                         
  -7   4   8        478.53        434.06        19.20 o                         
  -6   4   8          0.34         -1.09         6.41 o                         
  -5   4   8         12.42         22.74         7.81 o                         
  -4   4   8      21595.03      21407.06       385.93 o                         
  -3   4   8          1.72         10.44         6.03 o                         
  -2   4   8          2.28         -1.52         6.84 o                         
  -1   4   8       2478.79       2618.75        70.91 o                         
   0   4   8          6.28          3.88         3.11 o                         
   1   4   8          6.19          4.70        28.16 o                         
   2   4   8       1508.80       1760.96        51.43 o                         
   3   4   8          0.12         -1.87        14.48 o                         
   4   4   8          0.29         10.44         7.10 o                         
   5   4   8        510.39        558.09        29.99 o                         
   6   4   8          0.08         -4.13        13.45 o                         
   7   4   8          0.20         -8.05         8.05 o                         
   8   4   8       1729.21       1764.04        63.51 o                         
   9   4   8          7.56          8.22        10.05 o                         
  -7   5   8         43.28         66.11         9.51 o                         
  -6   5   8       7706.35       7799.69       169.83 o                         
  -5   5   8          6.58          9.85         7.28 o                         
  -4   5   8       1050.75       1089.73        32.66 o                         
  -3   5   8          1.13          7.64         6.09 o                         
  -2   5   8          3.02         15.09         6.20 o                         
  -1   5   8          4.02         -0.87         6.03 o                         
   0   5   8        539.55        573.30        20.18 o                         
   1   5   8          2.98         -1.87         4.83 o                         
   2   5   8        812.87        812.39        25.93 o                         
   3   5   8        624.66        652.14        25.99 o                         
   4   5   8          3.21         -5.02         5.02 o                         
   5   5   8        509.71        505.51        22.00 o                         
   6   5   8       6584.96       6649.92       150.64 o                         
   7   5   8          2.32          2.18         7.19 o                         
   8   5   8        925.59       1000.23        43.23 o                         
   9   5   8         80.93         66.50        13.36 o                         
  -6   6   8          0.16         24.44         7.84 o                         
  -5   6   8        529.01        531.11        23.02 o                         
  -4   6   8        779.91        773.51        29.59 o                         
  -3   6   8          6.07         21.20         8.58 o                         
  -2   6   8       2365.62       2456.73        48.31 o                         
  -1   6   8        382.62        416.61        16.70 o                         
   0   6   8         11.30          6.41         8.69 o                         
   1   6   8       1175.41       1100.47        39.20 o                         
   2   6   8        971.08       1067.03        36.97 o                         
   3   6   8          1.28         11.33         5.37 o                         
   4   6   8        208.13        314.79        21.13 o                         
   5   6   8         10.98          7.33         5.75 o                         
   6   6   8          2.93         32.47        14.98 o                         
   7   6   8          4.00         14.05        13.22 o                         
   8   6   8       1047.49       1021.01        57.58 o                         
   9   6   8          1.24         -8.74         8.74 o                         
  -5   7   8         12.98          9.96         8.34 o                         
  -4   7   8       1278.01       1319.06        41.16 o                         
  -3   7   8          5.43         19.08         8.32 o                         
  -2   7   8          2.75         -2.94         6.42 o                         
  -1   7   8       1433.33       1349.98        28.05 o                         
   0   7   8          6.28          3.99         5.77 o                         
   1   7   8          0.29         -5.86         5.86 o                         
   2   7   8        715.30        731.22        22.71 o                         
   3   7   8          6.93          0.66         5.63 o                         
   4   7   8          6.87         17.45         5.12 o                         
   5   7   8        766.61        809.00        24.80 o                         
   6   7   8          6.65          7.74         5.73 o                         
   7   7   8          1.88         -5.85         5.85 o                         
   8   7   8       1177.53       1318.69        41.06 o                         
   9   7   8          7.83          6.20         9.22 o                         
  -4   8   8        173.18        242.67        29.14 o                         
  -3   8   8         46.91         52.13         9.82 o                         
  -2   8   8         11.41          6.80         8.34 o                         
  -1   8   8         25.96         14.94         7.53 o                         
   0   8   8         97.62        109.10         9.69 o                         
   1   8   8          1.55          2.45         6.67 o                         
   2   8   8        458.12        499.79        19.87 o                         
   3   8   8        271.42        306.45        14.38 o                         
   4   8   8         35.13         31.02         5.95 o                         
   5   8   8        413.82        451.34        16.40 o                         
   6   8   8        146.11        182.07        11.30 o                         
   7   8   8          8.36          2.23         5.74 o                         
   8   8   8       1304.61       1168.50        41.98 o                         
   9   8   8        271.60        245.67        46.65 o                         
  -1   9   8          9.55          1.48         7.05 o                         
   0   9   8          2.55          0.79         6.30 o                         
   1   9   8        975.68        985.50        30.80 o                         
   2   9   8       1085.73       1111.97        31.83 o                         
   3   9   8          0.78         -0.04         5.59 o                         
   4   9   8        480.47        531.89        19.64 o                         
   5   9   8          0.63         -3.71         4.75 o                         
   6   9   8          6.07          2.59         5.11 o                         
   7   9   8        208.34        210.56        12.89 o                         
   8   9   8          8.96          8.72         6.96 o                         
   0  10   8          9.74         22.52        11.37 o                         
   1  10   8          1.41          5.70         6.50 o                         
   2  10   8       8874.81       9505.02       244.57 o                         
   3  10   8          0.88         -5.06         5.06 o                         
   4  10   8          4.30          0.38         6.03 o                         
   5  10   8        614.67        634.93        20.25 o                         
   6  10   8          8.75          0.62         7.46 o                         
   7  10   8          0.53          4.60         7.72 o                         
   3  11   8          7.98         17.16         7.43 o                         
   4  11   8          2.66          9.65         9.65 o                         
  -6 -10   9         43.54         44.23        10.05 o                         
  -5 -10   9          0.89          4.60         6.69 o                         
  -4 -10   9       1318.88       1325.73        39.90 o                         
  -3 -10   9        122.37        129.56         9.29 o                         
  -2 -10   9          8.80          9.17         6.39 o                         
  -1 -10   9          4.93         16.92         9.45 o                         
   0 -10   9        433.79        313.03        17.59 o                         
  -7  -9   9          1.75          6.29         6.74 o                         
  -6  -9   9      12981.69      13418.67       342.24 o                         
  -5  -9   9          4.40          1.02         4.90 o                         
  -4  -9   9          4.79          3.49         5.46 o                         
  -3  -9   9       1836.52       1832.83        42.35 o                         
  -2  -9   9          9.34          9.77         5.56 o                         
  -1  -9   9          3.50          0.64         6.53 o                         
   0  -9   9       8644.74       8505.11       207.48 o                         
   1  -9   9          7.21          4.84         7.60 o                         
   2  -9   9          7.75          6.27         9.41 o                         
  -8  -8   9         27.97         34.68        22.52 o                         
  -7  -8   9          3.76         -3.02         7.97 o                         
  -6  -8   9        294.29        278.88        14.42 o                         
  -5  -8   9       1391.95       1434.91        39.24 o                         
  -4  -8   9          3.06          7.28         5.65 o                         
  -3  -8   9          9.97          9.81         5.32 o                         
  -2  -8   9         44.15         47.37         6.84 o                         
  -1  -8   9          1.16          5.00         5.78 o                         
   0  -8   9        354.34        356.84        23.41 o                         
   1  -8   9        195.20        183.35        12.60 o                         
   2  -8   9          4.23          1.69         7.30 o                         
   3  -8   9        106.25        100.04        11.65 o                         
   4  -8   9        354.77        393.86        25.34 o                         
  -9  -7   9         12.15         12.51        10.05 o                         
  -8  -7   9         13.34         -2.78         8.91 o                         
  -7  -7   9        284.27        324.86        23.02 o                         
  -6  -7   9        190.73        198.45        25.38 o                         
  -5  -7   9          7.25         13.41         5.98 o                         
  -4  -7   9       8130.24       8243.94       172.33 o                         
  -3  -7   9         16.11         15.57         5.41 o                         
  -2  -7   9          1.58          0.84         4.89 o                         
  -1  -7   9       1153.93       1111.29        29.01 o                         
   0  -7   9         14.97         18.77         6.89 o                         
   1  -7   9          2.81         -1.90         7.61 o                         
   2  -7   9       1370.44       1385.69        45.17 o                         
   3  -7   9         62.32         61.25        10.04 o                         
   4  -7   9          7.15         -0.02         8.21 o                         
   5  -7   9        145.77        119.76        12.72 o                         
  -9  -6   9        179.45        179.22        18.80 o                         
  -8  -6   9          9.28         11.13        10.09 o                         
  -7  -6   9          0.90         -4.29         6.85 o                         
  -6  -6   9        907.83        981.96        43.54 o                         
  -5  -6   9          5.91         -0.41        17.60 o                         
  -4  -6   9          8.76         10.75         5.98 o                         
  -3  -6   9        859.51        892.36        22.84 o                         
  -2  -6   9          2.25          7.47        10.42 o                         
  -1  -6   9          0.67          9.39         5.15 o                         
   0  -6   9       2347.63       2416.71        48.81 o                         
   1  -6   9          1.60          1.33         5.51 o                         
   2  -6   9          0.95         -7.87         7.87 o                         
   3  -6   9        153.08        201.82        13.60 o                         
   4  -6   9          3.24         -0.94         7.13 o                         
   5  -6   9          4.10         15.17         8.50 o                         
   6  -6   9       4361.34       4110.14       126.87 o                         
  -9  -5   9         70.08         72.20        19.04 o                         
  -8  -5   9       3751.56       3853.96       138.81 o                         
  -7  -5   9          6.25          7.50        11.33 o                         
  -6  -5   9       1100.03       1114.93        36.05 o                         
  -5  -5   9       1114.62       1152.37        34.25 o                         
  -4  -5   9          5.59          8.92         6.14 o                         
  -3  -5   9         85.47         98.37         9.34 o                         
  -2  -5   9       5502.38       5604.65       162.95 o                         
  -1  -5   9          1.90          5.20         5.63 o                         
   0  -5   9       3793.27       3761.93       100.72 o                         
   1  -5   9       4643.14       4246.35       114.11 o                         
   2  -5   9         10.05         10.92         5.12 o                         
   3  -5   9        523.39        542.98        19.04 o                         
   4  -5   9        301.63        317.51        16.00 o                         
   5  -5   9         11.43         13.40         7.74 o                         
   6  -5   9       1276.31       1241.79        59.21 o                         
   7  -5   9        105.97        131.40        13.62 o                         
  -9  -4   9         38.40         22.68        21.82 o                         
  -8  -4   9          0.99         10.64         9.45 o                         
  -7  -4   9       1709.28       1704.16        56.68 o                         
  -6  -4   9       8149.94       8347.40       179.63 o                         
  -5  -4   9          2.75          7.86         5.42 o                         
  -4  -4   9      18503.39      19822.11       405.33 o                         
  -3  -4   9         15.35          7.58        57.08 o                         
  -2  -4   9         19.98         11.07        44.68 o                         
  -1  -4   9          2.57          4.23         8.15 o                         
   0  -4   9       1688.87       2103.52       109.35 o                         
   1  -4   9          3.32          1.26         7.75 o                         
   2  -4   9      17618.64      16700.60       501.54 o                         
   3  -4   9         34.94         21.83         7.25 o                         
   4  -4   9          1.59          3.49         6.87 o                         
   5  -4   9         72.26         82.81         9.34 o                         
   6  -4   9        115.90        108.91         9.41 o                         
   7  -4   9          6.39          1.26         6.55 o                         
  -9  -3   9        128.46        119.16        15.25 o                         
  -8  -3   9         11.34          4.30         9.26 o                         
  -7  -3   9          1.52          8.20         8.53 o                         
  -6  -3   9       5426.42       5305.84       133.36 o                         
  -5  -3   9          0.06         -9.01        20.71 o                         
  -4  -3   9         16.25          6.64        41.37 o                         
  -3  -3   9        629.68       -694.80      1217.65 o                         
  -2  -3   9          5.22          4.12        11.08 o                         
  -1  -3   9          8.55         -0.01        28.52 o                         
   0  -3   9      11007.52      11001.98       535.11 o                         
   1  -3   9          4.70          3.00        13.78 o                         
   2  -3   9          1.50          0.86        18.35 o                         
   3  -3   9       1171.36       1091.23        41.05 o                         
   4  -3   9          0.47          2.60         8.54 o                         
   5  -3   9          2.92         -1.06         7.87 o                         
   6  -3   9       3384.58       3624.82        71.66 o                         
   7  -3   9          3.22          2.50         8.50 o                         
   8  -3   9          4.50          2.32         7.01 o                         
 -10  -2   9          2.19          0.00        16.08 o                         
  -9  -2   9         32.55         45.69        11.03 o                         
  -8  -2   9         15.74         30.49        16.97 o                         
  -7  -2   9          3.66          4.87         8.10 o                         
  -6  -2   9        528.19        627.45        31.29 o                         
  -5  -2   9         11.32          4.22        21.66 o                         
  -4  -2   9          4.23          9.60        14.61 o                         
  -3  -2   9          3.12        318.67       246.30 o                         
  -2  -2   9       8583.48       8131.36       269.29 o                         
  -1  -2   9          0.08          5.22         9.15 o                         
   0  -2   9        329.39        356.56        19.82 o                         
   1  -2   9       3565.61       3449.21        93.73 o                         
   2  -2   9          1.44          3.38        13.22 o                         
   3  -2   9        584.80       5819.54      3490.50 o                         
   4  -2   9       7667.17       6870.12       180.28 o                         
   5  -2   9          1.88          3.33         6.57 o                         
   6  -2   9       5453.78       5363.87       109.08 o                         
   7  -2   9        269.46        286.80        14.84 o                         
   8  -2   9         11.67          8.70         8.93 o                         
  -9  -1   9        151.19        201.40        18.67 o                         
  -8  -1   9          1.39         10.56         9.73 o                         
  -7  -1   9       1703.28       1824.54        49.71 o                         
  -6  -1   9       3847.60       3769.92        92.37 o                         
  -5  -1   9          0.53         -4.27         7.24 o                         
  -4  -1   9        554.89        592.30        99.61 o                         
  -3  -1   9        332.88        334.13        53.50 o                         
  -2  -1   9          1.18         -5.85        13.75 o                         
  -1  -1   9        125.78        126.15        51.57 o                         
   0  -1   9       1698.00       1767.38        89.21 o                         
   1  -1   9          1.87          2.42        14.85 o                         
   2  -1   9       3489.64       3570.83        95.22 o                         
   3  -1   9        162.37        181.18        31.25 o                         
   4  -1   9          5.54         -0.58        12.53 o                         
   5  -1   9        783.39        781.49        24.98 o                         
   6  -1   9        468.84        470.34        18.65 o                         
   7  -1   9          5.41          9.55         7.61 o                         
   8  -1   9       6967.22       7338.35       162.63 o                         
   9  -1   9         26.19         19.45         9.79 o                         
  -9   0   9        718.15        713.41        30.31 o                         
  -8   0   9          5.13         14.14        11.40 o                         
  -7   0   9          0.14         10.43        15.24 o                         
  -6   0   9      12464.48      12388.45       235.64 o                         
  -5   0   9          5.30          0.24        11.57 o                         
  -4   0   9         63.24         48.61       162.17 o                         
  -3   0   9       7387.85       7274.67       173.86 o                         
  -2   0   9          3.60         -1.01         4.45 o                         
  -1   0   9          1.38         -2.43         6.10 o                         
   0   0   9     129060.98     133173.67      4482.06 o                         
   1   0   9          3.89         -2.41         7.14 o                         
   2   0   9          1.24         -2.54        11.80 o                         
   3   0   9       3308.56       3220.80        73.09 o                         
   4   0   9         26.53          6.95         9.71 o                         
   5   0   9          7.29          8.56         5.92 o                         
   6   0   9      10228.23      10207.23       186.07 o                         
   7   0   9          0.09         -1.96         8.16 o                         
   8   0   9          6.05          9.71         8.95 o                         
   9   0   9        765.76        751.67        33.26 o                         
  -9   1   9        272.75        222.65        20.26 o                         
  -8   1   9         49.31         65.18        10.24 o                         
  -7   1   9         19.82          7.79         8.03 o                         
  -6   1   9          6.98          3.16         5.88 o                         
  -5   1   9        162.32        238.76        13.78 o                         
  -4   1   9          2.28         -4.37         4.37 o                         
  -3   1   9       1032.30       1080.16        35.68 o                         
  -2   1   9      24402.44      24924.24       677.11 o                         
  -1   1   9          0.40          4.82         5.72 o                         
   0   1   9          4.24          3.52        10.67 o                         
   1   1   9        625.47        554.88        17.23 o                         
   2   1   9          0.57        633.11       579.27 o                         
   3   1   9        692.00        728.93        47.06 o                         
   4   1   9       1159.66       1063.57       177.28 o                         
   5   1   9          2.85          5.50         5.08 o                         
   6   1   9       1249.49       1334.11        36.00 o                         
   7   1   9        844.32        891.96        29.70 o                         
   8   1   9         12.13         12.92         8.45 o                         
   9   1   9        140.46        117.73        15.54 o                         
  10   1   9       7210.12       6329.43       303.99 o                         
  -9   2   9          5.53         16.08        19.30 o                         
  -8   2   9         16.59         35.68        13.00 o                         
  -7   2   9       1099.51       1065.31        31.27 o                         
  -6   2   9      12040.55      12363.94       298.77 o                         
  -5   2   9          2.27          3.91        10.65 o                         
  -4   2   9      13327.09      12831.65       290.47 o                         
  -3   2   9       1235.64       1392.78        44.73 o                         
  -2   2   9          7.46          8.50        13.48 o                         
  -1   2   9         21.03         10.92        12.42 o                         
   0   2   9      29740.87      30017.66      1049.23 o                         
   1   2   9          1.78         -1.77         2.88 o                         
   2   2   9       1321.50       1281.62        35.12 o                         
   3   2   9        322.58        196.02       467.56 o                         
   4   2   9          5.61          1.79        74.81 o                         
   5   2   9        201.46        246.58        10.73 o                         
   6   2   9         16.24         17.87        12.18 o                         
   7   2   9          4.13         -3.43         7.34 o                         
   8   2   9        522.26        568.52        27.47 o                         
   9   2   9         17.94         22.52        13.27 o                         
  10   2   9          1.82         -8.94        10.05 o                         
  -8   3   9          7.07          6.83         8.48 o                         
  -7   3   9         10.50         36.28         7.04 o                         
  -6   3   9       2843.56       2886.92        67.43 o                         
  -5   3   9          7.22          2.36         6.27 o                         
  -4   3   9          7.08          7.46         5.76 o                         
  -3   3   9       2807.67       2606.01        71.90 o                         
  -2   3   9          4.63          5.79         4.05 o                         
  -1   3   9          1.23          1.88         2.64 o                         
   0   3   9      13011.36      13882.80       315.24 o                         
   1   3   9          0.75          1.38         8.45 o                         
   2   3   9          1.25          1.63         6.85 o                         
   3   3   9        162.41        161.71        46.68 o                         
   4   3   9          0.27         12.64        88.43 o                         
   5   3   9          2.61          4.96        11.11 o                         
   6   3   9       6846.63       6656.55       150.33 o                         
   7   3   9          1.16         13.19         8.61 o                         
   8   3   9         10.65         16.57        12.02 o                         
   9   3   9        645.96        647.02        53.05 o                         
  10   3   9         22.90         48.25        19.30 o                         
  -7   4   9          0.24          5.27         6.76 o                         
  -6   4   9         73.95         85.69         9.03 o                         
  -5   4   9       1343.69       1414.28        38.21 o                         
  -4   4   9         11.97         -6.00         6.20 o                         
  -3   4   9         68.11         72.09         7.35 o                         
  -2   4   9       2430.96       2767.29        81.82 o                         
  -1   4   9          0.59         -1.84         4.46 o                         
   0   4   9       7789.51       8792.80       223.29 o                         
   1   4   9        639.81        637.32        40.75 o                         
   2   4   9          0.78         -2.74       144.66 o                         
   3   4   9         79.09         76.32        29.64 o                         
   4   4   9      31639.41      33976.62       686.20 o                         
   5   4   9          0.02          1.52        13.75 o                         
   6   4   9        952.32        944.94        32.50 o                         
   7   4   9        272.32        294.78        21.51 o                         
   8   4   9          7.29         11.39        10.18 o                         
   9   4   9        372.34        366.25        24.47 o                         
  -7   5   9        590.12        557.90        35.20 o                         
  -6   5   9       2281.45       2198.14        56.37 o                         
  -5   5   9          0.74         17.38         7.25 o                         
  -4   5   9        126.77        145.92        11.97 o                         
  -3   5   9        183.22        215.45        13.64 o                         
  -2   5   9         11.18          6.32         6.03 o                         
  -1   5   9        705.17        648.34        26.18 o                         
   0   5   9       8358.00       8094.88       276.14 o                         
   1   5   9          0.76          2.24         4.66 o                         
   2   5   9       9079.72       8724.89       223.37 o                         
   3   5   9       2168.05       2162.54        57.76 o                         
   4   5   9          9.81          2.91         7.76 o                         
   5   5   9          8.96         10.18         7.67 o                         
   6   5   9       1111.16       1201.21        37.77 o                         
   7   5   9          8.97          0.73        12.54 o                         
   8   5   9       3583.03       3638.34       115.63 o                         
   9   5   9        310.63        273.69        21.38 o                         
  -6   6   9        179.61        235.28        15.43 o                         
  -5   6   9          3.59         13.11         7.78 o                         
  -4   6   9         24.73         49.62         9.21 o                         
  -3   6   9         92.10         99.67        11.51 o                         
  -2   6   9          1.14         -1.95         6.17 o                         
  -1   6   9         10.09         14.54         5.99 o                         
   0   6   9      16848.53      16950.83       343.93 o                         
   1   6   9          0.60         -4.83         4.83 o                         
   2   6   9          0.62         -7.19         7.19 o                         
   3   6   9        118.25        137.50        11.76 o                         
   4   6   9          0.14         -3.99         4.83 o                         
   5   6   9          1.16          2.45         5.17 o                         
   6   6   9       3952.81       4136.13        89.66 o                         
   7   6   9          0.09         -2.69         8.32 o                         
   8   6   9          3.09          8.70         8.89 o                         
   9   6   9         98.36         86.02        19.97 o                         
  -5   7   9          0.77         10.96         7.84 o                         
  -4   7   9          3.15          1.21         7.90 o                         
  -3   7   9        563.08        626.55        28.34 o                         
  -2   7   9        154.12        164.09        11.16 o                         
  -1   7   9          3.74          8.04         6.07 o                         
   0   7   9         36.47         31.62         6.76 o                         
   1   7   9         23.08         26.19         6.49 o                         
   2   7   9          0.84          2.62         5.10 o                         
   3   7   9        673.67        681.93        19.71 o                         
   4   7   9       9046.12       9214.89       154.10 o                         
   5   7   9          1.34         -1.02         5.46 o                         
   6   7   9       1167.47       1177.80        33.88 o                         
   7   7   9          8.15         22.63         7.02 o                         
   8   7   9          7.47         19.97        10.42 o                         
   9   7   9        109.97        105.68        21.36 o                         
  -4   8   9       1131.93        931.91        47.45 o                         
  -3   8   9        578.54        625.67        26.87 o                         
  -2   8   9          3.07         22.11        17.29 o                         
  -1   8   9          8.11         10.43         6.50 o                         
   0   8   9         48.28         51.27         8.34 o                         
   1   8   9          9.82          2.30         6.95 o                         
   2   8   9       2950.22       3131.53        71.74 o                         
   3   8   9         31.21         32.79         6.97 o                         
   4   8   9          2.55          7.64         5.57 o                         
   5   8   9        583.33        619.46        20.26 o                         
   6   8   9        859.18        833.08        25.87 o                         
   7   8   9          2.34          4.35         5.72 o                         
   8   8   9         66.29         85.02         9.51 o                         
   9   8   9        383.09        370.00        51.48 o                         
  -1   9   9          1.26         -6.73         7.13 o                         
   0   9   9       1651.57       1551.28        44.71 o                         
   1   9   9          0.02          5.05         6.47 o                         
   2   9   9          0.30          3.14         5.94 o                         
   3   9   9         43.88         46.66         7.23 o                         
   4   9   9          1.55         -1.05         5.59 o                         
   5   9   9          1.32          4.36         5.04 o                         
   6   9   9       1705.30       1642.88        45.32 o                         
   7   9   9          0.38          8.24         5.71 o                         
   8   9   9          0.38          2.87         6.96 o                         
   0  10   9        861.10        828.60        34.11 o                         
   1  10   9          0.82          4.63         6.98 o                         
   2  10   9         37.82         38.42         6.86 o                         
   3  10   9        605.93        619.37        22.77 o                         
   4  10   9        265.12        307.53        13.15 o                         
   5  10   9          2.18          2.65         5.41 o                         
   6  10   9        349.95        345.02        20.50 o                         
   7  10   9          1.78          0.40         8.27 o                         
   3  11   9         31.01         14.48         9.10 o                         
   4  11   9          2.71         13.79         7.72 o                         
  -6 -10  10          0.26          0.00         9.65 o                         
  -5 -10  10       1207.08       1192.16        35.39 o                         
  -4 -10  10         12.52         16.51         5.43 o                         
  -3 -10  10          0.45          0.59         5.12 o                         
  -2 -10  10       1587.82       1576.83        46.48 o                         
  -1 -10  10         14.92         12.56         6.85 o                         
   0 -10  10          2.16         12.87        12.87 o                         
  -7  -9  10        220.30        215.85        15.52 o                         
  -6  -9  10         28.07         31.61         6.91 o                         
  -5  -9  10         47.42         24.61         6.36 o                         
  -4  -9  10        726.21        776.38        22.90 o                         
  -3  -9  10          1.35         -4.32         5.48 o                         
  -2  -9  10       1756.38       1690.16        46.14 o                         
  -1  -9  10        361.43        402.07        17.83 o                         
   0  -9  10         18.72         11.19         8.38 o                         
   1  -9  10         55.21         41.68         8.64 o                         
   2  -9  10        115.05         95.21        14.67 o                         
  -8  -8  10        580.85        490.67        24.74 o                         
  -7  -8  10          7.35         10.65         7.41 o                         
  -6  -8  10       1574.14       1695.19        44.94 o                         
  -5  -8  10         10.75         17.11         6.45 o                         
  -4  -8  10          1.40          3.55         5.60 o                         
  -3  -8  10        676.10        702.32        22.88 o                         
  -2  -8  10       1017.30        970.22        26.06 o                         
  -1  -8  10          6.27          0.35         6.81 o                         
   0  -8  10          3.94          9.52         7.44 o                         
   1  -8  10        291.90        263.00        14.96 o                         
   2  -8  10          7.33          0.85         7.28 o                         
   3  -8  10        266.78        228.57        15.00 o                         
  -9  -7  10         10.02          8.85         8.27 o                         
  -8  -7  10       2235.16       2257.17        98.39 o                         
  -7  -7  10          5.36          2.90         6.66 o                         
  -6  -7  10          1.62         -3.41         7.80 o                         
  -5  -7  10       3942.66       3965.29        84.82 o                         
  -4  -7  10          7.19         12.37         6.77 o                         
  -3  -7  10         16.57         17.06         5.50 o                         
  -2  -7  10       5437.66       5386.02        99.26 o                         
  -1  -7  10          5.01          3.79         5.48 o                         
   0  -7  10         12.96         11.29         6.41 o                         
   1  -7  10       4766.45       4912.12       103.27 o                         
   2  -7  10          0.65          6.88         8.23 o                         
   3  -7  10          6.38          1.90         7.88 o                         
   4  -7  10       1483.71       1383.30        37.89 o                         
   5  -7  10          5.58          2.00         7.37 o                         
  -9  -6  10          1.28         -3.22        16.08 o                         
  -8  -6  10       4049.64       3287.36       140.02 o                         
  -7  -6  10          4.44        -12.25        13.53 o                         
  -6  -6  10          1.48         -3.53        29.56 o                         
  -5  -6  10         40.17         38.12         7.05 o                         
  -4  -6  10        187.19        217.94        13.63 o                         
  -3  -6  10          0.84         -0.92        11.09 o                         
  -2  -6  10       2529.89       2602.04        53.16 o                         
  -1  -6  10        202.90        230.28        10.35 o                         
   0  -6  10          1.22          2.47         5.26 o                         
   1  -6  10        555.25        540.51        17.24 o                         
   2  -6  10        557.39        562.71        22.69 o                         
   3  -6  10          4.85         13.13         7.66 o                         
   4  -6  10         66.19         70.81         9.31 o                         
   5  -6  10         82.57        105.90        10.61 o                         
   6  -6  10         26.21         33.34        11.14 o                         
  -9  -5  10         54.67         63.80        15.71 o                         
  -8  -5  10         83.99         88.02        18.13 o                         
  -7  -5  10          1.12         -0.40         7.96 o                         
  -6  -5  10        203.55        205.58        16.73 o                         
  -5  -5  10         80.34         82.83         9.59 o                         
  -4  -5  10          0.49          3.27         6.95 o                         
  -3  -5  10        124.29         98.39         9.43 o                         
  -2  -5  10       1745.07       1681.57        55.78 o                         
  -1  -5  10          4.84          3.23         5.64 o                         
   0  -5  10          0.71         -1.12         6.12 o                         
   1  -5  10        726.02        720.88        27.09 o                         
   2  -5  10          2.81          7.98         5.92 o                         
   3  -5  10         33.98         31.06         7.60 o                         
   4  -5  10       5227.15       5174.48       104.67 o                         
   5  -5  10          0.61         11.40         7.61 o                         
   6  -5  10        282.70        288.02        15.45 o                         
   7  -5  10        318.26        302.43        28.96 o                         
  -9  -4  10          3.49         -6.61        12.76 o                         
  -8  -4  10        285.88        249.20        20.17 o                         
  -7  -4  10          0.45          5.98         9.33 o                         
  -6  -4  10         15.93         11.88        23.68 o                         
  -5  -4  10       1057.08       1130.61        37.80 o                         
  -4  -4  10          2.34          4.36        11.04 o                         
  -3  -4  10          8.52         -0.26        36.63 o                         
  -2  -4  10      32057.55      31931.72       773.73 o                         
  -1  -4  10          1.88        -17.15       148.17 o                         
   0  -4  10         10.52          7.11        14.35 o                         
   1  -4  10       1705.33       1857.38        49.63 o                         
   2  -4  10         12.30          6.31         6.38 o                         
   3  -4  10          2.02          9.30         6.41 o                         
   4  -4  10      19049.35      19332.99       338.20 o                         
   5  -4  10          1.70         12.61         7.47 o                         
   6  -4  10          0.25         -2.29         7.97 o                         
   7  -4  10        618.61        561.04        20.82 o                         
 -10  -3  10        617.16        736.86        67.57 o                         
  -9  -3  10          1.28        -10.97        10.97 o                         
  -8  -3  10        362.78        392.07        28.00 o                         
  -7  -3  10        423.06        463.82        24.77 o                         
  -6  -3  10          3.24          2.12         6.68 o                         
  -5  -3  10        418.31        431.77        19.49 o                         
  -4  -3  10        474.00        463.00        17.06 o                         
  -3  -3  10          2.29        503.37       944.99 o                         
  -2  -3  10      10675.47      10517.85       247.68 o                         
  -1  -3  10      10121.69       9773.23       265.06 o                         
   0  -3  10          1.99         -1.37         9.08 o                         
   1  -3  10        651.82        649.56        72.23 o                         
   2  -3  10       2285.08       2287.36       101.32 o                         
   3  -3  10          0.82         -4.85        23.92 o                         
   4  -3  10       1256.17       1206.86        34.94 o                         
   5  -3  10        727.12        771.46        23.29 o                         
   6  -3  10          4.85         24.57         7.64 o                         
   7  -3  10          6.31          1.49         6.35 o                         
   8  -3  10        583.89        503.15        56.66 o                         
 -10  -2  10         50.35         45.84        13.09 o                         
  -9  -2  10        795.32        809.94        45.71 o                         
  -8  -2  10        136.15        142.73        16.76 o                         
  -7  -2  10          0.22         -7.69         7.69 o                         
  -6  -2  10       5661.35       5475.98       117.28 o                         
  -5  -2  10         82.71         71.85        18.77 o                         
  -4  -2  10         16.01          6.33        27.77 o                         
  -3  -2  10        386.52        234.13       543.53 o                         
  -2  -2  10          4.42         -2.14        88.41 o                         
  -1  -2  10          1.08          4.97        19.00 o                         
   0  -2  10      42915.91      49288.09      1961.98 o                         
   1  -2  10        985.76       1004.35        55.24 o                         
   2  -2  10          4.52         -4.45        36.06 o                         
   3  -2  10       6648.81       6732.13       205.27 o                         
   4  -2  10       1739.25       1790.92        56.62 o                         
   5  -2  10          0.57          2.60         7.40 o                         
   6  -2  10        578.06        637.44        23.98 o                         
   7  -2  10         46.90         46.73         8.65 o                         
   8  -2  10         26.58          0.73         6.01 o                         
  -9  -1  10          1.07          4.08        11.82 o                         
  -8  -1  10       1188.76       1247.18        44.05 o                         
  -7  -1  10          6.11         10.54        18.78 o                         
  -6  -1  10          8.82          1.53        12.78 o                         
  -5  -1  10        628.55        629.24        22.71 o                         
  -4  -1  10          1.57          6.22       137.57 o                         
  -3  -1  10          1.93       2118.37      1701.48 o                         
  -2  -1  10      19635.39      19896.97       472.28 o                         
  -1  -1  10          1.37          4.31        27.25 o                         
   0  -1  10          1.99        117.21       104.54 o                         
   1  -1  10       5009.91       4820.54       109.66 o                         
   2  -1  10          1.48         -5.22        15.42 o                         
   3  -1  10          0.02         47.56       132.09 o                         
   4  -1  10       2938.15       2892.57        72.51 o                         
   5  -1  10          4.43          8.71         7.76 o                         
   6  -1  10          2.75          5.74         7.49 o                         
   7  -1  10        904.82        941.81        30.28 o                         
   8  -1  10         61.18         49.79         8.32 o                         
   9  -1  10          0.93          5.99         8.74 o                         
  -9   0  10          7.11          8.12        10.13 o                         
  -8   0  10        183.98        206.53        17.26 o                         
  -7   0  10        102.08        123.06        13.78 o                         
  -6   0  10          8.13         -1.74         7.00 o                         
  -5   0  10         50.88         44.00        11.31 o                         
  -4   0  10      40710.65      42625.24       966.43 o                         
  -3   0  10          3.06          3.14        14.79 o                         
  -2   0  10      10922.63      10718.72       266.08 o                         
  -1   0  10        227.59        225.40        25.10 o                         
   0   0  10          0.88         -2.39        48.78 o                         
   1   0  10         77.34        182.70       234.94 o                         
   2   0  10      32222.33      30598.28      1006.43 o                         
   3   0  10          8.21          6.54        56.36 o                         
   4   0  10      13811.89      14409.56       346.32 o                         
   5   0  10        150.05        158.50        10.64 o                         
   6   0  10         23.88         13.62        15.70 o                         
   7   0  10         34.70         32.03         9.80 o                         
   8   0  10        433.04        506.34        23.92 o                         
   9   0  10         15.60         16.67         9.74 o                         
  -9   1  10         54.79         60.48        10.96 o                         
  -8   1  10       2363.23       2349.85        68.24 o                         
  -7   1  10          6.28         -0.44         8.13 o                         
  -6   1  10       1378.26       1401.47        31.95 o                         
  -5   1  10        265.58        294.51        20.02 o                         
  -4   1  10         14.08          1.26         7.29 o                         
  -3   1  10        474.66        506.07        19.88 o                         
  -2   1  10       1182.60       1215.21        42.71 o                         
  -1   1  10          3.31          6.12         6.79 o                         
   0   1  10       5004.36       4781.98       120.81 o                         
   1   1  10         42.63         43.64         6.99 o                         
   2   1  10          2.70          2.68        16.41 o                         
   3   1  10        976.88       1002.27        30.74 o                         
   4   1  10        191.10       7314.64      3033.24 o                         
   5   1  10          0.84          5.18         5.14 o                         
   6   1  10      11343.61      10713.41       204.59 o                         
   7   1  10        580.25        598.60        22.78 o                         
   8   1  10          3.36          1.58         8.01 o                         
   9   1  10        413.37        402.96        24.57 o                         
  -8   2  10       1336.03       1305.44        38.35 o                         
  -7   2  10          1.52         -6.22         6.71 o                         
  -6   2  10         78.64         87.86        15.19 o                         
  -5   2  10       1396.54       1499.11        39.74 o                         
  -4   2  10          6.70         -3.65         5.91 o                         
  -3   2  10          2.08          5.24        87.79 o                         
  -2   2  10      41858.04      40872.39      1647.24 o                         
  -1   2  10          0.72        726.97       630.47 o                         
   0   2  10          0.84          5.58        63.59 o                         
   1   2  10         78.94         95.47         6.02 o                         
   2   2  10          1.89        130.33       652.99 o                         
   3   2  10          3.96        224.01       635.10 o                         
   4   2  10       9098.84       8951.52       177.65 o                         
   5   2  10          9.54          0.88         8.59 o                         
   6   2  10          2.11         -5.62         5.62 o                         
   7   2  10        768.40        828.83        35.15 o                         
   8   2  10          6.63          0.89         8.85 o                         
   9   2  10          5.03         17.66        12.96 o                         
  10   2  10        615.70        550.40        36.40 o                         
  -8   3  10         14.87         17.25         8.74 o                         
  -7   3  10        805.57        807.07        23.63 o                         
  -6   3  10          2.76         21.63         8.60 o                         
  -5   3  10        393.67        407.64        16.43 o                         
  -4   3  10         57.03         57.02         7.25 o                         
  -3   3  10          4.03          9.12         8.81 o                         
  -2   3  10        223.31        323.13        14.51 o                         
  -1   3  10       7271.29       7784.79       168.17 o                         
   0   3  10          1.87          2.60        19.99 o                         
   1   3  10        789.27        744.50        53.02 o                         
   2   3  10        370.72        216.54        10.70 o                         
   3   3  10          1.40         -2.30         3.27 o                         
   4   3  10       4108.84       4124.96       143.99 o                         
   5   3  10        109.29        124.02        21.42 o                         
   6   3  10         24.99         28.08        50.70 o                         
   7   3  10        291.82        300.63        24.14 o                         
   8   3  10       4809.66       4918.15       150.39 o                         
   9   3  10          3.05         11.61        12.67 o                         
  10   3  10        120.28        160.84        32.17 o                         
  -7   4  10         22.22         36.23         7.26 o                         
  -6   4  10       3286.78       3199.35        76.11 o                         
  -5   4  10        257.71        271.35        16.27 o                         
  -4   4  10          1.76         -5.99         5.99 o                         
  -3   4  10        290.21        275.98        12.02 o                         
  -2   4  10       2795.91       2807.37        83.36 o                         
  -1   4  10          1.20         -3.34         3.34 o                         
   0   4  10        706.67        661.23        20.45 o                         
   1   4  10       2486.78       2429.36        59.95 o                         
   2   4  10          0.02          3.26        53.55 o                         
   3   4  10         44.82         42.63        40.80 o                         
   4   4  10       1529.91       1587.95        40.37 o                         
   5   4  10          2.24          7.51        13.47 o                         
   6   4  10       1253.97       1383.10        36.00 o                         
   7   4  10          2.34          4.36         7.68 o                         
   8   4  10          0.39         -3.77        12.88 o                         
   9   4  10         13.92         13.44        10.79 o                         
  -7   5  10          0.89          1.07         8.36 o                         
  -6   5  10         36.21         33.04         8.49 o                         
  -5   5  10        244.86        273.19        14.25 o                         
  -4   5  10          9.59         12.91         7.47 o                         
  -3   5  10         17.67         18.46         6.54 o                         
  -2   5  10       9998.80       9685.60       192.99 o                         
  -1   5  10          1.72          2.83         6.30 o                         
   0   5  10         12.51          7.03         5.80 o                         
   1   5  10        555.33        497.29        21.87 o                         
   2   5  10          2.60         -4.88         9.87 o                         
   3   5  10          6.24         -0.72         5.16 o                         
   4   5  10      18669.32      17840.05       350.55 o                         
   5   5  10          1.59         -3.76        11.66 o                         
   6   5  10          8.10         22.80        12.03 o                         
   7   5  10        547.72        578.98        31.22 o                         
   8   5  10         22.36         55.03        18.37 o                         
   9   5  10          5.45         -3.63         9.27 o                         
  -6   6  10          1.05          0.30         8.72 o                         
  -5   6  10         21.76         45.72         8.69 o                         
  -4   6  10       3048.22       2975.50        76.03 o                         
  -3   6  10          2.04          1.40         7.61 o                         
  -2   6  10       1135.58       1064.65        26.32 o                         
  -1   6  10       3504.61       3430.55        61.93 o                         
   0   6  10         23.42          6.15         6.79 o                         
   1   6  10        183.95        204.33        15.46 o                         
   2   6  10       2576.29       2540.36        93.42 o                         
   3   6  10          0.49          2.07         5.50 o                         
   4   6  10         33.37         36.17         9.63 o                         
   5   6  10         11.18         12.93         5.73 o                         
   6   6  10         14.17         21.03         7.50 o                         
   7   6  10        280.88        296.71        19.81 o                         
   8   6  10         94.07        160.87        27.34 o                         
   9   6  10          4.26         12.20        18.35 o                         
  -5   7  10          0.06          0.88         7.57 o                         
  -4   7  10          9.97         64.73        13.88 o                         
  -3   7  10       2342.90       2238.60        58.63 o                         
  -2   7  10       2900.71       2862.78        68.79 o                         
  -1   7  10          7.93         15.23         6.39 o                         
   0   7  10      12517.10      12295.27       224.94 o                         
   1   7  10       1187.65       1182.59        30.09 o                         
   2   7  10          9.78         12.02         5.30 o                         
   3   7  10       1544.81       1484.00        33.32 o                         
   4   7  10         35.61         50.46         7.30 o                         
   5   7  10          2.32          7.70         5.78 o                         
   6   7  10       2608.72       2590.16        59.72 o                         
   7   7  10        411.36        411.28        20.01 o                         
   8   7  10         10.89          9.66         9.19 o                         
   9   7  10        125.43        101.90        16.15 o                         
  -4   8  10          0.85         -9.67         9.67 o                         
  -3   8  10         12.90          4.71         9.13 o                         
  -2   8  10       2938.88       2732.64        68.99 o                         
  -1   8  10          5.08          4.53         6.72 o                         
   0   8  10          0.28          5.69         6.64 o                         
   1   8  10       1841.06       1879.11        49.11 o                         
   2   8  10          0.90          2.95         6.49 o                         
   3   8  10          2.40          7.60         5.88 o                         
   4   8  10       3501.95       3645.51        72.10 o                         
   5   8  10          0.39          3.57         5.51 o                         
   6   8  10         15.99         12.22         6.16 o                         
   7   8  10        211.78        229.07        13.00 o                         
   8   8  10          5.00          2.34         7.43 o                         
   9   8  10          2.04         12.87         9.65 o                         
  -1   9  10         11.38          5.57         8.27 o                         
   0   9  10          4.27          7.17         6.87 o                         
   1   9  10         27.57         19.08         7.36 o                         
   2   9  10       1030.16       1096.51        31.18 o                         
   3   9  10          0.44          1.64         6.38 o                         
   4   9  10        329.35        350.90        16.22 o                         
   5   9  10          5.69          5.06         5.20 o                         
   6   9  10          4.35         11.42         5.57 o                         
   7   9  10         26.27         23.86         5.96 o                         
   8   9  10         10.13         17.55         7.36 o                         
   0  10  10       2625.32       2787.50       115.85 o                         
   1  10  10         85.49        101.91         9.78 o                         
   2  10  10         25.08         24.53         6.33 o                         
   3  10  10        517.07        562.49        22.68 o                         
   4  10  10       1270.17       1271.91        32.29 o                         
   5  10  10          0.99          5.65         5.38 o                         
   6  10  10          6.75          6.11         9.75 o                         
   7  10  10         78.12         51.47        19.30 o                         
   3  11  10          1.27         11.58         6.62 o                         
   4  11  10        700.32        659.17        38.49 o                         
  -6 -10  11        876.49        749.90        64.37 o                         
  -5 -10  11         13.24         13.43         7.53 o                         
  -4 -10  11       3139.09       2757.08        72.35 o                         
  -3 -10  11          5.63          1.62         5.53 o                         
  -2 -10  11          2.34          9.81         6.47 o                         
  -1 -10  11        307.51        231.20        14.16 o                         
   0 -10  11       2312.64       2196.59       167.51 o                         
  -7  -9  11          4.90          7.58         6.23 o                         
  -6  -9  11          1.77          0.32         5.60 o                         
  -5  -9  11       1851.24       1868.50        43.79 o                         
  -4  -9  11       1083.78       1075.39        32.62 o                         
  -3  -9  11          0.56          2.13         5.58 o                         
  -2  -9  11         44.83         39.34         7.78 o                         
  -1  -9  11          4.00          4.95         7.26 o                         
   0  -9  11          2.43          4.36         6.47 o                         
   1  -9  11        815.39        750.04        27.60 o                         
   2  -9  11        364.50        296.09        16.88 o                         
  -8  -8  11         12.45          3.22         8.52 o                         
  -7  -8  11        683.10        659.66        32.77 o                         
  -6  -8  11          1.76         -0.58         6.15 o                         
  -5  -8  11          2.45         11.52         5.86 o                         
  -4  -8  11        775.19        849.95        27.39 o                         
  -3  -8  11          6.49          3.57         6.31 o                         
  -2  -8  11          2.40         13.30         7.30 o                         
  -1  -8  11        519.66        498.64        18.24 o                         
   0  -8  11          0.59          2.60         6.53 o                         
   1  -8  11          3.53         12.27         7.49 o                         
   2  -8  11       1406.18       1410.53        41.87 o                         
   3  -8  11          6.23         10.10         8.05 o                         
  -9  -7  11        846.07        841.52        47.79 o                         
  -8  -7  11         15.63         -3.13         8.91 o                         
  -7  -7  11         39.20         16.13         7.84 o                         
  -6  -7  11       1910.70       1829.17        54.66 o                         
  -5  -7  11          4.58          7.97         8.83 o                         
  -4  -7  11       1112.18       1089.00        27.81 o                         
  -3  -7  11       6569.86       6197.38       106.71 o                         
  -2  -7  11          1.81          4.74         5.24 o                         
  -1  -7  11       1196.63       1232.05        36.08 o                         
   0  -7  11       7020.54       6636.85       135.29 o                         
   1  -7  11         16.10          9.68         6.95 o                         
   2  -7  11         70.88         97.37        14.39 o                         
   3  -7  11       3600.27       3467.01        97.12 o                         
   4  -7  11          4.62         15.12         7.38 o                         
   5  -7  11        452.99        416.87        27.37 o                         
  -9  -6  11          0.73         -3.22         8.34 o                         
  -8  -6  11         63.49         75.83        18.11 o                         
  -7  -6  11         32.37         40.84        11.40 o                         
  -6  -6  11          0.15         -4.22        28.17 o                         
  -5  -6  11        118.55        124.17        10.49 o                         
  -4  -6  11       1215.54       1153.39        27.48 o                         
  -3  -6  11          1.22          2.29         5.81 o                         
  -2  -6  11       1233.26       1234.68        40.91 o                         
  -1  -6  11       1185.79       1132.38        36.40 o                         
   0  -6  11          0.47          7.44         5.42 o                         
   1  -6  11        959.97        975.50        25.66 o                         
   2  -6  11       1460.06       1510.13        40.50 o                         
   3  -6  11          8.75         -0.58         7.05 o                         
   4  -6  11       4074.16       4115.48        87.14 o                         
   5  -6  11        538.23        554.88        22.16 o                         
   6  -6  11          0.94          3.58         7.77 o                         
  -9  -5  11          5.29          5.87        41.82 o                         
  -8  -5  11          1.05         -4.50        11.71 o                         
  -7  -5  11        107.39        123.43        13.33 o                         
  -6  -5  11         16.88         23.17         7.51 o                         
  -5  -5  11          0.54         -3.21        13.50 o                         
  -4  -5  11       7867.07       8393.81       197.34 o                         
  -3  -5  11          4.87          9.13         5.68 o                         
  -2  -5  11          1.72         -3.39         5.78 o                         
  -1  -5  11       3685.04       3588.06        94.20 o                         
   0  -5  11          2.79         -5.53         6.69 o                         
   1  -5  11          0.58          1.88         5.22 o                         
   2  -5  11       3404.70       3089.37        58.92 o                         
   3  -5  11          5.84         22.23         6.84 o                         
   4  -5  11          2.41         10.33         7.88 o                         
   5  -5  11        201.40        204.71        12.21 o                         
   6  -5  11          8.87         -6.86         6.86 o                         
  -9  -4  11        361.25        387.28        33.72 o                         
  -8  -4  11          3.66          7.56         9.55 o                         
  -7  -4  11         57.96         59.96        12.16 o                         
  -6  -4  11       2724.16       2786.37        73.08 o                         
  -5  -4  11          1.79         -7.33         7.33 o                         
  -4  -4  11         12.89         12.35        13.54 o                         
  -3  -4  11       1024.62        997.84        28.27 o                         
  -2  -4  11          1.90          4.02        18.34 o                         
  -1  -4  11          2.33         20.22        65.69 o                         
   0  -4  11       6189.71       6056.03       139.09 o                         
   1  -4  11          6.37          2.18        10.74 o                         
   2  -4  11        192.53        191.75        18.85 o                         
   3  -4  11       1865.30       1815.60        50.34 o                         
   4  -4  11         23.22         23.28         9.09 o                         
   5  -4  11        102.58         81.17         9.34 o                         
   6  -4  11         25.56         11.74         6.95 o                         
   7  -4  11          7.25          9.20         7.21 o                         
  -9  -3  11         16.87         15.35        12.38 o                         
  -8  -3  11       1900.26       2147.67        83.48 o                         
  -7  -3  11        383.70        439.73        27.64 o                         
  -6  -3  11          0.30          0.11         7.41 o                         
  -5  -3  11       2937.14       2936.18        88.21 o                         
  -4  -3  11       1056.23       1018.63        32.62 o                         
  -3  -3  11          3.91         -0.21        42.85 o                         
  -2  -3  11       2615.71       2582.65        73.08 o                         
  -1  -3  11       1352.67       1381.44        67.50 o                         
   0  -3  11         12.66        335.72      1627.50 o                         
   1  -3  11         60.76         34.01        14.00 o                         
   2  -3  11       8206.38       7857.46       361.03 o                         
   3  -3  11          7.34          0.35        13.34 o                         
   4  -3  11         21.10         19.09        13.07 o                         
   5  -3  11        788.06        744.42        37.46 o                         
   6  -3  11         10.51          4.32         7.36 o                         
   7  -3  11        487.16        487.81        17.49 o                         
   8  -3  11        388.05        341.52        27.30 o                         
 -10  -2  11       2553.45       2241.72       128.87 o                         
  -9  -2  11          9.26         -5.97        15.44 o                         
  -8  -2  11         34.59         38.22        21.25 o                         
  -7  -2  11        375.67        435.31        49.55 o                         
  -6  -2  11          1.97          1.86        12.25 o                         
  -5  -2  11          1.73         -6.50         6.50 o                         
  -4  -2  11      40384.49      38013.88       830.60 o                         
  -3  -2  11          0.78          4.10        49.63 o                         
  -2  -2  11          3.70         56.35       253.29 o                         
  -1  -2  11       1335.38       1251.47        87.49 o                         
   0  -2  11          1.57         -6.62        29.97 o                         
   1  -2  11          4.29         35.82       219.22 o                         
   2  -2  11      67206.22      68696.45      1924.15 o                         
   3  -2  11          3.96          6.17        40.54 o                         
   4  -2  11          0.71         -2.42         6.28 o                         
   5  -2  11        552.03        488.63        22.20 o                         
   6  -2  11          2.50          6.49         8.35 o                         
   7  -2  11          1.53         -7.05         7.05 o                         
   8  -2  11       2145.86       2045.28        72.08 o                         
  -9  -1  11         17.97         23.71        11.47 o                         
  -8  -1  11          8.95        -10.03        10.03 o                         
  -7  -1  11         57.38         55.59        23.90 o                         
  -6  -1  11         60.49         83.27        15.84 o                         
  -5  -1  11          3.93         -1.94         7.51 o                         
  -4  -1  11       2417.61       2313.97       213.24 o                         
  -3  -1  11       3651.26       3613.26        88.30 o                         
  -2  -1  11          0.68         76.93       295.71 o                         
  -1  -1  11         70.18         78.93        28.95 o                         
   0  -1  11        941.84        949.46        40.73 o                         
   1  -1  11          0.69         -0.62         2.82 o                         
   2  -1  11        300.51        348.82        30.13 o                         
   3  -1  11       1381.29       1366.45        37.56 o                         
   4  -1  11          0.15         -6.36        17.02 o                         
   5  -1  11        538.96        555.47        27.92 o                         
   6  -1  11         57.23         63.18         9.05 o                         
   7  -1  11          7.74         -2.79         8.07 o                         
   8  -1  11        101.01         94.34        10.28 o                         
   9  -1  11        484.13        435.09        23.52 o                         
  -9   0  11          9.29         10.47        12.07 o                         
  -8   0  11       4113.32       4105.57       134.49 o                         
  -7   0  11        213.74        243.20        24.52 o                         
  -6   0  11         39.51         42.74        28.69 o                         
  -5   0  11        105.00         95.99         8.96 o                         
  -4   0  11       3786.96       3913.34        99.86 o                         
  -3   0  11          1.08        694.81       791.31 o                         
  -2   0  11      23489.55      23068.27       558.01 o                         
  -1   0  11        863.99        841.90        50.61 o                         
   0   0  11          0.20          7.45        35.24 o                         
   1   0  11       2547.93       2337.54        80.35 o                         
   2   0  11       7968.63       7441.22       187.98 o                         
   3   0  11          2.68          7.23       102.22 o                         
   4   0  11      11167.14      11485.32       293.75 o                         
   5   0  11         35.88         32.97         9.22 o                         
   6   0  11         15.51          4.01         6.73 o                         
   7   0  11        628.24        656.89        37.69 o                         
   8   0  11       1397.05       1357.51        45.19 o                         
   9   0  11          9.67         14.32         9.15 o                         
  -9   1  11          2.20         16.50        11.94 o                         
  -8   1  11         21.15         29.20         9.30 o                         
  -7   1  11        396.02        478.82        24.15 o                         
  -6   1  11          8.02         17.96         6.53 o                         
  -5   1  11         12.00         16.42         5.86 o                         
  -4   1  11       6308.50       6523.27       162.58 o                         
  -3   1  11          0.01          7.38        25.24 o                         
  -2   1  11          0.56          2.98         4.33 o                         
  -1   1  11       4449.14       4209.46       130.70 o                         
   0   1  11          2.15          3.45        23.08 o                         
   1   1  11          2.93         -0.84        11.55 o                         
   2   1  11      52734.03      52623.79      1878.87 o                         
   3   1  11          4.10          1.04        58.16 o                         
   4   1  11          3.68         14.49         6.26 o                         
   5   1  11       1845.75       1744.60        41.77 o                         
   6   1  11         19.61         21.89         6.88 o                         
   7   1  11         10.68          6.35        25.15 o                         
   8   1  11       2852.40       2899.58        80.15 o                         
   9   1  11          3.06         16.38        12.17 o                         
  -8   2  11         12.59         10.15         7.97 o                         
  -7   2  11         91.85         99.23         9.88 o                         
  -6   2  11      16075.38      16287.29       369.95 o                         
  -5   2  11          0.64         12.18         6.08 o                         
  -4   2  11       2607.52       2482.94        78.23 o                         
  -3   2  11       1711.01       2005.54       121.72 o                         
  -2   2  11          3.84        717.33      1103.33 o                         
  -1   2  11       1206.58       1180.82        44.75 o                         
   0   2  11        967.81       1002.83        27.19 o                         
   1   2  11          0.15          4.72        31.14 o                         
   2   2  11       2910.48       2678.45        64.13 o                         
   3   2  11          8.79          1.82        62.13 o                         
   4   2  11          6.65        523.90       793.85 o                         
   5   2  11          5.55          8.50         4.73 o                         
   6   2  11       1539.34       1551.40        42.93 o                         
   7   2  11          3.56          3.27        11.25 o                         
   8   2  11          6.25         -0.61        11.57 o                         
   9   2  11         94.98        128.78        19.08 o                         
  10   2  11          2.65         -8.27         8.27 o                         
  -8   3  11        282.48        310.92        21.59 o                         
  -7   3  11         12.54         14.80         6.63 o                         
  -6   3  11         36.44         43.64         7.97 o                         
  -5   3  11       1087.26       1124.27        31.03 o                         
  -4   3  11         79.17         97.67         8.38 o                         
  -3   3  11          1.26          3.11         8.66 o                         
  -2   3  11      22232.11      23205.66       498.87 o                         
  -1   3  11         76.59        107.09         6.20 o                         
   0   3  11          0.44         -2.39        35.01 o                         
   1   3  11       2278.27       2325.14        58.44 o                         
   2   3  11       3013.88       3012.66       125.32 o                         
   3   3  11          3.03          8.27         3.83 o                         
   4   3  11     141491.48     140506.97      6621.06 o                         
   5   3  11        359.68        386.99        34.76 o                         
   6   3  11          5.77         22.02       103.58 o                         
   7   3  11        199.56        252.04        24.78 o                         
   8   3  11       2390.17       2510.19        82.93 o                         
   9   3  11          3.51         -4.66         9.94 o                         
  10   3  11       2552.98       2128.55       161.03 o                         
  -7   4  11        989.88       1000.54        33.02 o                         
  -6   4  11          8.18         46.64         8.48 o                         
  -5   4  11         10.07         27.63         7.90 o                         
  -4   4  11       2114.65       2157.83        44.32 o                         
  -3   4  11          0.80          0.15         4.92 o                         
  -2   4  11          1.22          7.47         8.82 o                         
  -1   4  11       2988.56       3128.18        83.04 o                         
   0   4  11          2.96          2.18         4.08 o                         
   1   4  11          0.43        868.51       820.26 o                         
   2   4  11       3177.83       3270.59       103.31 o                         
   3   4  11          3.86         -1.40        48.48 o                         
   4   4  11          2.35          2.23         5.16 o                         
   5   4  11        598.56        619.53        21.66 o                         
   6   4  11          2.74         -3.32         8.36 o                         
   7   4  11          1.78         10.61         8.74 o                         
   8   4  11         74.87         84.55        14.72 o                         
   9   4  11          1.69        -13.22        13.55 o                         
  -7   5  11        315.42        397.56        31.58 o                         
  -6   5  11        659.07        644.16        21.06 o                         
  -5   5  11          1.11          1.33         7.04 o                         
  -4   5  11       2244.41       2409.69        60.27 o                         
  -3   5  11       2978.16       3025.46        63.52 o                         
  -2   5  11          1.77         -1.42         6.09 o                         
  -1   5  11         64.78         64.31         9.28 o                         
   0   5  11      18812.30      19151.85       483.06 o                         
   1   5  11          0.68          7.32         4.56 o                         
   2   5  11       4770.67       4915.24       122.89 o                         
   3   5  11        288.12        327.19        19.56 o                         
   4   5  11         15.98          5.08         9.93 o                         
   5   5  11        297.39        295.60        14.06 o                         
   6   5  11      19898.06      20603.78       442.14 o                         
   7   5  11          0.58         -3.73         7.40 o                         
   8   5  11         70.93         90.76        15.84 o                         
   9   5  11        269.78        283.77        36.28 o                         
  -6   6  11         14.85         33.10         7.51 o                         
  -5   6  11        893.75        860.05        31.62 o                         
  -4   6  11        744.27        728.19        27.81 o                         
  -3   6  11         24.58         24.33         8.45 o                         
  -2   6  11       1803.13       1782.23        39.42 o                         
  -1   6  11        275.35        308.76        12.85 o                         
   0   6  11          0.35         17.89         6.53 o                         
   1   6  11          3.18         12.03         6.64 o                         
   2   6  11         20.12         20.84         6.69 o                         
   3   6  11          0.97          1.15         5.23 o                         
   4   6  11        891.64        914.47        23.32 o                         
   5   6  11        101.64         93.37         8.21 o                         
   6   6  11          5.70         18.76        38.02 o                         
   7   6  11        432.01        492.25        25.40 o                         
   8   6  11         14.79         11.86        11.84 o                         
   9   6  11          1.15          0.00        18.20 o                         
  -5   7  11         33.11         66.26        10.21 o                         
  -4   7  11       3270.91       3405.29        97.02 o                         
  -3   7  11          3.30          9.17         8.13 o                         
  -2   7  11         15.88         26.73         7.28 o                         
  -1   7  11        598.84        647.84        21.38 o                         
   0   7  11          4.29          8.03         6.56 o                         
   1   7  11         11.23          2.96         5.71 o                         
   2   7  11      13364.49      13053.94       238.24 o                         
   3   7  11          1.42         -0.89         5.86 o                         
   4   7  11          0.78         -3.31         4.83 o                         
   5   7  11        573.32        637.50        23.23 o                         
   6   7  11         10.86          9.85         6.41 o                         
   7   7  11          1.73          4.80         7.34 o                         
   8   7  11       1454.64       1400.06        58.29 o                         
   9   7  11          7.25         16.08        13.65 o                         
  -4   8  11         78.35         97.93        16.95 o                         
  -3   8  11         98.86        104.73        11.78 o                         
  -2   8  11         10.33         -2.42         7.42 o                         
  -1   8  11        169.15        174.21        12.74 o                         
   0   8  11        139.62        142.67        11.01 o                         
   1   8  11         12.40         10.73         6.67 o                         
   2   8  11       1029.63       1071.60        31.37 o                         
   3   8  11        108.65        124.23         9.49 o                         
   4   8  11          4.65          4.13         5.51 o                         
   5   8  11         43.05         33.86         6.91 o                         
   6   8  11       7283.75       7419.65       171.54 o                         
   7   8  11          1.61          0.38         6.38 o                         
   8   8  11        432.91        389.54        26.36 o                         
   9   8  11          6.45         25.73        16.08 o                         
  -1   9  11        248.73        249.22        15.16 o                         
   0   9  11          0.50          5.74         6.31 o                         
   1   9  11        412.42        439.55        19.29 o                         
   2   9  11         46.68         64.20         9.71 o                         
   3   9  11          6.91          5.23         6.86 o                         
   4   9  11        801.34        849.36        26.85 o                         
   5   9  11         21.77         27.84         5.82 o                         
   6   9  11          4.20          0.00         5.25 o                         
   7   9  11         34.72         18.63         6.13 o                         
   8   9  11         60.73         96.50        22.52 o                         
   0  10  11         14.76          6.17         7.80 o                         
   1  10  11          1.83         -2.20         7.19 o                         
   2  10  11       3085.79       3162.78        86.06 o                         
   3  10  11          0.77          1.33         6.38 o                         
   4  10  11          3.19         15.77         5.35 o                         
   5  10  11        368.69        375.63        19.19 o                         
   6  10  11          6.54         13.01         6.48 o                         
   7  10  11          1.09         -6.43         9.65 o                         
   3  11  11        712.57        601.69        29.07 o                         
   4  11  11          8.36          3.22         9.65 o                         
  -6 -10  12        312.07        292.78        25.74 o                         
  -5 -10  12          1.82         -4.97         6.72 o                         
  -4 -10  12       1561.22       1598.39        44.97 o                         
  -3 -10  12        164.73        120.88        11.50 o                         
  -2 -10  12          0.43         -2.63         8.74 o                         
  -1 -10  12        266.77        256.72        14.64 o                         
   0 -10  12        752.98        640.45        54.71 o                         
  -7  -9  12         13.59         13.33         6.50 o                         
  -6  -9  12        336.06        328.15        18.52 o                         
  -5  -9  12          1.55         -3.25         5.38 o                         
  -4  -9  12          1.64          1.95         6.03 o                         
  -3  -9  12        628.19        632.99        20.11 o                         
  -2  -9  12          6.72         10.35         5.43 o                         
  -1  -9  12         11.25         15.49         6.73 o                         
   0  -9  12       1005.12       1008.89        30.37 o                         
   1  -9  12          4.01          8.06         6.74 o                         
   2  -9  12          9.15         -3.51        14.86 o                         
  -8  -8  12        693.51        740.27        32.95 o                         
  -7  -8  12          6.78          4.74         6.96 o                         
  -6  -8  12       1166.34       1195.78        38.93 o                         
  -5  -8  12         27.55         25.95         6.21 o                         
  -4  -8  12          6.08         -2.51         5.90 o                         
  -3  -8  12        489.44        483.27        17.80 o                         
  -2  -8  12       1156.51       1249.84        31.53 o                         
  -1  -8  12          3.49          7.42         6.79 o                         
   0  -8  12       1096.23       1033.90        39.30 o                         
   1  -8  12       1128.45       1048.13        31.33 o                         
   2  -8  12          4.05          2.67         9.00 o                         
   3  -8  12        653.95        607.28        31.66 o                         
  -8  -7  12          6.91          0.00         8.91 o                         
  -7  -7  12       1160.92       1197.83        39.27 o                         
  -6  -7  12        275.90        267.87        17.48 o                         
  -5  -7  12          0.80         -4.62        14.73 o                         
  -4  -7  12        115.43        136.97         9.29 o                         
  -3  -7  12        763.02        750.86        26.22 o                         
  -2  -7  12          2.00         14.91         6.24 o                         
  -1  -7  12       3638.10       3628.25        76.94 o                         
   0  -7  12       4622.84       4495.16        98.38 o                         
   1  -7  12          9.00         10.84         8.61 o                         
   2  -7  12        847.84        924.92        32.29 o                         
   3  -7  12        445.70        380.99        18.21 o                         
   4  -7  12         18.46         20.66         9.08 o                         
   5  -7  12          9.76          1.13         8.91 o                         
  -9  -6  12         97.05        106.22        19.30 o                         
  -8  -6  12          9.45          7.73        10.53 o                         
  -7  -6  12          0.48          1.64        10.67 o                         
  -6  -6  12       2145.09       2060.39        70.57 o                         
  -5  -6  12          1.64         -6.93        11.80 o                         
  -4  -6  12          3.74          1.40         5.41 o                         
  -3  -6  12        877.58        867.65        24.28 o                         
  -2  -6  12          3.15          3.85        10.23 o                         
  -1  -6  12          0.60         -1.28         5.75 o                         
   0  -6  12      13608.56      13312.90       251.74 o                         
   1  -6  12          5.65         -0.05         5.67 o                         
   2  -6  12          3.72         -0.46         6.98 o                         
   3  -6  12       1984.20       1876.94        44.06 o                         
   4  -6  12          5.11         10.58         7.35 o                         
   5  -6  12          7.61         14.82         7.38 o                         
   6  -6  12        407.52        362.63        27.02 o                         
  -9  -5  12         71.65         82.54        25.73 o                         
  -8  -5  12        197.30        182.29        17.82 o                         
  -7  -5  12          2.50          4.18        14.44 o                         
  -6  -5  12      11551.77      10712.67       248.71 o                         
  -5  -5  12       4263.29       4181.55        88.16 o                         
  -4  -5  12          4.46         10.90         6.53 o                         
  -3  -5  12        873.30        871.60        32.02 o                         
  -2  -5  12       7520.84       7772.84       193.61 o                         
  -1  -5  12          4.89          8.15         6.18 o                         
   0  -5  12        272.92        302.77        15.07 o                         
   1  -5  12         23.84         22.92         5.90 o                         
   2  -5  12          1.20          4.51         5.95 o                         
   3  -5  12        975.21        890.01        29.55 o                         
   4  -5  12       1826.27       1973.57        46.06 o                         
   5  -5  12          4.78         -6.66         6.66 o                         
   6  -5  12       1457.97       1415.51        42.98 o                         
  -9  -4  12         10.60         27.06        12.25 o                         
  -8  -4  12         20.62         44.19        20.67 o                         
  -7  -4  12        903.30        996.05        45.09 o                         
  -6  -4  12       2517.58       2471.31        99.58 o                         
  -5  -4  12          9.58          2.69         7.86 o                         
  -4  -4  12         74.23         61.69         7.50 o                         
  -3  -4  12         15.18         17.69        12.61 o                         
  -2  -4  12          6.73          5.37        30.75 o                         
  -1  -4  12         37.53         23.45        19.15 o                         
   0  -4  12        138.65        174.75        94.94 o                         
   1  -4  12          2.91          2.55        11.09 o                         
   2  -4  12       3358.76       3396.68       104.40 o                         
   3  -4  12        497.05        538.08        18.64 o                         
   4  -4  12          0.22          8.15         6.74 o                         
   5  -4  12       1398.71       1412.43        36.05 o                         
   6  -4  12         14.16         18.32         7.60 o                         
   7  -4  12         18.14         21.57         8.76 o                         
  -9  -3  12        858.03        867.76        49.88 o                         
  -8  -3  12          4.99         11.04        11.82 o                         
  -7  -3  12          6.53         -8.26         8.26 o                         
  -6  -3  12        236.47        283.83        16.26 o                         
  -5  -3  12          0.48         13.12        14.72 o                         
  -4  -3  12          4.90          6.25        10.04 o                         
  -3  -3  12       3811.30       3799.85        92.40 o                         
  -2  -3  12          1.29        343.19       614.39 o                         
  -1  -3  12          7.12          9.87        18.71 o                         
   0  -3  12      14741.21      16141.48       540.31 o                         
   1  -3  12          2.31          4.16         4.28 o                         
   2  -3  12          0.87          1.88         7.96 o                         
   3  -3  12       1125.39       1036.81        68.83 o                         
   4  -3  12          6.94          6.31         9.30 o                         
   5  -3  12          2.47         -1.70         9.34 o                         
   6  -3  12       1873.29       1939.06        50.41 o                         
   7  -3  12          0.41         -1.92         7.60 o                         
   8  -3  12          2.24          0.00        12.13 o                         
 -10  -2  12         20.88         25.73        22.52 o                         
  -9  -2  12         65.80         84.17        21.52 o                         
  -8  -2  12       4888.47       5066.61       141.95 o                         
  -7  -2  12          0.26          2.80        12.20 o                         
  -6  -2  12        273.56        263.54        15.28 o                         
  -5  -2  12        110.68        148.19        11.35 o                         
  -4  -2  12          4.29          3.16        18.27 o                         
  -3  -2  12        412.03        439.78        55.30 o                         
  -2  -2  12      36235.95      36461.73       802.42 o                         
  -1  -2  12          0.10          4.45        12.73 o                         
   0  -2  12       4293.62       4639.16       170.80 o                         
   1  -2  12      10637.19      10227.51       276.65 o                         
   2  -2  12         21.97        318.93      2457.42 o                         
   3  -2  12        152.96        152.55        15.08 o                         
   4  -2  12        371.33        387.38        21.57 o                         
   5  -2  12          6.29          0.45        11.80 o                         
   6  -2  12         12.27         18.61         8.60 o                         
   7  -2  12        145.12        159.12        11.68 o                         
   8  -2  12          9.52         11.88         7.90 o                         
  -9  -1  12        132.24        163.92        17.25 o                         
  -8  -1  12          3.50          2.16         9.47 o                         
  -7  -1  12        431.30        501.37        25.52 o                         
  -6  -1  12       5293.20       5608.36       123.97 o                         
  -5  -1  12          3.87         10.98         5.81 o                         
  -4  -1  12       1250.80       1049.49        56.75 o                         
  -3  -1  12        546.27        572.18        46.90 o                         
  -2  -1  12          1.50         -3.29        85.42 o                         
  -1  -1  12        208.74        199.69        50.92 o                         
   0  -1  12      14686.10      14856.94       470.01 o                         
   1  -1  12         10.74          6.44        19.97 o                         
   2  -1  12       1223.16       1051.97        29.58 o                         
   3  -1  12        848.47        880.24        71.62 o                         
   4  -1  12          4.27         -4.47         5.80 o                         
   5  -1  12       1698.68       1679.85        44.51 o                         
   6  -1  12         36.81         26.72         9.69 o                         
   7  -1  12          8.26         -1.68         7.62 o                         
   8  -1  12       7548.66       7840.60       182.89 o                         
   9  -1  12        217.87        175.40        13.42 o                         
  -9   0  12        811.84        830.98        34.46 o                         
  -8   0  12         17.47         11.38        10.76 o                         
  -7   0  12          4.26          6.07        12.15 o                         
  -6   0  12      11191.62      11513.47       231.55 o                         
  -5   0  12          3.32          7.69         5.77 o                         
  -4   0  12          4.29          1.67        47.49 o                         
  -3   0  12       3190.72       2999.62        76.13 o                         
  -2   0  12          0.22          1.16         3.58 o                         
  -1   0  12          2.43         -0.71        47.42 o                         
   0   0  12        576.35        437.13        90.36 o                         
   1   0  12          6.97          7.54        65.50 o                         
   2   0  12          0.48          1.28         4.99 o                         
   3   0  12       1187.59       1103.40        33.83 o                         
   4   0  12          4.49          7.93         4.43 o                         
   5   0  12          8.33          1.33         6.34 o                         
   6   0  12       7435.84       7519.66       146.89 o                         
   7   0  12          6.37          2.58        33.71 o                         
   8   0  12         16.01         22.61         8.72 o                         
   9   0  12       1512.24       1488.76        60.32 o                         
  -9   1  12        166.51        163.33        12.31 o                         
  -8   1  12        272.14        315.18        18.70 o                         
  -7   1  12          3.38         -6.50         8.44 o                         
  -6   1  12         19.75          2.58         6.15 o                         
  -5   1  12       1569.64       1592.85        40.43 o                         
  -4   1  12          0.05          0.00         5.02 o                         
  -3   1  12        481.79        498.61        28.27 o                         
  -2   1  12        872.06        894.54        27.37 o                         
  -1   1  12          1.19          4.73        35.96 o                         
   0   1  12        319.00        358.82        31.92 o                         
   1   1  12        203.20        211.32        14.20 o                         
   2   1  12          1.47         -0.97        74.63 o                         
   3   1  12       1238.14       1311.04        84.16 o                         
   4   1  12       7128.15       6664.50       161.44 o                         
   5   1  12          5.85          9.97        13.71 o                         
   6   1  12         27.88         21.46         7.37 o                         
   7   1  12        158.52        167.19        29.88 o                         
   8   1  12         23.02         12.50         8.92 o                         
   9   1  12          9.14         10.40        20.89 o                         
  -8   2  12         77.99         83.37         9.81 o                         
  -7   2  12        138.02        156.42        11.79 o                         
  -6   2  12        213.95        243.70        15.48 o                         
  -5   2  12          0.36          5.13         6.28 o                         
  -4   2  12       5090.81       5213.26       140.47 o                         
  -3   2  12       2255.50       2413.35       192.28 o                         
  -2   2  12         13.20         -6.30       102.80 o                         
  -1   2  12       2888.58       2859.26        70.34 o                         
   0   2  12      14539.34      13780.36       348.73 o                         
   1   2  12          1.05          4.27         8.82 o                         
   2   2  12          9.12          3.63         4.52 o                         
   3   2  12        131.11        131.58        65.51 o                         
   4   2  12          5.98          2.09         3.70 o                         
   5   2  12        243.23        237.41        30.55 o                         
   6   2  12       1921.76       1820.14        44.11 o                         
   7   2  12          0.25          4.76         8.54 o                         
   8   2  12        401.53        481.70        32.37 o                         
   9   2  12        270.17        249.09        46.43 o                         
  10   2  12         28.35         32.17        19.30 o                         
  -8   3  12         11.16         14.62         8.74 o                         
  -7   3  12          3.65          6.03         6.81 o                         
  -6   3  12       3673.40       3841.18        86.27 o                         
  -5   3  12          8.54         21.11         7.47 o                         
  -4   3  12          1.36          8.39         5.72 o                         
  -3   3  12       1359.67       1299.64        41.85 o                         
  -2   3  12          1.21          3.07        43.65 o                         
  -1   3  12          1.79          0.61         7.37 o                         
   0   3  12      31041.41      30245.69       651.82 o                         
   1   3  12          3.27          4.00        51.90 o                         
   2   3  12         12.51          8.74         6.34 o                         
   3   3  12        414.83        417.41        14.09 o                         
   4   3  12         47.58         19.30         5.79 o                         
   5   3  12          0.03         -2.36         4.58 o                         
   6   3  12       4284.14       4013.84       111.50 o                         
   7   3  12          4.16          5.32         9.24 o                         
   8   3  12          4.01         20.14        10.60 o                         
   9   3  12        100.05        121.42        18.86 o                         
  -7   4  12          9.15         -7.08         7.08 o                         
  -6   4  12       2877.81       2869.60        72.43 o                         
  -5   4  12       1815.33       1777.92        45.01 o                         
  -4   4  12          3.19         -5.09         5.55 o                         
  -3   4  12        405.41        464.44        16.52 o                         
  -2   4  12       2329.35       2553.44        81.35 o                         
  -1   4  12          0.32         -2.55         4.56 o                         
   0   4  12       6948.62       7519.20       226.96 o                         
   1   4  12          0.22          8.57        43.84 o                         
   2   4  12          5.80          2.81        21.44 o                         
   3   4  12        653.50        630.34        41.97 o                         
   4   4  12      36296.79      38393.76       812.29 o                         
   5   4  12          1.76         -2.76         6.73 o                         
   6   4  12        307.55        323.25        20.82 o                         
   7   4  12        256.04        258.72        19.67 o                         
   8   4  12          6.34         -8.72         8.72 o                         
   9   4  12         26.33         28.09        11.87 o                         
  -7   5  12        498.77        481.59        25.36 o                         
  -6   5  12         11.32         19.95         6.87 o                         
  -5   5  12          0.65         -0.92         7.25 o                         
  -4   5  12       1812.62       1903.24        53.57 o                         
  -3   5  12       1213.23       1205.53        30.39 o                         
  -2   5  12         15.89         13.33         6.88 o                         
  -1   5  12        850.71        798.88        30.58 o                         
   0   5  12       5174.15       5058.47       143.53 o                         
   1   5  12          3.97         -1.47         5.62 o                         
   2   5  12      19827.19      19789.44       502.44 o                         
   3   5  12        515.98        534.73        23.70 o                         
   4   5  12          4.37         -4.96         4.96 o                         
   5   5  12         15.97          5.36         5.89 o                         
   6   5  12       6410.56       6648.73       150.89 o                         
   7   5  12          2.41         -1.57         8.56 o                         
   8   5  12       1073.68       1216.41        54.77 o                         
   9   5  12         17.96         20.36        15.66 o                         
  -6   6  12        578.72        630.08        25.81 o                         
  -5   6  12          5.36         19.43         7.93 o                         
  -4   6  12          5.66         11.58         7.98 o                         
  -3   6  12       2941.32       3040.49        73.76 o                         
  -2   6  12          0.72         -4.69         7.32 o                         
  -1   6  12         17.27          1.35         7.07 o                         
   0   6  12        880.43        930.03        23.52 o                         
   1   6  12          2.26          2.97         4.80 o                         
   2   6  12          1.13         -0.31         6.14 o                         
   3   6  12        106.35        105.88        10.72 o                         
   4   6  12          7.07          5.27         4.87 o                         
   5   6  12          1.11          6.13         7.11 o                         
   6   6  12       7084.30       7040.61       149.42 o                         
   7   6  12          3.56         10.26         7.31 o                         
   8   6  12          7.92          4.53         8.14 o                         
   9   6  12        500.26        509.53        33.67 o                         
  -5   7  12       1459.82       1281.66        44.60 o                         
  -4   7  12         21.68         12.97         9.01 o                         
  -3   7  12          9.39          4.69         8.03 o                         
  -2   7  12       4521.56       4359.77        95.84 o                         
  -1   7  12          6.74         -6.65         6.65 o                         
   0   7  12       3047.22       2848.14        62.94 o                         
   1   7  12       2595.11       2538.59        52.82 o                         
   2   7  12          6.91         11.95         5.57 o                         
   3   7  12        141.93        173.88         9.83 o                         
   4   7  12         30.30         29.25         6.97 o                         
   5   7  12          2.02          9.54         6.66 o                         
   6   7  12         12.53          6.36        10.03 o                         
   7   7  12         24.17         18.25        10.16 o                         
   8   7  12          0.86         -0.03         7.15 o                         
   9   7  12         31.04         28.95        19.30 o                         
  -4   8  12        131.53        108.26        14.63 o                         
  -3   8  12        101.27        104.07        11.02 o                         
  -2   8  12          6.34         -8.05         8.05 o                         
  -1   8  12        230.25        249.46        17.27 o                         
   0   8  12       1222.54       1243.30        34.62 o                         
   1   8  12          1.55          6.80         7.11 o                         
   2   8  12        159.63        156.95        12.06 o                         
   3   8  12          2.27         11.65         6.27 o                         
   4   8  12          2.49         -4.02         5.16 o                         
   5   8  12         15.52         24.03         6.86 o                         
   6   8  12       1239.78       1261.14        36.05 o                         
   7   8  12          4.10          4.41         5.77 o                         
   8   8  12       1538.52       1525.57        58.65 o                         
   9   8  12          8.67          4.60         7.72 o                         
  -1   9  12         11.64         11.96         7.36 o                         
   0   9  12        487.08        544.94        20.91 o                         
   1   9  12          6.83         10.20         6.63 o                         
   2   9  12          5.20          3.36         5.92 o                         
   3   9  12        765.93        800.38        26.65 o                         
   4   9  12          9.47          9.16         6.13 o                         
   5   9  12          0.48         -4.67         4.67 o                         
   6   9  12       1049.70       1042.35        30.56 o                         
   7   9  12          4.93         -2.07         5.31 o                         
   8   9  12          3.84         -6.96         6.96 o                         
   0  10  12        594.44        675.42        43.05 o                         
   1  10  12        279.43        280.02        13.94 o                         
   2  10  12          1.48         -3.44         5.97 o                         
   3  10  12        155.98        140.98        10.99 o                         
   4  10  12       1799.09       1844.74        44.05 o                         
   5  10  12          7.18          2.88         7.71 o                         
   6  10  12        304.76        274.08        15.62 o                         
   7  10  12        191.85        156.84        15.44 o                         
   3  11  12         21.49         28.95         9.65 o                         
  -5 -10  13        291.25        292.13        56.30 o                         
  -4 -10  13          5.74         13.56         5.77 o                         
  -3 -10  13          0.89          6.97         7.05 o                         
  -2 -10  13        937.34        880.04        28.49 o                         
  -1 -10  13          0.27          3.50         7.10 o                         
  -7  -9  13       2022.55       1855.32        78.59 o                         
  -6  -9  13          3.56          1.01         6.33 o                         
  -5  -9  13        122.70        123.20         8.92 o                         
  -4  -9  13        372.39        397.94        16.87 o                         
  -3  -9  13          3.34          8.37         5.66 o                         
  -2  -9  13         87.05         90.68         8.03 o                         
  -1  -9  13       6130.36       5866.00       123.26 o                         
   0  -9  13          0.77          5.52         7.10 o                         
   1  -9  13        663.55        540.34        21.27 o                         
   2  -9  13       4527.40       3921.65       270.93 o                         
  -8  -8  13         10.67          2.14         7.43 o                         
  -7  -8  13          4.60          6.47         6.24 o                         
  -6  -8  13       6030.84       6158.72       163.00 o                         
  -5  -8  13         47.43         45.13         7.63 o                         
  -4  -8  13          4.80          2.01         6.08 o                         
  -3  -8  13        562.79        584.09        20.77 o                         
  -2  -8  13        895.20        903.10        25.05 o                         
  -1  -8  13          0.99          0.13         8.10 o                         
   0  -8  13       1106.09       1029.62        31.88 o                         
   1  -8  13        221.14        210.54        13.36 o                         
   2  -8  13          0.85          1.14         7.05 o                         
   3  -8  13          4.22         12.43         9.53 o                         
  -8  -7  13       3478.46       3253.00       135.71 o                         
  -7  -7  13          1.69         -8.12         8.84 o                         
  -6  -7  13          7.46          3.27         8.97 o                         
  -5  -7  13       2206.79       2213.83        53.01 o                         
  -4  -7  13          2.39          4.00         6.31 o                         
  -3  -7  13          3.02          9.53         7.57 o                         
  -2  -7  13       2070.75       2218.70        58.30 o                         
  -1  -7  13         20.77         19.90         6.08 o                         
   0  -7  13          6.79          0.71         6.02 o                         
   1  -7  13       1526.91       1486.22        43.77 o                         
   2  -7  13          7.24         16.63         8.18 o                         
   3  -7  13          2.97         10.30         7.82 o                         
   4  -7  13       4671.76       4858.90       128.71 o                         
  -9  -6  13         11.17         11.79        10.05 o                         
  -8  -6  13       1463.01       1333.86       119.48 o                         
  -7  -6  13        285.80        309.61        23.66 o                         
  -6  -6  13          3.74          1.05         7.37 o                         
  -5  -6  13         23.54         15.51        21.75 o                         
  -4  -6  13        485.47        498.99        17.53 o                         
  -3  -6  13          0.10          7.40         5.60 o                         
  -2  -6  13          4.37         14.12        15.79 o                         
  -1  -6  13         40.02         36.07         5.98 o                         
   0  -6  13          3.37          9.46         5.52 o                         
   1  -6  13        148.86        154.43         9.69 o                         
   2  -6  13         92.12        158.59        11.78 o                         
   3  -6  13          1.98         11.13         7.63 o                         
   4  -6  13        892.21        903.39        31.61 o                         
   5  -6  13       2091.71       2018.71        51.87 o                         
  -9  -5  13       1419.41       1281.13        71.66 o                         
  -8  -5  13         36.14         24.01        10.84 o                         
  -7  -5  13         12.10         -0.29         9.78 o                         
  -6  -5  13       1932.78       2001.31        56.42 o                         
  -5  -5  13         36.74         44.95         7.34 o                         
  -4  -5  13          6.98          6.80         8.74 o                         
  -3  -5  13       8831.02       8694.23       243.94 o                         
  -2  -5  13       1388.60       1235.84        42.81 o                         
  -1  -5  13         10.30          7.05        17.11 o                         
   0  -5  13       3915.79       3741.77        87.25 o                         
   1  -5  13          5.65         12.90         5.76 o                         
   2  -5  13          2.18         12.66         6.13 o                         
   3  -5  13         10.97         23.61         7.73 o                         
   4  -5  13         35.74         38.41         8.83 o                         
   5  -5  13          1.90         13.46         7.22 o                         
   6  -5  13       1958.98       1899.31        48.10 o                         
  -9  -4  13         24.07         63.61        15.71 o                         
  -8  -4  13       7388.72       7315.15       234.11 o                         
  -7  -4  13          2.19         -9.29        11.53 o                         
  -6  -4  13         16.23          9.51         6.94 o                         
  -5  -4  13        369.25        382.21        16.24 o                         
  -4  -4  13          9.36         -1.96         9.86 o                         
  -3  -4  13          0.52         10.29         7.93 o                         
  -2  -4  13      22332.96      22609.20       556.23 o                         
  -1  -4  13          0.03         -9.01        69.60 o                         
   0  -4  13          1.36          4.12        10.31 o                         
   1  -4  13       7329.03       7130.17       148.68 o                         
   2  -4  13          3.18         -3.86        12.08 o                         
   3  -4  13          3.51         -2.98         6.13 o                         
   4  -4  13       2989.86       2734.82        82.09 o                         
   5  -4  13          6.11         -6.93         6.93 o                         
   6  -4  13          4.63         -1.41         6.61 o                         
   7  -4  13       1631.49       1513.76        48.44 o                         
  -9  -3  13         13.85        -19.30        19.30 o                         
  -8  -3  13        444.86        480.54        42.26 o                         
  -7  -3  13        412.71        458.48        25.82 o                         
  -6  -3  13          3.06         -6.19         7.18 o                         
  -5  -3  13         14.93         12.07        16.12 o                         
  -4  -3  13      14580.48      15496.28       333.77 o                         
  -3  -3  13          1.81         -5.72        59.25 o                         
  -2  -3  13         23.55         12.44        45.49 o                         
  -1  -3  13        817.55        858.37        33.74 o                         
   0  -3  13          0.64         -4.78       139.49 o                         
   1  -3  13       2332.19       2508.10       100.22 o                         
   2  -3  13        142.22         69.91        19.17 o                         
   3  -3  13          0.45         -4.15         6.33 o                         
   4  -3  13       2711.71       2505.41        57.13 o                         
   5  -3  13        916.35        943.35        28.43 o                         
   6  -3  13          3.48         -2.81         7.37 o                         
   7  -3  13          3.76         -6.82         7.04 o                         
   8  -3  13        137.73        118.29        24.09 o                         
  -9  -2  13       1514.29       1519.04       125.51 o                         
  -8  -2  13         27.31         40.89        12.44 o                         
  -7  -2  13          6.44          4.37        20.84 o                         
  -6  -2  13       7193.79       7095.37       161.91 o                         
  -5  -2  13        118.79        109.85        16.19 o                         
  -4  -2  13         14.53         -2.42        72.33 o                         
  -3  -2  13       9370.36       9064.18       206.16 o                         
  -2  -2  13      12158.37      12720.30       317.46 o                         
  -1  -2  13          1.43          7.00        11.91 o                         
   0  -2  13      21763.57      22614.12       795.95 o                         
   1  -2  13       2714.04       2783.19        71.71 o                         
   2  -2  13          1.56         -1.53        50.15 o                         
   3  -2  13        923.58        880.94        42.11 o                         
   4  -2  13        841.15        823.60        32.12 o                         
   5  -2  13          1.71         -2.84         6.55 o                         
   6  -2  13        419.66        496.93        23.26 o                         
   7  -2  13        242.83        235.27        13.54 o                         
   8  -2  13          9.42          3.41         6.73 o                         
  -9  -1  13         19.77         21.64        12.73 o                         
  -8  -1  13         51.81         60.84        12.35 o                         
  -7  -1  13         10.48          9.24         8.87 o                         
  -6  -1  13         12.43          8.52        20.29 o                         
  -5  -1  13       1623.12       1563.16        49.40 o                         
  -4  -1  13          0.24         -3.21         4.61 o                         
  -3  -1  13          2.54        813.83      1653.06 o                         
  -2  -1  13      14004.09      13687.31       376.25 o                         
  -1  -1  13          0.66         -2.01        60.86 o                         
   0  -1  13          1.30          5.43        40.39 o                         
   1  -1  13       8481.19       8076.88       206.33 o                         
   2  -1  13          2.71          1.89        21.12 o                         
   3  -1  13          1.60         -4.10        20.94 o                         
   4  -1  13      19864.65      19722.24       541.08 o                         
   5  -1  13         13.86         10.34         9.91 o                         
   6  -1  13          3.06          0.98         9.82 o                         
   7  -1  13       2562.56       2672.73        75.99 o                         
   8  -1  13         33.29         27.55         8.59 o                         
   9  -1  13          5.65         11.62         7.80 o                         
  -9   0  13         14.30         15.97         8.96 o                         
  -8   0  13       2699.49       2932.75        98.44 o                         
  -7   0  13         27.53         29.37        16.79 o                         
  -6   0  13         20.03         16.34        23.36 o                         
  -5   0  13       1435.52       1531.43        61.68 o                         
  -4   0  13       4397.68       4447.05       100.60 o                         
  -3   0  13          1.43         -2.93        17.73 o                         
  -2   0  13       1215.85       1293.72        38.78 o                         
  -1   0  13       3312.82       3085.41        82.73 o                         
   0   0  13          0.04          4.71        48.92 o                         
   1   0  13       1124.93       1048.15        66.71 o                         
   2   0  13       3577.50       3566.43        94.10 o                         
   3   0  13          3.60         -5.16        16.77 o                         
   4   0  13       1493.63       1435.97        64.25 o                         
   5   0  13       4205.47       4189.24        98.78 o                         
   6   0  13         14.86         -0.11        11.28 o                         
   7   0  13         13.36          8.59        56.28 o                         
   8   0  13       7877.08       8084.60       188.60 o                         
   9   0  13         19.53          9.56         8.92 o                         
  -9   1  13        634.63        550.76        24.06 o                         
  -8   1  13       2559.23       2621.58        91.14 o                         
  -7   1  13          2.90         23.19        10.69 o                         
  -6   1  13        108.45        103.59         9.91 o                         
  -5   1  13        582.25        627.53        30.09 o                         
  -4   1  13          1.67          3.79         5.01 o                         
  -3   1  13       2498.32       2642.83       111.16 o                         
  -2   1  13        415.61        355.60        19.99 o                         
  -1   1  13          5.42          2.74        10.31 o                         
   0   1  13      43259.07      40429.36      1377.56 o                         
   1   1  13         75.26         73.60        12.92 o                         
   2   1  13          2.99         -1.65        57.06 o                         
   3   1  13       1589.72       1668.14        81.22 o                         
   4   1  13        427.72        361.43        49.96 o                         
   5   1  13          4.41         -2.70        12.78 o                         
   6   1  13      15601.48      15737.22       323.28 o                         
   7   1  13        146.48        121.32        12.17 o                         
   8   1  13          1.66          6.33         7.98 o                         
   9   1  13        351.65        308.58        23.46 o                         
  -8   2  13       5141.43       4973.38       117.50 o                         
  -7   2  13          2.94          2.13         7.17 o                         
  -6   2  13          1.28          0.12        14.90 o                         
  -5   2  13        262.72        277.93        14.22 o                         
  -4   2  13          2.05         -4.17         7.82 o                         
  -3   2  13          2.50          4.35        21.08 o                         
  -2   2  13      43702.91      46796.72      1388.43 o                         
  -1   2  13          2.43         13.33        51.65 o                         
   0   2  13          0.56         -2.39        15.53 o                         
   1   2  13       1096.18       1064.51        38.78 o                         
   2   2  13          7.40         -0.73        37.87 o                         
   3   2  13          2.00          4.08        47.69 o                         
   4   2  13      15610.80      15304.70       344.03 o                         
   5   2  13          1.57         -2.61         8.36 o                         
   6   2  13          1.23         -3.44         6.35 o                         
   7   2  13        232.85        233.75        27.16 o                         
   8   2  13         13.68          9.02        11.74 o                         
   9   2  13         16.52          4.46        18.93 o                         
  -8   3  13        211.74        263.48        21.00 o                         
  -7   3  13          7.50         22.68         6.97 o                         
  -6   3  13          3.05          9.64         7.46 o                         
  -5   3  13        268.02        277.36        13.37 o                         
  -4   3  13       3690.43       3612.26        80.49 o                         
  -3   3  13          0.43          6.71        10.46 o                         
  -2   3  13        783.11        878.69        61.34 o                         
  -1   3  13       1917.09       1874.96        42.98 o                         
   0   3  13          1.06          7.41        23.65 o                         
   1   3  13       3425.30       3413.06       118.40 o                         
   2   3  13      31435.64      29913.82       722.04 o                         
   3   3  13          6.31          5.15         6.25 o                         
   4   3  13        161.57        149.98        15.33 o                         
   5   3  13       1178.94       1217.05        33.91 o                         
   6   3  13          7.34         -2.76         7.08 o                         
   7   3  13        144.22        156.53        15.14 o                         
   8   3  13       1064.34       1074.49        49.05 o                         
   9   3  13          3.54         36.65        17.29 o                         
  -7   4  13          2.17         -3.89         9.11 o                         
  -6   4  13        187.30        172.97        12.46 o                         
  -5   4  13         25.10         33.78         8.17 o                         
  -4   4  13          4.36          0.05         5.88 o                         
  -3   4  13         87.15         87.26         7.47 o                         
  -2   4  13       5968.70       6228.49       215.05 o                         
  -1   4  13          9.71          8.35         5.13 o                         
   1   4  13          0.87          0.81        51.17 o                         
   2   4  13          8.05          8.77       166.09 o                         
   3   4  13         45.02         49.40        12.79 o                         
   4   4  13       6268.80       6624.16       143.03 o                         
   5   4  13          1.65         11.62         6.01 o                         
   6   4  13      24016.25      24448.08       525.13 o                         
   7   4  13        590.86        596.31        29.68 o                         
   8   4  13          0.58         -8.53         8.53 o                         
   9   4  13         93.56         80.64        15.46 o                         
  -7   5  13          2.20         -6.43         7.92 o                         
  -6   5  13         31.16         78.89        10.65 o                         
  -5   5  13        582.42        589.13        24.49 o                         
  -4   5  13         10.73          9.60         8.14 o                         
  -3   5  13         12.78         15.92         7.35 o                         
  -2   5  13      35510.98      34567.43       668.70 o                         
  -1   5  13          0.52         -6.11         6.11 o                         
   0   5  13          9.13          9.10         5.46 o                         
   1   5  13       2724.21       2764.80        88.71 o                         
   2   5  13          0.20         -8.21        15.36 o                         
   3   5  13          0.12         -4.66         7.35 o                         
   4   5  13       5451.07       5262.29       119.32 o                         
   5   5  13          0.79         -6.06         8.43 o                         
   6   5  13          4.91          6.37         6.83 o                         
   7   5  13        219.29        208.92        17.25 o                         
   8   5  13         23.29         25.88        12.55 o                         
   9   5  13          1.79          4.11        11.61 o                         
  -6   6  13          7.04         -6.52         6.52 o                         
  -5   6  13        281.83        317.76        23.25 o                         
  -4   6  13         76.41         93.08        11.08 o                         
  -3   6  13         13.84          4.08         8.13 o                         
  -2   6  13       1876.15       1690.96        42.88 o                         
  -1   6  13       2360.78       2348.43        47.16 o                         
   0   6  13          2.86         -5.74         5.74 o                         
   1   6  13        328.44        337.24        13.79 o                         
   2   6  13        120.67        146.77        10.98 o                         
   3   6  13          0.36         10.96         7.75 o                         
   4   6  13         37.10         45.77         8.59 o                         
   5   6  13          2.20         -4.42         5.12 o                         
   6   6  13          2.18         12.67        22.63 o                         
   7   6  13        220.15        231.25        17.02 o                         
   8   6  13       5090.02       5031.26       151.94 o                         
   9   6  13          2.93         18.44        13.68 o                         
  -5   7  13        735.50        825.83        31.32 o                         
  -4   7  13         70.69         67.55        22.52 o                         
  -3   7  13         31.81         40.20         8.87 o                         
  -2   7  13       4336.16       4349.78       112.00 o                         
  -1   7  13          1.82         -6.39         6.91 o                         
   0   7  13      21142.90      21499.12       402.51 o                         
   1   7  13          4.90          3.65         6.84 o                         
   2   7  13          1.54          9.61         5.58 o                         
   3   7  13         28.84         26.51         6.08 o                         
   4   7  13       3942.15       3714.92        74.43 o                         
   5   7  13          1.77         -0.83        11.41 o                         
   6   7  13       3854.90       3737.46        87.97 o                         
   7   7  13        168.61        195.16        24.51 o                         
   8   7  13          9.38         -6.24         6.24 o                         
   9   7  13        122.74         86.01        15.92 o                         
  -4   8  13          6.71         -2.14        19.30 o                         
  -3   8  13          2.36         -7.33        10.56 o                         
  -2   8  13        321.03        307.67        17.49 o                         
  -1   8  13          4.22          6.61         7.83 o                         
   0   8  13         20.09         12.12         7.37 o                         
   1   8  13        940.60        999.42        30.59 o                         
   2   8  13          5.95          9.94         6.77 o                         
   3   8  13          0.42         -5.45         5.45 o                         
   4   8  13       4490.41       4421.78        85.86 o                         
   5   8  13          0.94          0.94         6.05 o                         
   6   8  13         13.50         13.95         6.54 o                         
   7   8  13         38.46         43.39         7.59 o                         
   8   8  13          7.35          5.26         6.72 o                         
   9   8  13          0.83         -0.92         7.72 o                         
  -2   9  13       1193.35       1081.34        86.89 o                         
  -1   9  13       2750.97       2667.69        86.66 o                         
   0   9  13          1.57          0.30         7.93 o                         
   1   9  13        222.26        237.10        13.83 o                         
   2   9  13       1540.22       1676.15        42.96 o                         
   3   9  13          3.86         13.34         6.07 o                         
   4   9  13         23.81         22.78         6.30 o                         
   5   9  13        486.17        507.49        18.08 o                         
   6   9  13          6.48          1.25         5.37 o                         
   7   9  13        381.52        326.76        19.49 o                         
   8   9  13        173.63        144.39        16.95 o                         
   0  10  13       4596.15       5129.00       250.70 o                         
   1  10  13          2.74         -5.37         5.37 o                         
   2  10  13          4.24          6.56         6.03 o                         
   3  10  13        497.88        541.02        22.30 o                         
   4  10  13        919.66        897.02        28.10 o                         
   5  10  13          2.91          1.43         5.32 o                         
   6  10  13       3242.64       3255.52       101.40 o                         
  -5 -10  14          0.74         -9.65         9.65 o                         
  -4 -10  14       2062.09       1703.84        71.74 o                         
  -3 -10  14        257.99        255.05        12.71 o                         
  -2 -10  14          0.37         -5.23         5.23 o                         
  -1 -10  14         46.84         19.66         7.10 o                         
  -7  -9  14         36.14         40.81         8.91 o                         
  -6  -9  14         37.50         25.02         8.53 o                         
  -5  -9  14       1574.83       1569.06        41.59 o                         
  -4  -9  14          4.22         10.42         5.62 o                         
  -3  -9  14          4.07          9.92         5.88 o                         
  -2  -9  14       3436.45       3461.14        72.69 o                         
  -1  -9  14        905.20        917.08        28.67 o                         
   0  -9  14         10.90          9.78         6.74 o                         
   1  -9  14        567.54        593.76        24.29 o                         
   2  -9  14         19.51         16.08        22.52 o                         
  -8  -8  14          4.17          0.68         6.96 o                         
  -7  -8  14        380.60        389.76        18.92 o                         
  -6  -8  14         15.43         21.06         6.99 o                         
  -5  -8  14          1.98          6.22         6.28 o                         
  -4  -8  14       3320.25       3329.23        68.07 o                         
  -3  -8  14          3.78         -2.90         5.89 o                         
  -2  -8  14         12.94          2.06         5.88 o                         
  -1  -8  14        913.90        869.88        30.62 o                         
   0  -8  14          5.19          0.32         6.46 o                         
   1  -8  14          0.28          2.24         6.81 o                         
   2  -8  14        160.61        127.25        10.31 o                         
   3  -8  14          8.90          2.75         9.16 o                         
  -8  -7  14          6.79         21.35        11.17 o                         
  -7  -7  14          4.10         -6.39         9.00 o                         
  -6  -7  14        853.27        933.11        31.01 o                         
  -5  -7  14          2.08          5.15        12.04 o                         
  -4  -7  14        854.10        887.88        25.42 o                         
  -3  -7  14       2452.02       2375.95        52.15 o                         
  -2  -7  14          0.97         -2.02         5.25 o                         
  -1  -7  14          6.19         13.76         6.66 o                         
   0  -7  14       7721.51       7745.81       144.69 o                         
   1  -7  14          1.87         12.93         7.10 o                         
   2  -7  14       2146.93       2011.86        82.00 o                         
   3  -7  14        968.53        959.50        33.36 o                         
   4  -7  14          8.94         26.90         7.39 o                         
  -9  -6  14          3.92         12.87        10.71 o                         
  -8  -6  14         47.89         67.02        15.29 o                         
  -7  -6  14         95.18         68.14        13.54 o                         
  -6  -6  14          1.29         -1.78        30.40 o                         
  -5  -6  14        440.43        439.62        33.23 o                         
  -4  -6  14        560.09        565.52        18.29 o                         
  -3  -6  14          0.45          3.83        11.17 o                         
  -2  -6  14       2223.40       2223.06        49.42 o                         
  -1  -6  14          7.41         10.58         5.70 o                         
   0  -6  14          0.40          2.73         5.57 o                         
   1  -6  14       4495.15       4127.76        83.98 o                         
   2  -6  14        133.02        148.00        13.50 o                         
   3  -6  14          5.80          3.73         7.08 o                         
   4  -6  14        225.91        250.15        13.49 o                         
   5  -6  14       1192.03       1199.11        40.36 o                         
  -9  -5  14          1.42          9.65        16.08 o                         
  -8  -5  14         15.44          8.79        10.57 o                         
  -7  -5  14       3675.48       3602.98       112.35 o                         
  -6  -5  14         16.01          6.37        14.39 o                         
  -5  -5  14          2.24         -2.04         9.95 o                         
  -4  -5  14       7603.12       7822.11       159.41 o                         
  -3  -5  14          1.37         12.51        24.78 o                         
  -2  -5  14          4.85          7.90         6.99 o                         
  -1  -5  14       1840.45       1787.82        56.46 o                         
   0  -5  14          1.71          9.47         6.18 o                         
   1  -5  14          8.22          2.85         5.46 o                         
   2  -5  14       7849.34       7535.29       136.06 o                         
   3  -5  14          0.31          5.48         6.41 o                         
   4  -5  14          2.47         -6.21         7.42 o                         
   5  -5  14        235.60        265.04        14.39 o                         
   6  -5  14         18.57         14.39         6.91 o                         
  -9  -4  14       5080.79       4709.76       242.46 o                         
  -8  -4  14         21.44         16.72        11.20 o                         
  -7  -4  14         23.54         22.08        11.33 o                         
  -6  -4  14       6228.99       6083.69       145.21 o                         
  -5  -4  14          7.26          1.64        19.23 o                         
  -4  -4  14        452.73        485.47        28.49 o                         
  -3  -4  14       4721.88       4550.59       105.79 o                         
  -2  -4  14          2.48          4.52        14.90 o                         
  -1  -4  14       2245.58       2237.03       113.14 o                         
   0  -4  14         49.68         65.14        19.14 o                         
   1  -4  14          0.65         -3.61         6.38 o                         
   2  -4  14         54.03         53.36        18.21 o                         
   3  -4  14       1784.38       1711.74        40.35 o                         
   4  -4  14          1.26          6.36         7.13 o                         
   5  -4  14        498.65        524.38        22.79 o                         
   6  -4  14       1182.35       1179.14        30.53 o                         
   7  -4  14          6.33         10.92         6.72 o                         
  -9  -3  14         18.29        -16.08        19.30 o                         
  -8  -3  14       1530.15       1532.06        70.22 o                         
  -7  -3  14          5.14          7.32         9.43 o                         
  -6  -3  14         12.88          7.21         8.89 o                         
  -5  -3  14         52.61         75.07        17.05 o                         
  -4  -3  14       3597.51       3854.02        98.32 o                         
  -3  -3  14          0.32       1707.75      1929.70 o                         
  -2  -3  14        385.09        258.40        50.43 o                         
  -1  -3  14         22.73         35.53        52.54 o                         
   0  -3  14          3.30         13.28       130.24 o                         
   1  -3  14         65.04        110.21       417.82 o                         
   2  -3  14        244.75        206.13        15.09 o                         
   3  -3  14          8.22          3.81         7.91 o                         
   4  -3  14        328.67        343.04        16.15 o                         
   5  -3  14        222.74        198.48        14.62 o                         
   6  -3  14          4.29         20.15         8.24 o                         
   7  -3  14        497.85        469.53        17.64 o                         
   8  -3  14        680.42        605.23        36.41 o                         
  -9  -2  14          0.45          0.00        22.52 o                         
  -8  -2  14          3.20          5.04        17.61 o                         
  -7  -2  14        746.65        736.62        30.08 o                         
  -6  -2  14         13.11         15.99        13.01 o                         
  -5  -2  14          3.86          6.49        18.65 o                         
  -4  -2  14      14605.69      14244.52       294.69 o                         
  -3  -2  14          0.04          5.37        37.14 o                         
  -2  -2  14          3.97          2.83       113.87 o                         
  -1  -2  14      13597.12      12609.20       315.65 o                         
   0  -2  14          1.06        335.52       527.54 o                         
   1  -2  14          1.10          2.27        16.19 o                         
   2  -2  14      14328.54      14868.74       373.55 o                         
   3  -2  14          0.62         -8.46        13.67 o                         
   4  -2  14          1.32          7.05         9.23 o                         
   5  -2  14       1902.07       1856.32        42.08 o                         
   6  -2  14          1.47          1.36         9.33 o                         
   7  -2  14          0.03         -6.56         6.56 o                         
   8  -2  14       3399.48       3224.89        83.53 o                         
  -9  -1  14       1746.86       1757.31        77.32 o                         
  -8  -1  14          0.99         12.28         9.94 o                         
  -7  -1  14        131.31        130.41        19.52 o                         
  -6  -1  14        148.68        175.26        13.76 o                         
  -5  -1  14          3.46          0.40        14.93 o                         
  -4  -1  14         13.15         14.38        13.83 o                         
  -3  -1  14       7942.68       7544.20       245.32 o                         
  -2  -1  14          3.48         -2.41        11.03 o                         
  -1  -1  14       1005.68       1040.65        57.56 o                         
   0  -1  14        220.16        179.31        97.98 o                         
   1  -1  14          0.51          1.59        14.44 o                         
   2  -1  14       4486.74       4651.32       109.10 o                         
   3  -1  14        216.86        195.97        16.46 o                         
   4  -1  14         12.76         -1.66         6.32 o                         
   5  -1  14       1049.40        968.00        28.17 o                         
   6  -1  14        436.79        464.93        28.44 o                         
   7  -1  14         12.25         -8.56         9.49 o                         
   8  -1  14         53.97         59.65        10.61 o                         
   9  -1  14         75.78         70.77        25.73 o                         
  -9   0  14          0.31         -4.37         8.58 o                         
  -8   0  14       3154.33       3290.92       100.09 o                         
  -7   0  14        196.73        242.39        19.96 o                         
  -6   0  14          9.58         14.89        11.68 o                         
  -5   0  14       4508.72       4459.53       105.73 o                         
  -4   0  14       1092.83       1035.89        33.00 o                         
  -3   0  14          1.13         -2.06         4.75 o                         
  -2   0  14       3921.96       4075.98       104.37 o                         
  -1   0  14       1363.17       1253.26        97.94 o                         
   0   0  14          0.13         -6.46        57.30 o                         
   1   0  14       4003.14       3793.31       133.37 o                         
   2   0  14       1331.40       1447.00       106.72 o                         
   3   0  14          0.38          7.58        36.57 o                         
   4   0  14       3219.23       2849.26        73.33 o                         
   5   0  14       1534.29       1527.65        42.15 o                         
   6   0  14          4.14         -7.29        11.63 o                         
   7   0  14        520.40        582.35        49.67 o                         
   8   0  14       1102.78       1144.90        35.73 o                         
   9   0  14          0.15          7.11         8.65 o                         
  -9   1  14          5.75          7.43         7.96 o                         
  -8   1  14         11.49         35.31        11.03 o                         
  -7   1  14       1262.20       1265.70        40.88 o                         
  -6   1  14          9.00        -11.07        11.07 o                         
  -5   1  14         20.09         11.75         7.75 o                         
  -4   1  14      14239.00      13749.89       312.37 o                         
  -3   1  14          1.07          2.65        30.55 o                         
  -2   1  14          7.97        176.71       123.84 o                         
  -1   1  14       5109.45       5101.33       174.55 o                         
   0   1  14          2.85        125.44       542.02 o                         
   1   1  14          0.79          7.53        60.72 o                         
   2   1  14      23543.80      22493.66       613.61 o                         
   3   1  14          1.34          5.23        21.88 o                         
   4   1  14          0.71        132.68       137.43 o                         
   5   1  14        576.33        590.45        29.92 o                         
   6   1  14         21.93         10.79        21.48 o                         
   7   1  14          7.73          5.77         8.33 o                         
   8   1  14         97.67         85.47        11.29 o                         
   9   1  14          9.39         -2.78        10.72 o                         
  -8   2  14         10.89          2.08         7.94 o                         
  -7   2  14         59.52         63.86         9.64 o                         
  -6   2  14         20.19          1.22         8.36 o                         
  -5   2  14          7.97          6.96         7.29 o                         
  -4   2  14        128.04        137.31        11.97 o                         
  -3   2  14        450.33        467.39        27.34 o                         
  -2   2  14         10.89          5.33        50.71 o                         
  -1   2  14       3600.24       3445.32        97.74 o                         
   0   2  14      12621.81      12516.26       316.69 o                         
   1   2  14          0.07          3.78        20.37 o                         
   2   2  14      12273.95      11536.58       292.32 o                         
   3   2  14       1201.70       1197.47        58.45 o                         
   4   2  14          4.94         36.93       214.70 o                         
   5   2  14         41.01         44.07        13.55 o                         
   6   2  14        778.37        788.67        27.07 o                         
   7   2  14          0.44         -0.01        32.83 o                         
   8   2  14       1658.73       1589.94        66.39 o                         
   9   2  14        134.85        148.79        22.02 o                         
  10   2  14          7.40         16.08        12.87 o                         
  -8   3  14       1138.04        960.53        48.31 o                         
  -7   3  14        178.51        156.08        11.98 o                         
  -6   3  14         30.07         40.98        11.79 o                         
  -5   3  14       2310.25       2219.28        57.33 o                         
  -4   3  14         10.77         18.44         6.67 o                         
  -3   3  14          5.94          2.86        12.51 o                         
  -2   3  14      24162.34      22973.02       593.21 o                         
  -1   3  14         24.67         12.44        62.69 o                         
   0   3  14         20.18          6.82         6.30 o                         
   1   3  14       3961.16       3981.20       113.81 o                         
   2   3  14        896.51        885.21        35.28 o                         
   3   3  14          5.91          6.84         4.06 o                         
   4   3  14       3111.57       3022.30        65.32 o                         
   5   3  14        996.08       1022.86        31.88 o                         
   6   3  14          0.15          4.43         7.20 o                         
   7   3  14       1127.32       1090.05        50.00 o                         
   8   3  14        651.60        789.35        38.17 o                         
   9   3  14          6.41         10.82        11.46 o                         
  -7   4  14        335.98        337.91        19.28 o                         
  -6   4  14          0.41         -2.32         8.44 o                         
  -5   4  14          3.54          3.06         7.73 o                         
  -4   4  14       7834.12       7880.25       141.91 o                         
  -3   4  14          5.79         -1.71         5.42 o                         
  -2   4  14          6.38          3.43         5.72 o                         
  -1   4  14       5004.29       5166.95       133.38 o                         
   0   4  14         11.27          4.35         6.08 o                         
   1   4  14          5.42          1.46         6.87 o                         
   2   4  14      11023.89      10730.88       274.05 o                         
   3   4  14          5.58         -6.68        22.53 o                         
   4   4  14          0.79          7.85         9.07 o                         
   5   4  14        395.43        424.12        26.03 o                         
   6   4  14         15.91         38.29        28.19 o                         
   7   4  14          0.17          6.35         8.19 o                         
   8   4  14        111.29         92.05        14.45 o                         
   9   4  14          5.66         11.50        14.48 o                         
  -7   5  14         46.89         82.16        19.30 o                         
  -6   5  14       3742.67       3657.45        87.27 o                         
  -5   5  14          4.04          2.27         7.26 o                         
  -4   5  14        169.71        141.51        21.23 o                         
  -3   5  14       1538.22       1619.34        37.89 o                         
  -2   5  14         15.94         15.48         6.24 o                         
  -1   5  14       1578.65       1583.57        51.04 o                         
   0   5  14      11172.34      11683.86       321.03 o                         
   1   5  14          2.41         -2.14         4.66 o                         
   2   5  14       1867.90       1869.98        52.14 o                         
   3   5  14        238.45        291.91        20.19 o                         
   4   5  14          2.99         -0.86         7.20 o                         
   5   5  14        377.90        391.18        16.72 o                         
   6   5  14       3240.20       3251.15        79.66 o                         
   7   5  14          2.26          5.08        10.40 o                         
   8   5  14       1272.10       1483.44        78.64 o                         
   9   5  14        201.65        201.17        19.12 o                         
  -6   6  14          2.15         31.34         8.60 o                         
  -5   6  14         57.87         94.09        11.02 o                         
  -4   6  14        165.03        205.75        13.30 o                         
  -3   6  14          4.06          9.06         8.21 o                         
  -2   6  14       1642.70       1667.45        51.78 o                         
  -1   6  14         42.31         38.85         7.16 o                         
   0   6  14          4.05         -7.00         7.00 o                         
   1   6  14         19.82         23.91         5.99 o                         
   2   6  14         15.42         24.05         5.53 o                         
   3   6  14          0.98          2.30         5.15 o                         
   4   6  14      14946.32      14253.64       269.96 o                         
   5   6  14          1.95          3.83         5.53 o                         
   6   6  14          0.55         10.65        10.13 o                         
   7   6  14         11.98         30.65         7.66 o                         
   8   6  14        134.75        170.15        15.35 o                         
   9   6  14          0.95         -9.75         9.75 o                         
  -5   7  14          8.69          4.99         7.80 o                         
  -4   7  14      11339.08      11091.72       284.50 o                         
  -3   7  14          0.34          1.08         7.48 o                         
  -2   7  14          8.40         16.46         8.74 o                         
  -1   7  14        344.63        383.44        18.21 o                         
   0   7  14          2.21          9.51         9.25 o                         
   1   7  14          0.26          6.17         6.19 o                         
   2   7  14       5895.21       5819.53       110.22 o                         
   3   7  14          0.85          2.91         5.28 o                         
   4   7  14          2.83         -5.35         7.27 o                         
   5   7  14        811.81        832.31        26.01 o                         
   6   7  14         18.47          8.79         6.47 o                         
   7   7  14          0.05          3.70         6.77 o                         
   8   7  14       1193.48       1158.02        39.34 o                         
   9   7  14          1.89         12.87        10.05 o                         
  -4   8  14         38.98         61.12        16.08 o                         
  -3   8  14          1.65         -5.57        10.07 o                         
  -2   8  14          0.86         -2.48        10.46 o                         
  -1   8  14         12.80          8.60         7.50 o                         
   0   8  14       1051.23       1043.25        35.85 o                         
   1   8  14          7.72         12.44         7.07 o                         
   2   8  14        345.00        361.31        15.54 o                         
   3   8  14        173.63        182.84        10.70 o                         
   4   8  14          1.69          8.74         5.57 o                         
   5   8  14          7.24          1.19         5.60 o                         
   6   8  14       3960.67       4204.38        96.00 o                         
   7   8  14          0.29         -5.05         5.94 o                         
   8   8  14         74.13         73.20        17.64 o                         
   9   8  14         66.78         54.69        19.30 o                         
  -2   9  14        494.04        508.34        48.26 o                         
  -1   9  14        732.22        758.19        31.31 o                         
   0   9  14          2.55         -5.47         6.89 o                         
   1   9  14        459.70        517.19        21.25 o                         
   2   9  14       2239.83       2229.28        54.59 o                         
   3   9  14          0.50         -3.34         5.82 o                         
   4   9  14        740.57        777.83        23.06 o                         
   5   9  14        529.27        551.24        18.85 o                         
   6   9  14          9.51          4.56         5.09 o                         
   7   9  14          7.42         11.32        12.06 o                         
   8   9  14         24.23          9.19         7.72 o                         
   0  10  14          4.58          3.93        10.05 o                         
   1  10  14          0.50         -6.30         6.30 o                         
   2  10  14       3517.98       3541.78        94.94 o                         
   3  10  14          1.85         -1.42         5.50 o                         
   4  10  14         16.99         12.49         5.15 o                         
   5  10  14        242.52        239.06        13.61 o                         
   6  10  14         17.22         10.61         7.30 o                         
  -5 -10  15          2.32         -6.43        16.08 o                         
  -4 -10  15        558.89        596.70        26.77 o                         
  -3 -10  15          8.07          6.71         5.17 o                         
  -2 -10  15          2.72         16.67         6.50 o                         
  -1 -10  15        981.12        994.98        58.53 o                         
  -7  -9  15          1.52         19.30        16.08 o                         
  -6  -9  15       7543.89       7434.26       225.92 o                         
  -5  -9  15          2.86          4.98         5.98 o                         
  -4  -9  15          2.49         14.77         7.20 o                         
  -3  -9  15       2170.57       2186.14        50.16 o                         
  -2  -9  15          3.74         16.86         6.18 o                         
  -1  -9  15          4.24         19.61         6.41 o                         
   0  -9  15       3785.72       3687.17        87.55 o                         
   1  -9  15         16.89         27.19         8.48 o                         
  -8  -8  15         23.05         32.43         8.91 o                         
  -7  -8  15          1.26         -4.97         6.31 o                         
  -6  -8  15        756.34        762.34        28.14 o                         
  -5  -8  15        234.22        256.34        13.42 o                         
  -4  -8  15          8.39         11.89         5.49 o                         
  -3  -8  15         16.28         23.41         6.61 o                         
  -2  -8  15       1697.85       1693.05        45.28 o                         
  -1  -8  15          0.18         -1.08         6.33 o                         
   0  -8  15        995.57       1003.64        41.23 o                         
   1  -8  15        423.35        427.65        17.71 o                         
   2  -8  15          1.26          2.99         7.23 o                         
   3  -8  15        123.39        126.51        10.89 o                         
  -8  -7  15          6.64          2.26         8.91 o                         
  -7  -7  15       1666.12       1727.01        67.47 o                         
  -6  -7  15         43.72         34.93         8.68 o                         
  -5  -7  15          5.32         -6.74         6.74 o                         
  -4  -7  15      24834.99      25215.65       489.62 o                         
  -3  -7  15         19.11         19.05        10.20 o                         
  -2  -7  15          0.10         -5.81         5.84 o                         
  -1  -7  15        965.51        942.29        32.15 o                         
   0  -7  15        620.91        595.22        22.04 o                         
   1  -7  15          7.73          3.14         7.13 o                         
   2  -7  15      11155.59      10910.38       224.98 o                         
   3  -7  15        529.13        543.30        20.14 o                         
   4  -7  15          8.85         13.03         8.43 o                         
  -9  -6  15        665.49        537.34        51.48 o                         
  -8  -6  15          6.54        -10.15        10.15 o                         
  -7  -6  15          1.13         14.55         8.98 o                         
  -6  -6  15        888.48        932.92        42.60 o                         
  -5  -6  15          3.77          6.47        13.08 o                         
  -4  -6  15          2.23         -5.72         5.72 o                         
  -3  -6  15        598.46        596.24        18.73 o                         
  -2  -6  15          2.85          1.52         6.68 o                         
  -1  -6  15         14.89          8.87         5.47 o                         
   0  -6  15         47.19         65.53         7.54 o                         
   1  -6  15          0.32          6.83         7.42 o                         
   2  -6  15          1.83         -0.70         8.58 o                         
   3  -6  15        257.58        331.90        16.21 o                         
   4  -6  15          0.34         -6.87         7.10 o                         
   5  -6  15         11.23          4.03         7.56 o                         
  -9  -5  15         50.31         12.87        16.08 o                         
  -8  -5  15       1295.09       1327.22        55.71 o                         
  -7  -5  15          4.45         13.13        12.25 o                         
  -6  -5  15       2158.61       2180.51       151.46 o                         
  -5  -5  15        660.84        627.04        54.41 o                         
  -4  -5  15          6.66          7.16         7.12 o                         
  -3  -5  15          2.59          3.03        11.42 o                         
  -2  -5  15       9616.64       9118.18       227.15 o                         
  -1  -5  15          1.31         13.39        11.55 o                         
   0  -5  15       3884.51       3866.49       108.37 o                         
   1  -5  15          2.75         13.69         6.85 o                         
   2  -5  15          4.65          7.12         6.28 o                         
   3  -5  15         69.66         63.10         9.21 o                         
   4  -5  15        857.09        774.22        27.75 o                         
   5  -5  15          2.75         11.03         7.19 o                         
   6  -5  15         86.64         65.63         8.51 o                         
  -9  -4  15         55.87         67.55        25.73 o                         
  -8  -4  15         12.95         22.51        10.56 o                         
  -7  -4  15        392.85        378.80        25.94 o                         
  -6  -4  15         36.71         47.80         9.59 o                         
  -5  -4  15          0.43         -4.71        17.39 o                         
  -4  -4  15         84.92        181.68        28.51 o                         
  -3  -4  15        130.47        120.72        15.65 o                         
  -2  -4  15          1.00          0.35        12.92 o                         
  -1  -4  15       9012.86       8633.23       232.95 o                         
   0  -4  15       1463.54       1723.42        55.00 o                         
   1  -4  15          0.61          6.46        14.42 o                         
   2  -4  15       1366.03       1245.84        40.35 o                         
   3  -4  15        830.33        793.48        37.43 o                         
   4  -4  15          7.92         -7.07         7.07 o                         
   5  -4  15        793.82        860.59        27.86 o                         
   6  -4  15        661.27        609.69        20.79 o                         
   7  -4  15          6.06          0.72         7.50 o                         
  -9  -3  15       1523.69       1387.11       115.86 o                         
  -8  -3  15         12.21          9.87        13.84 o                         
  -7  -3  15          2.20         11.03         9.77 o                         
  -6  -3  15       4238.36       4314.05       121.28 o                         
  -5  -3  15          7.46         -9.67        31.10 o                         
  -4  -3  15          0.93         -1.79         5.47 o                         
  -3  -3  15        836.59        798.78        67.14 o                         
  -2  -3  15          1.57         -4.06        22.42 o                         
  -1  -3  15          6.79          6.36        22.19 o                         
   0  -3  15       1314.02       1303.74        40.61 o                         
   1  -3  15          0.68          3.55        12.78 o                         
   2  -3  15          2.48         -5.26         5.91 o                         
   3  -3  15       3588.67       3491.45       104.18 o                         
   4  -3  15          0.87          0.09         8.92 o                         
   5  -3  15          0.34          7.14        10.68 o                         
   6  -3  15       2309.99       2246.41        47.44 o                         
   7  -3  15         16.50         14.28         7.25 o                         
   8  -3  15          8.45          1.57        10.99 o                         
  -9  -2  15         73.86         48.25        25.73 o                         
  -8  -2  15         14.18         14.37        12.96 o                         
  -7  -2  15          2.83          3.40         8.78 o                         
  -6  -2  15       1147.32       1274.60        42.12 o                         
  -5  -2  15       9117.45       8612.41       192.38 o                         
  -4  -2  15          4.39         -4.50        13.07 o                         
  -3  -2  15        276.43        285.44        20.20 o                         
  -2  -2  15      37796.72      41072.07       857.64 o                         
  -1  -2  15          9.10        953.34       731.66 o                         
   0  -2  15         32.68         24.24        10.64 o                         
   1  -2  15       2327.87       1949.01        92.15 o                         
   2  -2  15          2.61         -2.90        26.63 o                         
   3  -2  15       1480.35       1466.35        65.23 o                         
   4  -2  15      10974.95       9949.72       258.55 o                         
   5  -2  15          5.53          3.84         8.38 o                         
   6  -2  15        296.69        238.60        16.18 o                         
   7  -2  15        208.72        190.70        12.36 o                         
   8  -2  15         32.01          9.86         8.64 o                         
  -9  -1  15        518.74        601.29       156.04 o                         
  -8  -1  15          2.51          1.22         9.94 o                         
  -7  -1  15        620.65        692.33        32.17 o                         
  -6  -1  15        244.39        256.75        19.72 o                         
  -5  -1  15          6.04          2.60        11.94 o                         
  -4  -1  15        219.54        244.50        16.30 o                         
  -3  -1  15       2916.12       2846.11       155.00 o                         
  -2  -1  15          1.21          6.25        35.28 o                         
  -1  -1  15       1519.48       1367.03        43.64 o                         
   0  -1  15       5067.22       4842.51       161.43 o                         
   1  -1  15          5.49         16.93        13.93 o                         
   2  -1  15        878.19        805.10        29.35 o                         
   3  -1  15       1137.75       1119.72        37.94 o                         
   4  -1  15          6.71          2.52         5.83 o                         
   5  -1  15       2933.53       3022.99        79.09 o                         
   6  -1  15        447.28        425.22        21.44 o                         
   7  -1  15          9.27          0.47         9.95 o                         
   8  -1  15        684.80        679.71        25.64 o
[truncated: 610,255 more chars]
